# Supplementary material for: A Meta-Analysis Approach for Characterizing Pan-Cancer Mechanisms of Drug Sensitivity in Cell Lines
Source: PLoS One. 2014 Jul 18;9(7):e103050. doi: 10.1371/journal.pone.0103050 (PMC4103868; doi:10.1371/journal.pone.0103050)
Supplement: Table S1 — Summary of PC-Meta, PC-Pool, and PC-Union markers identified for all CCLE drugs (meta-FDR <0.01). (XLSX) [file pone.0103050.s002.xlsx]

## Sheet: Sheet1
		No. Probes Correlated with Response (meta-FDR < 0.01)
Compound	Target (s)	PC-Meta	PC-Pool	PC-Union
17-AAG (Tanespimycin)	HSP90	157	6	66
AEW541	IGF-1R	1	0	2
AZD0530	c-Src, v-Abl	1	1	1
AZD6244	MEK	10	51	7
Erlotinib	EGFR	0	4	0
Irinotecan	TOP1A	211	832	30
L-685458	γ-Secretase	0	815	0
Lapatinib	EGFR, HER2	70	22	18
LBW242	IAP	0	0	1
Nilotinib	ABL	0	89	0
Nutlin-3	MDM2	0	0	0
Paclitaxel	b-Tubulin	8	0	8
Panobinostat (LBH589)	HDAC	542	723	58
PD-0325901	MEK	171	46	156
PD-0332991	CDK4/6	0	703	0
PF-2341066	c-MET, ALK	1	509	1
PHA-665752	c-MET	0	14	0
PLX4720	Raf kinase B	0	282	0
RAF265	Raf kinase B, KDR (VEGFR2)	4	0	4
Sorafenib	Multi-kinases - Tyrosine protein kinases (VEGFR, PDGFR) - RAF kinases (more C-Raf than B-Raf)	0	324	0
TAE684	ALK	7	31	11
TKI258 (CHIR-258; dovitinib)	Multi-kinases - RTK family (FGFR 1-3, VEGFR 1-3, c-Kit, PDGFRbeta)	32	71	1
Topotecan	TOP1A	757	474	61
ZD-6474 (Vandetanib)	Multi-kinases - VEGFR, EGFR, RET	2	1	4
