# Supplementary material for: A Meta-Analysis Approach for Characterizing Pan-Cancer Mechanisms of Drug Sensitivity in Cell Lines
Source: PLoS One. 2014 Jul 18;9(7):e103050. doi: 10.1371/journal.pone.0103050 (PMC4103868; doi:10.1371/journal.pone.0103050)
Supplement: Table S2 — Functions significantly enriched in the PC-Pool gene markers associated with sensitivity to L-685458. (XLS) [file pone.0103050.s003.xls]

## Sheet: Sheet0
Category	Functions Annotation	FDR	# Molecules	Molecules
Hematological System Development and Function	quantity of B lymphocytes	1.52E-05	45	ARHGDIB,ARID3A,ARID4A,ATM,BCLAF1,CBFA2T3,CD38,CMAHP,DAPP1,DOCK2,DOCK8,ELF1,EP300,FLI1,HCLS1,IKZF1,IL2RG,INPP5D,IRF2,IRF8,ITGB2,KLF4,LYN,MAP3K7,MS4A1,MYB,MYC,NQO1,NQO2,PIK3AP1,PLCG2,PRKCB,PRNP,PTEN,PTPN6,RAC2,RASSF2,RASSF5,RBM15,SASH3,ST6GAL1,STAT5B,TCF3,VAV1,WASL
Gene Expression	expression of RNA	1.94E-05	173	ABT1,ACO1,ACTR3,ACVR1,ANP32A,APLP1,ARID1B,ARID3A,ARID4A,ATM,ATXN7,BAD,BAHD1,BCL11A,BCLAF1,CAMKK2,CAPN3,CAPRIN2,CBFA2T3,CBL,CBY1,CD38,CDK8,CIRBP,CRABP2,CREB3,CREBZF,CSE1L,CSF2RB,CTDSPL,CTR9,CUL4A,DAPK3,DARS,DICER1,DKK1,DNAJB1,DNMT1,DOT1L,DUSP1,DYRK1A,E2F3,EAF2,ECT2,EIF2S3,EIF3D,EIF3G,EIF3L,EIF4EBP2,ELF1,ELP3,EP300,EPC1,EWSR1,FBXW7,FHL2,FLI1,FN1,FZD7,GABPA,GEM,GLIS2,GSK3B,GSS,HCLS1,HMBOX1,HMGB2,HNR…
Cellular Growth and Proliferation	proliferation of cells	3.64E-05	254	ABCB6,ABCB7,ACVR1,ADRBK1,AKT1S1,ANP32A,ANXA2,APAF1,ARHGDIB,ARHGEF2,ARID3A,ARID4A,ARL3,ATM,ATP6V0A2,B3GNT2,BAD,BCAR1,BCAR3,BCLAF1,CALM1 (includes others),CAMKK2,CAPN2,CAPRIN2,CARD10,CBFA2T3,CBL,CD151,CD276,CD38,CDKN2AIP,CGRRF1,CHERP,CHFR,CIRBP,CLU,CMAHP,CNOT8,COL6A1,COL6A2,CORO1A,CRABP2,CREB3,CRIP2,CRLF1,CSE1L,CSF2RB,CTDSPL,CTSL1,CTSL2,CTSS,CUL4A,CYR61,CYTIP,DAPP1,DCBLD2,DDX21,DEF6,DERL2,DICER1,DK…
Gene Expression	transcription	1.06E-04	156	ABT1,ACTR3,ACVR1,ANP32A,ARID1B,ARID3A,ARID4A,ATM,ATXN7,BAD,BAHD1,BCL11A,BCLAF1,CAMKK2,CAPN3,CAPRIN2,CBFA2T3,CBL,CBY1,CD38,CDK8,CRABP2,CREB3,CREBZF,CSE1L,CSF2RB,CTDSPL,CTR9,CUL4A,DICER1,DKK1,DNMT1,DOT1L,DUSP1,DYRK1A,E2F3,EAF2,ECT2,ELF1,ELP3,EP300,EPC1,EWSR1,FBXW7,FHL2,FLI1,FN1,FZD7,GABPA,GEM,GLIS2,GSK3B,HCLS1,HMBOX1,HMGB2,HNRNPC,HYAL2,IFNAR2,IKZF1,INPP5D,IRF2,IRF8,JUN,KLF13,KLF4,LMCD1,LMNA,LRCH4,L…
Gene Expression	transcription of RNA	1.30E-04	153	ABT1,ACTR3,ACVR1,ANP32A,ARID1B,ARID3A,ARID4A,ATM,ATXN7,BAD,BAHD1,BCL11A,BCLAF1,CAMKK2,CAPN3,CAPRIN2,CBFA2T3,CBL,CBY1,CD38,CDK8,CRABP2,CREB3,CREBZF,CSE1L,CSF2RB,CTDSPL,CTR9,CUL4A,DICER1,DKK1,DNMT1,DOT1L,DUSP1,DYRK1A,E2F3,EAF2,ECT2,ELF1,ELP3,EP300,EPC1,EWSR1,FBXW7,FHL2,FLI1,FN1,FZD7,GABPA,GEM,GLIS2,GSK3B,HCLS1,HMBOX1,HMGB2,HNRNPC,HYAL2,IFNAR2,IKZF1,INPP5D,IRF2,IRF8,JUN,KLF13,KLF4,LMCD1,LMNA,LRCH4,L…
Cellular Movement	invasion of cells	2.60E-04	69	ARHGAP4,ARHGEF26,B3GNT1,BCAR1,BCAR3,CAPN2,CARD10,CBL,CD151,CD53,CHFR,CLU,COL7A1,CREB3,CSE1L,CTSL1,CTSL2,CTSS,CTTN,CYR61,DKK1,DOCK1,ECT2,EFNA1,ENAH,EPHA2,FHL2,FN1,GEM,GIPC1,GPC1,GSK3B,ITGA3,ITGA6,ITGAV,ITGB2,JUN,KLF4,LILRB1,LRP1,LYN,MAP4K1,MET,MINK1,MYC,NQO1,NRP1,NUAK1,PAK4,PALLD,PARVA,PIKFYVE,PLOD3,PPIC,PRKCB,PTEN,PTK2B,RHOC,RUNX3,S100A6,SDC4,SERPINE1,SMAD4,SP1,TCF3,TFAP2A,TRIP10,WWTR1,YY1
Hematological System Development and Function	quantity of lymphocytes	2.60E-04	70	ARHGDIB,ARID3A,ARID4A,ATM,BAD,BAG3,BCL11A,BCLAF1,CBFA2T3,CBL,CD38,CMAHP,CORO1A,CSF2RB,CTSL2,CTSS,CYTIP,DAPP1,DEF6,DICER1,DNMT1,DOCK2,DOCK8,ELF1,EP300,FLI1,HCLS1,HCST,IFNAR2,IKZF1,IL2RG,INPP5D,IRF2,IRF8,ITGA6,ITGAL,ITGB2,KLF13,KLF4,LYN,MAP3K7,MS4A1,MYB,MYC,NQO1,NQO2,PCGF2,PIK3AP1,PLCG2,PRKCB,PRKDC,PRNP,PTEN,PTPN6,RAC2,RASSF2,RASSF5,RBM15,RUNX3,SASH3,SMARCA4,SOX13,ST6GAL1,STAM,STAT5B,TAPBP,TCF3,VAV…
Hematological System Development and Function	proliferation of lymphocytes	3.49E-04	70	ARHGDIB,ATM,B3GNT2,BCLAF1,CBL,CD151,CD276,CD38,CMAHP,CORO1A,CSF2RB,CYTIP,DAPP1,DEF6,DICER1,DOCK2,DOCK8,DUSP1,EFNA1,ELF1,EP300,EPHA2,FLI1,FN1,GPAM,GSK3B,HCLS1,HSH2D,HSPA1A/HSPA1B,IFNAR2,IKZF1,IL2RG,INPP5D,IRF2,IRF8,ITGAL,ITGB2,KLF4,LAT2,LBR,LILRB1,LYN,MAP3K7,MAP4K1,MICA,MS4A1,MYB,MYC,PCGF2,PIK3AP1,PLCG2,PRKCB,PTEN,PTK2B,PTPN6,RAC2,RASSF5,RC3H1,RUNX3,SASH3,SMAD4,SMARCA4,SOX13,ST6GAL1,STAM,STAT5B,TC…
Hematological System Development and Function	quantity of pre-B lymphocytes	4.76E-04	19	ARHGDIB,ARID3A,ATM,EP300,FLI1,IL2RG,INPP5D,IRF8,KLF4,LYN,MS4A1,MYB,PIK3AP1,PLCG2,PTPN6,ST6GAL1,STAT5B,TCF3,VAV1
Cancer	bone marrow cancer	4.76E-04	45	ARID4A,ATM,CBL,CD38,CRAT,CSF2RB,DLEU2,DNMT1,E2F3,EPHA2,EPHX1,FBXW7,GSK3B,HSPA1A/HSPA1B,IFNAR2,IKZF1,INPP5D,IRF8,ITGA3,ITGA6,ITGB2,JUN,LYN,MECOM,MKL1,MLF1,MS4A1,MYB,MYC,NQO1,PLCG2,PRKCB,PTEN,PTPN11,RAC2,RBM15,RPL13A,RPL3,RPL4,RPS6,SH3GL1,SMAD4,STAT5B,TCF3,TUBG2
Cell Death and Survival	apoptosis of tumor cell lines	5.27E-04	99	ADRBK1,AKT1S1,ANXA2,APAF1,ARHGAP4,ATM,BAD,BAG3,BCAR1,BCLAF1,CAPN2,CARD8,CDK8,CLU,CRABP2,CSE1L,CSF2RB,CTTN,CYR61,DAPK3,DKK1,DNAJB1,DUSP1,DYNLL1,E2F3,EP300,EPHA2,EWSR1,FLI1,FN1,GABPA,GEM,GPR65,GSK3B,HCLS1,HDAC11,HK2,HNRNPC,HSH2D,HSPA1A/HSPA1B,HTRA1,IFNAR2,IGFBP6,INPP5D,IRF8,ITGAV,JUN,KLF4,LRP1,LYN,MAP3K7,MAP4K1,MAX,MCOLN1,MDC1,MDM4,MET,MIB1,MS4A1,MST4,MYB,MYC,NCL,NOL3,NQO1,NRP1,NUAK1,OGT,PAK4,PARVA…
Hematological System Development and Function	differentiation of hematopoietic progenitor cells	5.95E-04	30	APAF1,BRD1,CSF2RB,DKK1,FLI1,GABPA,HMGB2,IKZF1,IL2RG,IRF8,KLF4,LYN,MAP4K1,MAX,MECOM,MLF1,MYB,MYC,PALLD,PLCG2,PRKDC,PTEN,PTPN11,RBM15,SP1,STAT5B,TCF3,TESC,TNFRSF12A,YY1
Hematological System Development and Function	differentiation of blood cells	1.28E-03	70	APAF1,ARID3A,ARID4A,ATM,BAD,BCL11A,BRD1,CBFA2T3,CBL,CD38,CRIP2,CSF2RB,CUL4A,DEF6,DICER1,DKK1,DOCK2,ELF1,FLI1,FZD7,GABPA,GSK3B,HCLS1,HMGB2,HSPA1A/HSPA1B,IKZF1,IL2RG,INPP5D,IRF2,IRF8,ITGAL,ITGB2,JUN,KLF13,KLF4,LYN,MAP4K1,MAX,MECOM,MINK1,MLF1,MYB,MYC,NRP1,OGT,PALLD,PCGF2,PGF,PIK3AP1,PLCG2,PRKDC,PTEN,PTK2B,PTPN11,PTPN6,RAC2,RASSF5,RBM15,RC3H1,RUNX3,SASH3,SLAMF6,SMARCA4,SP1,STAT5B,TCF3,TESC,TNFRSF12A,…
Tissue Morphology	quantity of lymphatic system cells	1.28E-03	33	ARHGDIB,ARID3A,ATM,CD151,CMAHP,CSF2RB,DOCK2,DOCK8,ELF1,EP300,FLI1,IKZF1,IL2RG,INPP5D,IRF8,ITGB2,KLF13,LYN,MAP3K7,MDM4,MYB,MYC,NQO1,PIK3AP1,PLCG2,PTEN,RASSF2,SASH3,ST6GAL1,STAT5B,TCF3,VAV1,WASL
Cellular Assembly and Organization	organization of cytoskeleton	1.28E-03	103	ACTR3,ADRBK1,ANP32A,ARHGAP4,ARHGDIB,ARHGEF2,B3GNT1,BACE1,BAG3,BCAR1,BCL11A,BLOC1S6,CAPN2,CBL,CBY1,CHN1,CLU,CORO1A,CTSL2,CTSS,CTTN,CYR61,DICER1,DOCK1,DOCK2,DYNC1LI2,DYNLL1,ECT2,EFNA1,EHD2,ENAH,EP300,EPHA2,EPHB3,EPS15,FHL2,FN1,GEM,GOLGA2,GPR65,GSK3B,HMGB2,HOOK3,ITGA3,ITGA6,ITGAV,JUN,KIF2A,LAMB1,LMCD1,LRP1,LYN,MAP3K7,MAPRE3,MATN2,MET,METRN,MID1,MINK1,MKL1,MYB,MYCBP2,NCKAP1,NQO1,NR2F1,NRP1,PAK4,PALLD…
Hematological System Development and Function	proliferation of immune cells	1.28E-03	72	ARHGDIB,ATM,B3GNT2,BCLAF1,CBL,CD151,CD276,CD38,CMAHP,CORO1A,CSF2RB,CYTIP,DAPP1,DEF6,DICER1,DOCK2,DOCK8,DUSP1,EFNA1,ELF1,EP300,EPHA2,FLI1,FN1,GPAM,GSK3B,HCLS1,HSH2D,HSPA1A/HSPA1B,IFNAR2,IKZF1,IL2RG,INPP5D,IRF2,IRF8,ITGAL,ITGB2,KLF4,LAT2,LBR,LILRB1,LYN,MAP3K7,MAP4K1,MICA,MS4A1,MYB,MYC,PCGF2,PIK3AP1,PLCG2,PRKCB,PTEN,PTK2B,PTPN6,RAC2,RASSF5,RBM15,RC3H1,RUNX3,SASH3,SERPINE1,SMAD4,SMARCA4,SOX13,ST6GAL1…
Cancer	lymphohematopoietic cancer	1.28E-03	77	ANXA2,ARID4A,ATM,BAD,BCLAF1,CALD1,CBL,CD38,CHFR,CRAT,CSE1L,CSF2RB,CTSL1,CYR61,DICER1,DKK1,DLEU2,DNMT1,E2F3,EAF2,EP300,EPHA2,EPHX1,FBXW7,FLI1,FN1,G3BP1,GSK3B,HDAC11,HSPA1A/HSPA1B,IFNAR2,IKZF1,IL2RG,INPP5D,IRF8,ITGA3,ITGA6,ITGB2,JUN,LYN,MAP4K1,MAX,MCM3AP,MDM4,MECOM,MICA,MKL1,MLF1,MLL2,MS4A1,MYB,MYC,NONO,NQO1,PLCG2,PRKCB,PRKDC,PTEN,PTK2B,PTPN11,PTPN6,RAC2,RASSF5,RBM15,RHEB,RPL13A,RPL3,RPL4,RPS6,SH3G…
Cancer	leukemia	1.50E-03	42	ARID4A,ATM,CBL,CD38,CSF2RB,DLEU2,DNMT1,E2F3,EPHA2,EPHX1,FBXW7,FLI1,GSK3B,IFNAR2,IKZF1,INPP5D,IRF8,ITGA3,ITGA6,ITGB2,JUN,LYN,MECOM,MKL1,MLF1,MS4A1,MYB,MYC,NQO1,PLCG2,PRKCB,PTEN,PTPN11,PTPN6,RAC2,RBM15,RPL3,SH3GL1,SMAD4,STAT5B,TCF3,TUBG2
Hematological System Development and Function	proliferation of B lymphocytes	1.50E-03	34	ARHGDIB,ATM,B3GNT2,CBL,CD38,CMAHP,DAPP1,DICER1,EP300,FLI1,HSH2D,IL2RG,INPP5D,IRF2,IRF8,KLF4,LYN,MAP3K7,MS4A1,MYC,PCGF2,PIK3AP1,PLCG2,PRKCB,PTEN,PTPN6,RASSF5,RC3H1,SASH3,ST6GAL1,STAT5B,TCF3,VAV1,WIPF1
Cellular Growth and Proliferation	proliferation of blood cells	1.67E-03	75	ARHGDIB,ATM,B3GNT2,BCLAF1,CBL,CD151,CD276,CD38,CMAHP,CORO1A,CSF2RB,CYTIP,DAPP1,DEF6,DICER1,DOCK2,DOCK8,DUSP1,EFNA1,ELF1,EP300,EPHA2,FLI1,FN1,GPAM,GSK3B,HCLS1,HSH2D,HSPA1A/HSPA1B,IFNAR2,IKZF1,IL2RG,INPP5D,IRF2,IRF8,ITGAL,ITGB2,KLF4,LAT2,LBR,LILRB1,LYN,MAP3K7,MAP4K1,MECOM,MICA,MS4A1,MYB,MYC,PCGF2,PIK3AP1,PLCG2,PRKCB,PTEN,PTK2B,PTPN11,PTPN6,RAC2,RASSF5,RBM15,RC3H1,RUNX3,SASH3,SERPINE1,SMAD4,SMARCA4,…
Cellular Development	differentiation of cells	1.69E-03	147	ACTR3,ACVR1,ADRBK1,ANKRD17,ANXA2,APAF1,ARID3A,ARID4A,ATM,BAD,BCL11A,BLOC1S6,BOC,BRD1,CAMKK2,CBFA2T3,CBL,CBY1,CD276,CD38,CLU,CRIP2,CSF2RB,CTDSPL,CTSL2,CUL4A,CYR61,DAPK3,DEF6,DICER1,DKK1,DNMT1,DOCK2,DOT1L,DUSP1,DYRK1A,ECT2,EFNA1,ELF1,EP300,EPC1,EPHA2,EPHB3,EWSR1,FAM20C,FBXW7,FHL2,FLI1,FN1,FZD7,GABPA,GEM,GLIS2,GNL3,GPC1,GSK3B,HCLS1,HCST,HMGB2,HPS4,HSPA1A/HSPA1B,IGFBP6,IKZF1,IL2RG,INPP5D,IRF2,IRF8,IT…
Hematological System Development and Function	function of lymphocytes	1.69E-03	38	ARHGDIB,ATM,BAD,CBL,CD276,CMAHP,CSF2RB,CTSS,DICER1,DUSP1,ELF1,GRK6,HCLS1,HCST,HSH2D,IFNAR2,IL2RG,INPP5D,IRF8,ITGAL,LAT2,LYN,MCPH1,MS4A1,MYC,PCGF2,PLCG2,PLEC,PRKDC,RASSF5,SASH3,SLAMF6,STAT5B,STK10,TAPBP,TRIP10,VAV1,WIPF1
Hematological System Development and Function	quantity of hematopoietic progenitor cells	1.69E-03	47	ARHGDIB,ARID3A,ARID4A,ATM,BCL11A,BRD1,CBFA2T3,CBL,CORO1A,CUL4A,EP300,FLI1,HYAL2,IKZF1,IL2RG,INPP5D,IRF8,ITGB2,KLF13,KLF4,LYN,MBTD1,MECOM,MS4A1,MYB,MYC,NQO1,PCGF2,PIK3AP1,PLCG2,POU2F1,PRKDC,PTEN,PTPN11,PTPN6,RAC2,RASSF2,RASSF5,RUNX3,SASH3,ST6GAL1,STAM,STAT5B,TCF3,VAV1,WASL,WIPF1
Cell Death and Survival	cell death of blood cells	1.96E-03	64	APAF1,ATM,BAD,CBL,CD38,CLU,CORO1A,CSF2RB,DEF6,DICER1,DOCK8,EFNA1,FBXW7,FLI1,FN1,GPAM,GSK3B,HCLS1,HSH2D,IL2RG,INPP5D,IRF2,IRF8,ITGAL,ITGB2,JUN,KIR2DL3 (includes others),KLF13,KLF4,LILRB1,LRP1,LYN,MAP3K7,MAP4K1,MECOM,MET,MS4A1,MYB,MYC,NQO1,NQO2,OGT,PALLD,PIK3AP1,PLCE1,PLCG2,PRKCB,PRKDC,PTEN,PTK2B,PTPN11,PTPN6,RAC2,RRAS,SMAD4,SMARCA4,SMARCC1,ST6GAL1,STAM,STAT5B,TAF4B,TCF3,VAV1,YY1
Cell Death and Survival	apoptosis	2.11E-03	192	ACVR1,ADRBK1,AKT1S1,ANP32A,ANXA2,APAF1,ARHGAP4,ATM,BAD,BAG3,BAG5,BAZ1A,BCAR1,BCLAF1,BRD1,CAPN2,CAPN3,CAPRIN2,CARD8,CBL,CD38,CD53,CDK8,CIRBP,CLU,CORO1A,CRABP2,CRLF1,CSE1L,CSF2RB,CTSL1,CTSL2,CTSS,CTTN,CUL4A,CYR61,DAPK3,DICER1,DKK1,DNAJB1,DNMT1,DOT1L,DUSP1,DUSP2,DYNLL1,E2F3,EAF2,EFNA1,EMD,EP300,EPHA2,EPHX1,EWSR1,FBXW7,FGFRL1,FHL2,FLI1,FN1,GABPA,GEM,GLIS2,GNL3,GPAM,GPR18,GPR65,GSK3B,HCLS1,HDAC11,HFE,…
Cell Death and Survival	cell death	2.17E-03	230	ABCB7,ACVR1,ADRBK1,ADRM1,AKT1S1,ANP32A,ANXA2,AP2B1,APAF1,ARHGAP4,ARHGEF2,ATM,ATXN7,BACE1,BAD,BAG3,BAG5,BAZ1A,BCAR1,BCLAF1,BRD1,CALM1 (includes others),CAPN2,CAPN3,CAPRIN2,CARD8,CBL,CD38,CD53,CDK8,CIRBP,CLU,CMAHP,COL6A1,COMMD4,CORO1A,CRABP2,CRLF1,CSE1L,CSF2RB,CTSL1,CTSL2,CTSS,CTTN,CUL4A,CYR61,DAPK3,DEF6,DICER1,DKK1,DNAJB1,DNMT1,DOCK8,DOT1L,DUSP1,DUSP2,DYNLL1,DYRK1A,E2F3,EAF2,EFNA1,EMD,EMP1,EMP2,EP…
Cellular Growth and Proliferation	proliferation of cervical cancer cell lines	2.31E-03	21	ABCB7,ARID4A,CIRBP,DDX21,EFNA1,EP300,EPS15,EWSR1,MECOM,MLL2,MST4,MYC,NCL,PAK4,PTK2B,PTPN14,SMARCA4,STK3,TFAP2A,TRIM35,YY1
Cell Morphology	cell spreading	2.58E-03	31	BCAR1,CBL,CD151,CORO1A,CYR61,DOCK1,EFNA1,EPHA2,FN1,GEM,INPP5D,ITGA3,ITGAL,ITGAV,ITGB2,LYN,MAP4K1,MET,MLL2,PAK4,PALLD,PARVA,PLCG2,PLXNC1,PRNP,PTK2B,PTPN14,SDC4,SERPINE1,SMAD4,WASL
Hematological System Development and Function	proliferation of T lymphocytes	2.94E-03	56	ARHGDIB,ATM,B3GNT2,BCLAF1,CBL,CD151,CD276,CD38,CORO1A,CSF2RB,CYTIP,DEF6,DICER1,DOCK2,DOCK8,DUSP1,EFNA1,ELF1,FN1,GPAM,GSK3B,HCLS1,HSH2D,HSPA1A/HSPA1B,IFNAR2,IKZF1,IL2RG,INPP5D,IRF2,ITGAL,ITGB2,KLF4,LAT2,LBR,LILRB1,MAP3K7,MAP4K1,MICA,MYB,MYC,PCGF2,PTEN,PTK2B,PTPN6,RAC2,RASSF5,RC3H1,RUNX3,SASH3,SMARCA4,SOX13,STAM,STAT5B,TCF3,VAV1,WIPF1
Cell Death and Survival	cell death of immune cells	2.95E-03	61	APAF1,ATM,BAD,CBL,CD38,CLU,CORO1A,CSF2RB,DEF6,DICER1,DOCK8,EFNA1,FBXW7,FN1,GPAM,GSK3B,HCLS1,HSH2D,IL2RG,INPP5D,IRF2,IRF8,ITGAL,ITGB2,JUN,KIR2DL3 (includes others),KLF13,KLF4,LILRB1,LRP1,LYN,MAP3K7,MAP4K1,MET,MS4A1,MYB,MYC,NQO1,NQO2,OGT,PIK3AP1,PLCE1,PLCG2,PRKCB,PRKDC,PTEN,PTK2B,PTPN11,PTPN6,RAC2,RRAS,SMAD4,SMARCA4,SMARCC1,ST6GAL1,STAM,STAT5B,TAF4B,TCF3,VAV1,YY1
Hematological System Development and Function	quantity of marginal-zone B lymphocytes	2.95E-03	13	ARHGDIB,ARID3A,CMAHP,DOCK2,DOCK8,EP300,FLI1,IRF8,LYN,MAP3K7,SASH3,ST6GAL1,WASL
Cellular Movement	migration of cells	2.95E-03	134	ACTR3,ACVR1,ADRBK1,ANXA2,APAF1,ARHGAP4,ARHGDIB,ASAP2,ATM,B3GNT1,BAG3,BCAR1,BCAR3,CAMKK2,CAPN2,CARD10,CBL,CD151,CD276,CD38,CLU,COL7A1,CORO1A,CREB3,CSE1L,CSF2RB,CTSL1,CTSL2,CTSS,CTTN,CYR61,CYTIP,DAPK3,DCBLD2,DICER1,DKK1,DOCK1,DOCK2,DOCK8,DUSP1,E2F3,ECT2,EFNA1,EPHA2,EPHB3,FBXW7,FHL2,FN1,GIPC1,GLIS2,GOLGA2,GPC1,GRK6,GSK3B,HCLS1,HSPA1A/HSPA1B,HYAL2,IGFBP6,INPP5D,ITGA3,ITGA6,ITGAL,ITGAV,ITGB2,ITGB5,JUN…
Protein Synthesis	metabolism of protein	3.00E-03	72	ACO1,ADRBK1,ADRM1,APLP1,ARHGEF2,BACE1,BAG3,C9orf3,CAPN2,CAPN3,CDKN2AIP,CHFR,CIRBP,CLU,CNDP2,CNOT8,CTSL1,CTSL2,CTSS,CUL4A,DAPK3,DARS,DERL2,DICER1,DNMT1,EEF2,EIF2S3,EIF3A,EIF3D,EIF3G,EIF3L,EIF4EBP2,EP300,FN1,GIGYF2,GIPC1,GPC1,GSK3B,HPS4,HTRA1,JUN,LARP4B,LNPEP,LYN,MAP3K7,MDM4,MID1,MYC,NCKAP1,NCL,PCYOX1,POU2F1,PPP2R3A,PRNP,PTEN,PTK2B,PTPN11,RAB23,RNF11,RPL13A,RPS4Y1,RPS6,SDC4,SERPINE1,SP1,SQSTM1,SYNC…
Cell Death and Survival	cell death of tumor cell lines	3.27E-03	110	ABCB7,ADRBK1,ADRM1,AKT1S1,ANXA2,APAF1,ARHGAP4,ATM,BAD,BAG3,BCAR1,BCLAF1,CAPN2,CARD8,CDK8,CLU,CRABP2,CSE1L,CSF2RB,CTTN,CYR61,DAPK3,DKK1,DNAJB1,DUSP1,DYNLL1,E2F3,EP300,EPHA2,EWSR1,FLI1,FN1,FRMD6,GABPA,GEM,GPC1,GPR65,GSK3B,HCLS1,HDAC11,HK2,HNRNPC,HSH2D,HSPA1A/HSPA1B,HTRA1,IFNAR2,IGFBP6,INPP5D,IRF2,IRF8,ITGAV,JUN,KIR2DL3 (includes others),KLF4,LMNA,LRP1,LYN,MAP3K7,MAP4K1,MAX,MCOLN1,MDC1,MDM4,MET,MIB1…
Hematological System Development and Function	quantity of transitional B lymphocytes	3.65E-03	8	ARHGDIB,ARID3A,EP300,FLI1,LYN,MS4A1,ST6GAL1,VAV1
Cellular Assembly and Organization	microtubule dynamics	3.65E-03	87	ACTR3,ANP32A,ARHGAP4,ARHGEF2,B3GNT1,BACE1,BCAR1,BCL11A,BLOC1S6,CAPN2,CBL,CBY1,CHN1,CLU,CORO1A,CTSL2,CTSS,CTTN,CYR61,DICER1,DOCK1,DYNC1LI2,DYNLL1,ECT2,EFNA1,ENAH,EP300,EPHA2,EPHB3,EPS15,FN1,GEM,GOLGA2,GSK3B,HMGB2,HOOK3,ITGA3,ITGA6,JUN,KIF2A,LAMB1,LMCD1,LRP1,LYN,MAP3K7,MAPRE3,MATN2,MET,METRN,MID1,MKL1,MYB,NCKAP1,NQO1,NR2F1,NRP1,PAK4,PALLD,PARVA,PCM1,PFN2,PLCG2,PRNP,PTEN,PTK2B,PTPN11,PTPRK,RAB23,RAC…
Cellular Movement	invasion of tumor cell lines	3.80E-03	48	ARHGAP4,ARHGEF26,B3GNT1,BCAR1,BCAR3,CARD10,CBL,CD151,CREB3,CSE1L,CTSS,CTTN,DKK1,DOCK1,ECT2,EFNA1,ENAH,EPHA2,FHL2,FN1,GIPC1,GSK3B,ITGA3,ITGAV,ITGB2,JUN,KLF4,LRP1,LYN,MAP4K1,MET,MINK1,NRP1,NUAK1,PAK4,PARVA,PPIC,PTEN,PTK2B,RHOC,S100A6,SDC4,SMAD4,SP1,TFAP2A,TRIP10,WWTR1,YY1
Hematological System Development and Function	quantity of blood cells	3.80E-03	87	ARHGDIB,ARID3A,ARID4A,ATM,BAD,BAG3,BCL11A,BCLAF1,BRD1,CBFA2T3,CBL,CD38,CMAHP,CORO1A,CSF2RB,CTSL2,CTSS,CUL4A,CYTIP,DAPP1,DEF6,DICER1,DNMT1,DOCK2,DOCK8,DUSP1,ELF1,EP300,FBXW7,FGFRL1,FLI1,HCLS1,HCST,HYAL2,IFNAR2,IKZF1,IL2RG,INPP5D,IRF2,IRF8,ITGA6,ITGAL,ITGB2,JUN,KLF13,KLF4,LYN,MAP3K7,MBTD1,MDM4,MECOM,MKL1,MS4A1,MYB,MYC,NQO1,NQO2,PCGF2,PIK3AP1,PLCG2,POU2F1,PPP1R15B,PRKCB,PRKDC,PRNP,PTEN,PTGES,PTPN11,…
Cancer	hematological neoplasia	3.95E-03	73	ANXA2,ARID4A,ATM,BAD,BCLAF1,CALD1,CBL,CD38,CHFR,CSE1L,CSF2RB,CTSL1,CYR61,DICER1,DKK1,DLEU2,DNMT1,E2F3,EAF2,EP300,EPHA2,EPHX1,FBXW7,FLI1,FN1,G3BP1,GSK3B,HDAC11,IFNAR2,IKZF1,IL2RG,INPP5D,IRF8,ITGA3,ITGA6,ITGB2,JUN,LYN,MAP4K1,MAX,MCM3AP,MDM4,MECOM,MICA,MKL1,MLF1,MLL2,MS4A1,MYB,MYC,NONO,NQO1,PLCG2,PRKCB,PRKDC,PTEN,PTK2B,PTPN11,PTPN6,RAC2,RASSF5,RBM15,RHEB,RPL3,SERPINE1,SH3GL1,SMAD4,SRPX,STAT5B,TAF1,T…
Cancer	hematologic cancer	4.45E-03	55	ANXA2,ARID4A,ATM,BCLAF1,CALD1,CBL,CD38,CSF2RB,CTSL1,DKK1,DLEU2,DNMT1,E2F3,EP300,EPHA2,EPHX1,FBXW7,FLI1,FN1,G3BP1,GSK3B,IFNAR2,IKZF1,INPP5D,IRF8,ITGA3,ITGA6,ITGB2,JUN,LYN,MAX,MECOM,MICA,MKL1,MLF1,MS4A1,MYB,MYC,NONO,NQO1,PLCG2,PRKCB,PTEN,PTK2B,PTPN11,PTPN6,RAC2,RBM15,RPL3,SH3GL1,SMAD4,STAT5B,TCF3,TUBG2,ZKSCAN3
Cellular Assembly and Organization	organization of cytoplasm	4.66E-03	106	ACTR3,ADRBK1,ANP32A,ARHGAP4,ARHGDIB,ARHGEF2,B3GNT1,BACE1,BAG3,BCAR1,BCL11A,BLOC1S6,CAPN2,CBL,CBY1,CHN1,CLU,CORO1A,CTSL2,CTSS,CTTN,CYR61,DICER1,DOCK1,DOCK2,DYNC1LI2,DYNLL1,ECT2,EFNA1,EHD2,EMD,ENAH,EP300,EPHA2,EPHB3,EPS15,FHL2,FN1,GEM,GOLGA2,GPR65,GSK3B,HMGB2,HOOK3,HPS4,ITGA3,ITGA6,ITGAV,JUN,KIF2A,LAMB1,LMCD1,LRP1,LYN,MAP3K7,MAPRE3,MATN2,MET,METRN,MID1,MINK1,MKL1,MYB,MYCBP2,NCKAP1,NQO1,NR2F1,NRP1,P…
Cellular Growth and Proliferation	proliferation of tumor cell lines	5.23E-03	107	ABCB6,ABCB7,ACVR1,AKT1S1,ANXA2,APAF1,ARHGEF2,ARID4A,ATM,BAD,BCAR1,BCAR3,CARD10,CD151,CIRBP,CLU,CRABP2,CSE1L,CSF2RB,CUL4A,CYR61,DDX21,DKK1,DLG5,DUSP1,E2F3,ECT2,EFNA1,EIF3A,EIF5A2,EP300,EPHA2,EPS15,EWSR1,FBXW7,FGFRL1,FHL2,FLI1,FN1,FRMD6,GOLGA2,GPC1,GSK3B,HFE,HK2,IL2RG,INPP5D,IRF2,IRF8,ITGA6,ITGAV,JUN,KDM3B,KLF4,LILRB1,LRP1,LYN,MAP3K7,MAX,MDM4,MECOM,MET,MLL2,MST4,MYB,MYC,NCL,NQO1,NRP1,PAK4,PCBP4,PCG…
Cellular Movement	migration of tumor cell lines	6.05E-03	51	ANXA2,ARHGDIB,B3GNT1,BCAR1,BCAR3,CAPN2,CARD10,CD151,CLU,CREB3,CSE1L,CTSL1,CTTN,CYR61,DCBLD2,DOCK1,ECT2,EPHA2,FHL2,FN1,GIPC1,GOLGA2,GRK6,IGFBP6,ITGA6,ITGAV,JUN,KLF4,LMCD1,LRP1,LYN,MAP3K7,MET,MLL2,NRP1,PALLD,PARVA,PPIC,PRNP,PTEN,PTK2B,PTPN11,RGS3,RHOC,SERPINE1,SMAD4,ST6GAL1,TFAP2A,TNFAIP8,TRIP10,WWTR1
Cellular Movement	cell movement	6.55E-03	144	ACTR3,ACVR1,ADRBK1,ANXA2,APAF1,ARHGAP4,ARHGDIB,ASAP2,ATM,B3GNT1,BAG3,BCAR1,BCAR3,CAMKK2,CAPN2,CARD10,CBL,CD151,CD276,CD38,CHFR,CLU,COL7A1,CORO1A,CREB3,CSE1L,CSF2RB,CTSL1,CTSL2,CTSS,CTTN,CYR61,CYTIP,DAPK3,DCBLD2,DICER1,DKK1,DOCK1,DOCK2,DOCK8,DSTN,DUSP1,E2F3,ECT2,EFNA1,ENAH,EPHA2,EPHB3,FBXW7,FHL2,FN1,GIPC1,GLIS2,GOLGA2,GPC1,GRK6,GSK3B,HCLS1,HMGB2,HSPA1A/HSPA1B,HTRA1,HYAL2,IGFBP6,INPP5B,INPP5D,IRF8,…
Hematological System Development and Function	quantity of T lymphocytes	6.55E-03	50	ARHGDIB,ARID4A,ATM,BAD,BCL11A,BCLAF1,CBL,CORO1A,CSF2RB,CTSL2,CTSS,DEF6,DICER1,DNMT1,DOCK2,DOCK8,EP300,FLI1,HCST,IKZF1,IL2RG,INPP5D,IRF2,IRF8,ITGA6,ITGAL,ITGB2,KLF13,KLF4,LYN,MAP3K7,MYC,PCGF2,PRKDC,PRNP,PTEN,PTPN6,RASSF2,RASSF5,RUNX3,SASH3,SMARCA4,SOX13,STAM,STAT5B,TAPBP,TCF3,VAV1,WASL,WIPF1
Cell Cycle	G1 phase of tumor cell lines	6.55E-03	24	ATM,BAD,CAMKK2,CYR61,DARS,DOT1L,DUSP1,EP300,EPB41L1,GNL3,ITGAV,JUN,KLF4,MDM4,MET,MYC,PRNP,PTEN,RAD17,RPS6,RUNX3,SP1,TCF3,ZC3H12D
Cell-To-Cell Signaling and Interaction	adhesion of epithelial cell lines	6.60E-03	9	EPHB3,FN1,ITGA3,ITGAV,ITGB2,LRP1,OGT,PNN,RRAS
Hematological System Development and Function	formation of lymphocytes	6.60E-03	8	DICER1,DOCK8,IL2RG,LYN,MYB,PTEN,PTPN11,TCF3
Cellular Development	senescence of fibroblast cell lines	7.06E-03	14	ATM,CIRBP,DICER1,DOT1L,DUSP1,EP300,EWSR1,KDM2B,MAP3K7,MYC,PBRM1,PTEN,RHEB,TCF3
Gene Expression	transcription of DNA	7.35E-03	113	ABT1,ACVR1,ARID3A,ARID4A,ATXN7,BAHD1,BCL11A,BCLAF1,CAMKK2,CAPN3,CAPRIN2,CBFA2T3,CBL,CBY1,CD38,CRABP2,CREB3,CREBZF,CTR9,DICER1,DKK1,DNMT1,E2F3,EAF2,ELF1,ELP3,EP300,EPC1,FBXW7,FHL2,FLI1,FZD7,GABPA,GLIS2,GSK3B,HCLS1,HMBOX1,HMGB2,HYAL2,IFNAR2,IKZF1,IRF2,IRF8,JUN,KLF13,KLF4,LMCD1,LRCH4,MAPRE3,MAX,MDM4,MECOM,MED21,MED23,MET,MGA,MKL1,MLF1,MLL2,MTDH,MYB,MYC,MYSM1,NR2F1,NR2F2,OSR2,PCGF2,PHF21A,PIR,POLR1B,…
Hematological System Development and Function	quantity of B-1 lymphocytes	7.58E-03	12	ARID3A,DAPP1,IRF8,LYN,MS4A1,MYB,PIK3AP1,PLCG2,PRKCB,PTPN6,RAC2,VAV1
Hematological System Development and Function	quantity of erythroid progenitor cells	7.58E-03	18	ARID3A,ARID4A,BRD1,CBFA2T3,CUL4A,FLI1,HYAL2,IKZF1,INPP5D,KLF13,LYN,MYB,MYC,NQO1,POU2F1,PTPN6,RAC2,STAT5B
Cell-To-Cell Signaling and Interaction	adhesion of embryonic cell lines	7.80E-03	8	EPHB3,FN1,ITGA3,ITGAV,ITGB2,LRP1,PNN,RRAS
Hematological System Development and Function	function of T lymphocytes	7.80E-03	29	ARHGDIB,ATM,BAD,CBL,CD276,CMAHP,CSF2RB,CTSS,DICER1,DUSP1,GRK6,HCST,HSH2D,IFNAR2,INPP5D,IRF8,ITGAL,LAT2,MCPH1,PCGF2,PLEC,PRKDC,SLAMF6,STAT5B,STK10,TAPBP,TRIP10,VAV1,WIPF1
Cellular Movement	migration of breast cancer cell lines	8.21E-03	23	ARHGDIB,BCAR1,BCAR3,CAPN2,CSE1L,CTSL1,CTTN,EPHA2,FN1,GIPC1,GRK6,ITGA6,ITGAV,JUN,MET,NRP1,PALLD,PPIC,SERPINE1,TFAP2A,TNFAIP8,TRIP10,WWTR1
Hematological System Development and Function	development of hematopoietic progenitor cells	8.21E-03	22	ARID4A,BRD1,CBL,CSF2RB,DKK1,EWSR1,FZD7,GABPA,IKZF1,IL2RG,LAT2,LYN,MAP3K7,MIB1,MYB,MYSM1,NQO1,PLCG2,SMARCA4,SMARCC1,TCF3,VAV1
Hematological System Development and Function	quantity of leukocytes	8.61E-03	76	ARHGDIB,ARID3A,ARID4A,ATM,BAD,BAG3,BCL11A,BCLAF1,CBFA2T3,CBL,CD38,CMAHP,CORO1A,CSF2RB,CTSL2,CTSS,CYTIP,DAPP1,DEF6,DICER1,DNMT1,DOCK2,DOCK8,DUSP1,ELF1,EP300,FLI1,HCLS1,HCST,IFNAR2,IKZF1,IL2RG,INPP5D,IRF2,IRF8,ITGA6,ITGAL,ITGB2,KLF13,KLF4,LYN,MAP3K7,MDM4,MS4A1,MYB,MYC,NQO1,NQO2,PCGF2,PIK3AP1,PLCG2,PRKCB,PRKDC,PRNP,PTEN,PTGES,PTPN11,PTPN6,RAC2,RASSF2,RASSF5,RBM15,RUNX3,SASH3,SERPINE1,SMARCA4,SOX13,S…
Hematological System Development and Function	function of B lymphocytes	8.61E-03	15	ARHGDIB,BAD,CMAHP,CTSS,ELF1,GRK6,HCLS1,IL2RG,INPP5D,LYN,MS4A1,PLCG2,PRKDC,SASH3,VAV1
Carbohydrate Metabolism	conversion of phosphatidylinositol diphosphate	8.81E-03	4	INPP5B,INPP5D,PIKFYVE,PTEN
Cellular Development	differentiation of bone marrow cells	9.69E-03	21	CBL,CD38,CSF2RB,DKK1,FLI1,GABPA,GSK3B,HMGB2,IKZF1,IRF8,KLF4,LYN,MECOM,MLF1,MYB,NRP1,PGF,PTK2B,SP1,TCF3,TESC
Cell Cycle	interphase of lung cancer cell lines	9.69E-03	10	ANXA2,ATM,CYR61,DOT1L,EP300,MDM4,MET,MYC,PCBP4,RPS6
Hematological System Development and Function	development of leukocytes	9.69E-03	52	APAF1,ARID4A,ATM,BAD,BCL11A,CBL,CSF2RB,DEF6,DICER1,DKK1,DOCK2,EFNA1,EP300,EPHA2,EWSR1,FN1,FZD7,GABPA,IFNAR2,IKZF1,IL2RG,INPP5D,IRF2,IRF8,ITGAL,ITGB2,KLF4,LAT2,LYN,MAP3K7,MIB1,MINK1,MYB,MYSM1,NQO1,PCGF2,PGF,PLCG2,PRKDC,PRNP,PTPN6,RC3H1,RUNX3,SASH3,SLAMF6,SMARCA4,SMARCC1,STAT5B,TAPBP,TCF3,VAV1,WASL
Hematological System Development and Function	formation of B lymphocytes	9.97E-03	5	DICER1,DOCK8,LYN,PTEN,PTPN11
Hair and Skin Development and Function	morphogenesis of epidermis	9.97E-03	5	DICER1,KLF4,PLOD3,SMARCA4,TFAP2A
Cellular Assembly and Organization	formation of podosomes	9.97E-03	6	BCAR1,CALD1,CTTN,PTPN11,WASL,WIPF1
Protein Synthesis	translation	1.00E-02	25	ACO1,APLP1,CIRBP,CNOT8,DAPK3,DARS,DICER1,EEF2,EIF2S3,EIF3D,EIF3G,EIF3L,EIF4EBP2,FN1,GSK3B,LARP4B,MID1,MYC,NCL,PRNP,RPL13A,RPS4Y1,RPS6,SYNCRIP,TNRC6B
Gene Expression	expression of DNA	1.03E-02	116	ABT1,ACVR1,ARID3A,ARID4A,ATXN7,BAHD1,BCL11A,BCLAF1,CAMKK2,CAPN3,CAPRIN2,CBFA2T3,CBL,CBY1,CD38,CRABP2,CREB3,CREBZF,CTR9,DICER1,DKK1,DNMT1,E2F3,EAF2,ELF1,ELP3,EP300,EPC1,FBXW7,FHL2,FLI1,FZD7,GABPA,GLIS2,GSK3B,HCLS1,HMBOX1,HMGB2,HYAL2,IFNAR2,IKZF1,IL2RG,IRF2,IRF8,ITGA3,JUN,KLF13,KLF4,LILRB1,LMCD1,LRCH4,MAPRE3,MAX,MDM4,MECOM,MED21,MED23,MET,MGA,MKL1,MLF1,MLL2,MTDH,MYB,MYC,MYSM1,NR2F1,NR2F2,OSR2,PCGF2…
Cell Death and Survival	apoptosis of leukemia cell lines	1.03E-02	29	APAF1,BAD,CARD8,CSF2RB,DUSP1,GSK3B,HCLS1,HSPA1A/HSPA1B,INPP5D,JUN,KLF4,LRP1,LYN,MAP4K1,MAX,MET,MYC,NQO1,OGT,PRKCB,PTEN,RASSF5,RBM5,RGS3,RHOC,STAT5B,STK3,TCF3,VAV1
Cancer	myeloid leukemia	1.07E-02	24	ARID4A,CBL,CSF2RB,DNMT1,E2F3,EPHA2,EPHX1,IFNAR2,IKZF1,INPP5D,IRF8,JUN,LYN,MECOM,MKL1,MLF1,NQO1,PTPN11,RAC2,RBM15,RPL3,SH3GL1,SMAD4,STAT5B
Cell Cycle	arrest in interphase of lung cancer cell lines	1.07E-02	9	ANXA2,ATM,CYR61,DOT1L,EP300,MDM4,MET,PCBP4,RPS6
Cellular Compromise	degranulation of cells	1.09E-02	23	ADRBK1,CBL,CORO1A,DICER1,DUSP1,GRK6,INPP5B,INPP5D,ITGB2,LAT2,LYN,PILRA,PLCG2,PRSS23,PTEN,PTPN14,RAC2,SLAMF6,SNAP23,STAT5B,ULBP2,VAV1,WIPF1
Cell Cycle	cell cycle progression	1.09E-02	86	ADRBK1,AK1,ANP32A,APAF1,ARID3A,ATM,BAD,BCAR1,CALD1,CAPN2,CARD10,CBL,CHFR,CIRBP,CLU,CSE1L,CUL4A,CYR61,DICER1,DKK1,DNMT1,DOT1L,DUSP1,DYNLT3,E2F3,EMP1,EP300,EWSR1,FGFRL1,FLI1,FRMD6,GNL3,GOLGA2,GPC1,GSK3B,HSPA1A/HSPA1B,IKZF1,INPP5D,ITGAL,JUN,KDM2B,KIF2A,LMNA,LYN,MAP3K7,MAPRE3,MAX,MCPH1,MDM4,MECOM,MET,MLF1,MYB,MYC,PBRM1,PCGF2,PCM1,PCYOX1,PIKFYVE,PNN,PPP2R3A,PRKCB,PTEN,PTK2B,PTPN11,PTPN6,PTPRK,RASSF2,R…
Cancer	tumorigenesis of stomach cancer cell lines	1.09E-02	3	CYR61,PRNP,RUNX3
Hematological System Development and Function	differentiation of leukocytes	1.21E-02	56	APAF1,ARID3A,ARID4A,ATM,BAD,BCL11A,CBFA2T3,CBL,CD38,CSF2RB,CUL4A,DEF6,DICER1,DKK1,DOCK2,ELF1,FLI1,FZD7,GSK3B,IKZF1,IL2RG,INPP5D,IRF2,IRF8,ITGAL,ITGB2,JUN,KLF4,LYN,MECOM,MINK1,MLF1,MYB,MYC,NRP1,OGT,PCGF2,PGF,PIK3AP1,PLCG2,PRKDC,PTK2B,PTPN11,PTPN6,RAC2,RASSF5,RBM15,RC3H1,RUNX3,SASH3,SLAMF6,SMARCA4,STAT5B,TCF3,VAV1,YY1
Cellular Movement	cell movement of tumor cell lines	1.21E-02	60	ANXA2,ARHGDIB,B3GNT1,BCAR1,BCAR3,CAPN2,CARD10,CD151,CLU,CREB3,CSE1L,CTSL1,CTTN,CYR61,DCBLD2,DOCK1,DOCK2,ECT2,EFNA1,ENAH,EPHA2,FHL2,FN1,GIPC1,GOLGA2,GRK6,GSK3B,HTRA1,IGFBP6,ITGA6,ITGAV,JUN,KLF4,LMCD1,LRP1,LYN,MAP3K7,MET,MINK1,MLL2,MYB,NRP1,PALLD,PARVA,PGF,PPIC,PRNP,PTEN,PTK2B,PTPN11,RGS3,RHOC,SERPINE1,SMAD4,ST6GAL1,TFAP2A,TNFAIP8,TRIP10,WASL,WWTR1
Cardiovascular System Development and Function	development of vasculature	1.22E-02	14	ANKRD17,ANXA2,CAPN2,CYR61,FBXW7,FGFRL1,FLI1,FN1,HTRA1,MAP3K7,MED23,MYC,NRP1,STK3
Cell Death and Survival	necrosis	1.22E-02	174	ABCB7,ADRBK1,ADRM1,AKT1S1,ANP32A,ANXA2,AP2B1,APAF1,ARHGAP4,ATM,ATXN7,BACE1,BAD,BAG3,BAG5,BCAR1,BCLAF1,CAPN2,CARD8,CBL,CD38,CDK8,CLU,COL6A1,COMMD4,CORO1A,CRABP2,CRLF1,CSE1L,CSF2RB,CTSL2,CTSS,CTTN,CYR61,DAPK3,DEF6,DICER1,DKK1,DNAJB1,DNMT1,DOCK8,DUSP1,DYNLL1,E2F3,EFNA1,EMD,EMP1,EMP2,EP300,EPHA2,EPHX1,EWSR1,FBXW7,FHL2,FLI1,FN1,FRMD6,GABPA,GEM,GLIS2,GPAM,GPC1,GPR65,GSK3B,HCLS1,HDAC11,HFE,HK2,HMGB2,HNR…
Cell Death and Survival	cell viability of leukocytes	1.24E-02	27	CBL,CD38,CLU,CSF2RB,DICER1,DOCK8,FN1,GSK3B,HSH2D,IL2RG,INPP5D,ITGB2,LYN,MAP3K7,MYB,MYC,PLCG2,PRKCB,PTK2B,PTPN6,RAC2,SMAD4,SMARCA4,STAM,STAT5B,TAF4B,TCF3
Hematological System Development and Function	development of mononuclear leukocytes	1.24E-02	49	APAF1,ATM,BAD,BCL11A,CBL,CSF2RB,DEF6,DICER1,DKK1,DOCK2,EFNA1,EP300,EPHA2,EWSR1,FZD7,GABPA,IFNAR2,IKZF1,IL2RG,INPP5D,IRF2,IRF8,ITGAL,ITGB2,KLF4,LAT2,LYN,MAP3K7,MIB1,MINK1,MYB,MYSM1,PCGF2,PGF,PLCG2,PRKDC,PRNP,PTPN6,RC3H1,RUNX3,SASH3,SLAMF6,SMARCA4,SMARCC1,STAT5B,TAPBP,TCF3,VAV1,WASL
Cellular Movement	cell movement of breast cancer cell lines	1.24E-02	25	ARHGDIB,BCAR1,BCAR3,CAPN2,CD151,CSE1L,CTSL1,CTTN,ENAH,EPHA2,FN1,GIPC1,GRK6,ITGA6,ITGAV,JUN,MET,NRP1,PALLD,PPIC,SERPINE1,TFAP2A,TNFAIP8,TRIP10,WWTR1
Cellular Growth and Proliferation	formation of muscle cells	1.24E-02	11	DEF6,EPC1,FHL2,GPC1,GSK3B,JUN,MAP3K7,MYOF,RRAS,SERPINE1,TNFRSF12A
Cell Morphology	cell spreading of leukocytes	1.24E-02	10	CORO1A,FN1,INPP5D,ITGAL,ITGB2,LYN,MAP4K1,PLCG2,PLXNC1,WASL
Cellular Function and Maintenance	homeostasis of leukocytes	1.31E-02	48	APAF1,ATM,BAD,BCL11A,CBL,CD38,CORO1A,CSF2RB,DEF6,DICER1,DKK1,DOCK2,EFNA1,EP300,EPHA2,FZD7,GABPA,IFNAR2,IKZF1,IL2RG,IRF2,IRF8,ITGAL,ITGB2,KLF4,LAT2,LYN,MAP3K7,MECOM,MIB1,MINK1,MYB,MYSM1,PCGF2,PGF,PRKDC,PRNP,PTPN6,RC3H1,RUNX3,SASH3,SLAMF6,SMARCA4,STAT5B,TAPBP,TCF3,VAV1,WASL
Protein Synthesis	synthesis of protein	1.32E-02	38	ACO1,ADRBK1,APLP1,ARHGEF2,CIRBP,CNOT8,DAPK3,DARS,DICER1,DNMT1,EEF2,EIF2S3,EIF3A,EIF3D,EIF3G,EIF3L,EIF4EBP2,EP300,FN1,GPC1,GSK3B,JUN,LARP4B,LYN,MAP3K7,MID1,MYC,NCL,POU2F1,PRNP,PTEN,PTK2B,PTPN11,RPL13A,RPS4Y1,RPS6,SYNCRIP,TNRC6B
Hematological System Development and Function	differentiation of B lymphocytes	1.32E-02	24	ARID3A,ATM,BAD,BCL11A,CD38,ELF1,FLI1,IKZF1,IL2RG,INPP5D,IRF8,LYN,MYB,MYC,PIK3AP1,PLCG2,PRKDC,PTPN6,RASSF5,RBM15,STAT5B,TCF3,VAV1,YY1
Protein Synthesis	translation of protein	1.32E-02	24	ACO1,APLP1,CIRBP,CNOT8,DAPK3,DARS,DICER1,EIF2S3,EIF3D,EIF3G,EIF3L,EIF4EBP2,FN1,GSK3B,LARP4B,MID1,MYC,NCL,PRNP,RPL13A,RPS4Y1,RPS6,SYNCRIP,TNRC6B
Cell Death and Survival	cell death of mononuclear leukocytes	1.34E-02	38	APAF1,ATM,BAD,CD38,CORO1A,DEF6,DICER1,EFNA1,FBXW7,GPAM,GSK3B,HSH2D,IL2RG,INPP5D,ITGAL,JUN,KIR2DL3 (includes others),KLF13,KLF4,LYN,MAP3K7,MAP4K1,MET,MS4A1,MYC,NQO1,NQO2,OGT,PLCG2,PRKCB,PRKDC,PTEN,PTK2B,PTPN6,RAC2,SMARCC1,STAT5B,VAV1
Cancer	growth of tumor	1.35E-02	37	ANXA2,ATM,CAPN2,CARD10,CD38,CLU,CRABP2,CTSL2,CTSS,CTTN,DKK1,DNMT1,EFNA1,EP300,EPHA2,FN1,FRMD6,GPC1,IRF8,ITGB5,LAMB1,MAP3K6,MET,MS4A1,MTDH,MYB,MYC,NRP1,NUAK1,PGF,PRKCB,PTEN,PTGES,SERPINE1,STAT5B,TRIM35,YY1
Cell Cycle	interphase of tumor cell lines	1.48E-02	33	ANXA2,ATM,BAD,CAMKK2,CSE1L,CYR61,DARS,DOT1L,DUSP1,EP300,EPB41L1,GNL3,ITGAV,JUN,KLF4,MDM4,MET,MTDH,MYB,MYC,PCBP4,PRNP,PTEN,PTPN6,RAD17,RPS6,RUNX3,SP1,TCF3,TRIM21,VPRBP,ZBTB10,ZC3H12D
Cell Morphology	cell spreading of blood cells	1.51E-02	11	CBL,CORO1A,FN1,INPP5D,ITGAL,ITGB2,LYN,MAP4K1,PLCG2,PLXNC1,WASL
Cell Death and Survival	cell death of lymphocytes	1.51E-02	37	APAF1,ATM,BAD,CD38,CORO1A,DEF6,DICER1,EFNA1,FBXW7,GPAM,GSK3B,HSH2D,IL2RG,INPP5D,ITGAL,JUN,KIR2DL3 (includes others),KLF13,LYN,MAP3K7,MAP4K1,MET,MS4A1,MYC,NQO1,NQO2,OGT,PLCG2,PRKCB,PRKDC,PTEN,PTK2B,PTPN6,RAC2,SMARCC1,STAT5B,VAV1
Cellular Function and Maintenance	function of blood cells	1.59E-02	52	ABCB6,ARHGDIB,ATM,BAD,CBL,CD276,CMAHP,CSF2RB,CTSS,CTTN,DICER1,DOCK8,DUSP1,DUSP2,ELF1,GRK6,HCLS1,HCST,HSH2D,IFNAR2,IL2RG,INPP5D,IRF8,ITGAL,ITGB2,LAT2,LYN,MAP4K1,MCPH1,MECOM,MS4A1,MYC,MYSM1,PCGF2,PELI3,PLCG2,PLEC,PRKDC,PTK2B,RAC2,RASGRP2,RASSF5,SASH3,SLAMF6,ST6GAL1,STAT5B,STK10,TAPBP,TRIP10,VAMP3,VAV1,WIPF1
Hematological System Development and Function	development of lymphocytes	1.61E-02	48	APAF1,ATM,BAD,BCL11A,CBL,DEF6,DICER1,DKK1,DOCK2,EFNA1,EP300,EPHA2,EWSR1,FZD7,GABPA,IFNAR2,IKZF1,IL2RG,INPP5D,IRF2,IRF8,ITGAL,ITGB2,KLF4,LAT2,LYN,MAP3K7,MIB1,MINK1,MYB,MYSM1,PCGF2,PGF,PLCG2,PRKDC,PRNP,PTPN6,RC3H1,RUNX3,SASH3,SLAMF6,SMARCA4,SMARCC1,STAT5B,TAPBP,TCF3,VAV1,WASL
Cancer	acute leukemia	1.62E-02	27	ARID4A,CBL,CSF2RB,DNMT1,E2F3,EPHA2,EPHX1,FBXW7,IFNAR2,IKZF1,INPP5D,LYN,MECOM,MKL1,MLF1,MS4A1,MYC,NQO1,PTEN,PTPN11,RAC2,RBM15,RPL3,SH3GL1,SMAD4,STAT5B,TUBG2
Cancer	B-cell leukemia	1.63E-02	17	CD38,DLEU2,FBXW7,GSK3B,IFNAR2,IKZF1,ITGA3,ITGA6,ITGB2,LYN,MS4A1,MYB,MYC,PLCG2,PRKCB,PTPN11,TCF3
Cancer	acute myeloid leukemia	1.63E-02	20	ARID4A,CBL,CSF2RB,DNMT1,E2F3,EPHX1,IKZF1,INPP5D,LYN,MECOM,MKL1,MLF1,NQO1,PTPN11,RAC2,RBM15,RPL3,SH3GL1,SMAD4,STAT5B
Cell Cycle	arrest in G1 phase of tumor cell lines	1.63E-02	18	CAMKK2,CYR61,DOT1L,DUSP1,EP300,EPB41L1,GNL3,ITGAV,JUN,KLF4,MDM4,MET,MYC,PTEN,RAD17,RPS6,RUNX3,SP1
Cell-To-Cell Signaling and Interaction	attachment of connective tissue cells	1.68E-02	5	BCAR1,EFNA1,FN1,LRP1,PTK2B
Cellular Development	senescence of lung cell lines	1.68E-02	8	ATM,DICER1,DOT1L,MAP3K7,MYC,PCGF2,PCM1,TCF3
Cell Death and Survival	cell survival	1.71E-02	99	ABCB6,ADRBK1,AP2B1,APAF1,ATM,BAD,BCAR1,CAPN2,CARD10,CBL,CD38,CDK8,CHFR,CLU,CSE1L,CSF2RB,CTDSPL,CYR61,DICER1,DKK1,DNMT1,DOCK1,DOCK8,DUSP1,E2F3,EEF2,EFNA1,EIF3A,EMP1,EP300,EPHA2,EWSR1,FLI1,FN1,GMFG,GPC1,GSK3B,HMGB2,HSH2D,HSPA1A/HSPA1B,IL2RG,INPP5B,INPP5D,ITGAV,ITGB2,JUN,LMNA,LRP1,LYN,MAP3K7,MCOLN1,MED21,MET,MTDH,MYB,MYC,NRP1,NUAK1,NUP210,OGT,PARVA,PCGF2,PGF,PLCG2,POU2F1,PPP2R3A,PRKCB,PRKDC,PRNP,PTE…
Hematological System Development and Function	quantity of red blood cells	1.80E-02	24	ARID3A,ARID4A,BRD1,CBFA2T3,CUL4A,FBXW7,FGFRL1,FLI1,HYAL2,IKZF1,INPP5D,JUN,KLF13,LYN,MDM4,MYB,MYC,NQO1,POU2F1,PPP1R15B,PTPN6,RAC2,RASSF2,STAT5B
Cell Cycle	G1 phase of lung cancer cell lines	1.85E-02	7	CYR61,DOT1L,EP300,MDM4,MET,MYC,RPS6
Hematological System Development and Function	quantity of follicular B lymphocytes	1.85E-02	9	ARHGDIB,CMAHP,FLI1,IRF8,LYN,PIK3AP1,PLCG2,VAV1,WASL
Gene Expression	repression of RNA	1.86E-02	22	BCL11A,CBFA2T3,FHL2,FLI1,HMGB2,JUN,KLF13,LRCH4,MAX,MECOM,MYC,NR2F1,NR2F2,PTPN6,SAFB,SIN3A,SMARCA4,SP1,TAF1,TLE1,YY1,ZNF589
Cell Morphology	morphology of cells	1.90E-02	109	APAF1,ARHGEF2,ARHGEF26,ARID3A,ARID4A,ATM,BAD,BCAR1,BCAR3,BCL11A,CALD1,CAPN2,CBFA2T3,CBL,CBY1,CD151,CDK16,CHN1,CIRBP,CLU,CTTN,CUL4A,CYTIP,DAPK3,DERL2,DICER1,DOCK1,DYRK1A,E2F3,EPB41L1,EPHA2,EPHB3,FLI1,FN1,GABPA,GEM,GIPC1,GSK3B,HSPA1A/HSPA1B,IKZF1,IL2RG,INPP5B,INPP5D,IRF2,IRF8,ITGA3,ITGA6,ITGB2,JUN,KLF13,KLF4,KREMEN1,LAMB1,LAMB2,LAT2,LRP1,LYN,MCOLN1,MCPH1,MDM4,MECOM,MET,MFNG,MIB1,MID1,MYB,MYC,MYCBP2…
Hematological System Development and Function	development of pre-B lymphocytes	1.93E-02	8	EWSR1,LYN,MYSM1,PLCG2,SMARCA4,SMARCC1,TCF3,VAV1
Cell Morphology	shape change of leukocytes	1.94E-02	12	CORO1A,DOCK2,FN1,INPP5D,ITGAL,ITGB2,LYN,MAP4K1,PLCG2,PLXNC1,WASL,WIPF1
Cell Death and Survival	cell viability of blood cells	1.94E-02	28	CBL,CD38,CLU,CSF2RB,DICER1,DOCK8,FN1,GSK3B,HSH2D,IL2RG,INPP5D,ITGB2,LYN,MAP3K7,MYB,MYC,PLCG2,PRKCB,PTK2B,PTPN11,PTPN6,RAC2,SMAD4,SMARCA4,STAM,STAT5B,TAF4B,TCF3
Cell Cycle	arrest in G1 phase	1.94E-02	26	CAMKK2,CBL,CYR61,DOT1L,DUSP1,E2F3,EP300,EPB41L1,FN1,GNL3,ITGAV,JUN,KLF4,LMNA,MDM4,MET,MYB,MYC,PRKDC,PTEN,RAD17,RFWD2,RPS6,RUNX3,SP1,VAV1
Cell Death and Survival	apoptosis of blood cells	1.95E-02	44	ATM,CD38,CORO1A,DICER1,EFNA1,FBXW7,FLI1,GPAM,GSK3B,HSH2D,IL2RG,INPP5D,IRF2,IRF8,ITGB2,JUN,KIR2DL3 (includes others),KLF13,KLF4,LILRB1,LRP1,LYN,MAP3K7,MAP4K1,MECOM,MET,MYB,MYC,NQO1,NQO2,OGT,PALLD,PIK3AP1,PLCG2,PRKCB,PRKDC,PTEN,PTK2B,PTPN6,RAC2,SMARCC1,ST6GAL1,STAT5B,VAV1
Cellular Movement	invasion of breast cancer cell lines	1.97E-02	21	BCAR3,CBL,CSE1L,CTSS,CTTN,ENAH,FN1,GIPC1,GSK3B,ITGA3,JUN,LRP1,MET,PAK4,PARVA,PPIC,PTK2B,RHOC,TFAP2A,TRIP10,WWTR1
Cell Cycle	cell cycle progression of lymphocytes	1.98E-02	10	ATM,IKZF1,INPP5D,ITGAL,MYB,MYC,PCGF2,SMARCA4,STAT5B,VAV1
Organismal Development	vascularization of blood vessel	1.98E-02	4	ANXA2,EFNA1,EPHA2,STK3
Cellular Growth and Proliferation	formation of myotube	1.98E-02	9	DEF6,EPC1,FHL2,GPC1,GSK3B,MAP3K7,MYOF,RRAS,TNFRSF12A
Cellular Assembly and Organization	extension of cellular protrusions	2.04E-02	21	ARHGAP4,BCAR1,BCL11A,CORO1A,EP300,EPHA2,GEM,HMGB2,KIF2A,LMCD1,LRP1,NR2F1,NRP1,PRNP,RAC2,SCN1B,SEMA4F,SERPINE1,SP1,TNFRSF12A,WIPF1
Cellular Growth and Proliferation	proliferation of prostate cancer cells	2.07E-02	7	ADRBK1,EFNA1,GSK3B,MET,NR2F2,PTEN,RHEB
Cell Death and Survival	cell viability of embryonic stem cells	2.07E-02	6	DNMT1,MED21,OGT,PTEN,PTPN11,SETDB1
Connective Tissue Disorders	inherited epidermolysis bullosa	2.07E-02	5	CD151,COL7A1,ITGA3,ITGA6,PLEC
Cancer	hyperplasia of lymphoid organ	2.07E-02	13	CBL,CSF2RB,FLI1,IKZF1,IL2RG,INPP5D,IRF2,IRF8,ITGAL,KLF13,LAT2,LYN,PTEN
Cell Death and Survival	cell viability of embryonic cells	2.07E-02	8	DNMT1,FN1,MED21,OGT,PCGF2,PTEN,PTPN11,SETDB1
Cell Morphology	shape change of tumor cell lines	2.13E-02	17	ADRBK1,CBL,CHN1,EFNA1,EPHA2,FN1,GEM,LYN,MET,MLL2,MYC,PARVA,PRNP,PTK2B,PTPN14,SMAD4,SMARCA4
RNA Post-Transcriptional Modification	processing of RNA	2.13E-02	28	APLP1,CELF1,CELF2,CPSF6,CTDP1,DICER1,HNRNPH1,HNRNPM,HNRPDL,INTS9,JUN,MBNL1,PNN,PRPF4B,RBFOX2,RBM38,RBM5,RPS6,SAFB,SCAF11,SCAF8,SFPQ,SRSF3,SRSF5,SYNCRIP,TXNL4A,WDR43,YTHDC1
Cell-To-Cell Signaling and Interaction	adhesion of kidney cells	2.13E-02	12	CBL,CTSL2,EPHB3,FN1,ITGA3,ITGAV,ITGB2,LRP1,NRP1,PNN,PTEN,RRAS
Cellular Function and Maintenance	Lymphocyte homeostasis	2.13E-02	46	APAF1,ATM,BAD,BCL11A,CBL,CD38,CORO1A,DEF6,DICER1,DKK1,DOCK2,EFNA1,EP300,EPHA2,FZD7,GABPA,IFNAR2,IKZF1,IL2RG,IRF2,IRF8,ITGAL,ITGB2,KLF4,LAT2,LYN,MAP3K7,MIB1,MINK1,MYB,MYSM1,PCGF2,PGF,PRKDC,PRNP,PTPN6,RC3H1,RUNX3,SASH3,SLAMF6,SMARCA4,STAT5B,TAPBP,TCF3,VAV1,WASL
Hematological System Development and Function	development of B lymphocytes	2.15E-02	15	CBL,DICER1,EP300,EWSR1,IL2RG,INPP5D,LYN,MIB1,MYB,MYSM1,PLCG2,SMARCA4,SMARCC1,TCF3,VAV1
Cell Death and Survival	cytotoxicity of cells	2.15E-02	23	CALM1 (includes others),CD38,FN1,HCST,HSPA1A/HSPA1B,ITGAL,ITGB2,KIR2DL3 (includes others),LYN,MAP3K7,MICA,PLCG2,PTK2B,PTPN11,PTPN6,RASGRP2,SLAMF6,SP1,STAT5B,TRIP10,ULBP2,VAV1,WIPF1
Hematological System Development and Function	differentiation of red blood cells	2.21E-02	16	BRD1,CSF2RB,FLI1,HCLS1,HMGB2,HSPA1A/HSPA1B,INPP5D,KLF13,LYN,MAP4K1,MAX,MYB,MYC,PALLD,STAT5B,TNFRSF12A
Cell Cycle	arrest in interphase	2.24E-02	37	ANXA2,ATM,BAD,CAMKK2,CBL,CSE1L,CYR61,DOT1L,DUSP1,E2F3,EP300,EPB41L1,FN1,GNL3,GPC1,ITGAV,JUN,KLF4,LMNA,MDM4,MET,MTDH,MYB,MYC,PCBP4,PPAP2C,PRKDC,PTEN,PTPN11,PTPN6,RAD17,RFWD2,RPS6,RUNX3,SP1,VAV1,VPRBP
Hematological System Development and Function	T cell homeostasis	2.28E-02	44	APAF1,ATM,BAD,BCL11A,CBL,CD38,CORO1A,DEF6,DICER1,DKK1,DOCK2,EFNA1,EP300,EPHA2,FZD7,GABPA,IFNAR2,IKZF1,IL2RG,IRF2,IRF8,ITGAL,ITGB2,KLF4,LAT2,MAP3K7,MIB1,MINK1,MYB,MYSM1,PCGF2,PRKDC,PRNP,PTPN6,RC3H1,RUNX3,SASH3,SLAMF6,SMARCA4,STAT5B,TAPBP,TCF3,VAV1,WASL
Gene Expression	transactivation	2.32E-02	53	ACVR1,CBL,CBY1,CRIM1,CYTIP,E2F3,EP300,EWSR1,FHL2,FLI1,GABPA,GLIS2,HNRNPC,INPP5D,IRF2,IRF8,JUN,KIAA0922,KLF13,KLF4,MAP3K7,MAX,MDM4,MECOM,MYB,MYC,MYCBP2,NCOA5,NR2F1,PARVA,PLCE1,POLR2L,POU2F1,PRKDC,RHOC,SF1,SMAD4,SMARCA4,SMARCC1,SP1,STAT5B,TAF4B,TCF20,TCF3,TFAP2A,TLE1,UBR5,UTY,VAV1,WWTR1,YY1,ZBTB10,ZHX2
Cellular Development	branching of actin filaments	2.33E-02	3	CTTN,HCLS1,WASL
Carbohydrate Metabolism	conversion of phosphatidylinositol 4,5-diphosphate	2.33E-02	3	INPP5B,PIKFYVE,PTEN
Hematological System Development and Function	development of blood cells	2.34E-02	54	APAF1,ARID4A,ATM,BAD,BCL11A,BRD1,CBL,CRIP2,CSF2RB,DEF6,DICER1,DKK1,DOCK2,EFNA1,EP300,EPHA2,EWSR1,FN1,FZD7,GABPA,IFNAR2,IKZF1,IL2RG,INPP5D,IRF2,IRF8,ITGAL,ITGB2,KLF4,LAT2,LYN,MAP3K7,MIB1,MINK1,MYB,MYSM1,NQO1,PCGF2,PGF,PLCG2,PRKDC,PRNP,PTPN6,RC3H1,RUNX3,SASH3,SLAMF6,SMARCA4,SMARCC1,STAT5B,TAPBP,TCF3,VAV1,WASL
Cell Death and Survival	apoptosis of leukocytes	2.34E-02	41	ATM,CD38,CORO1A,DICER1,EFNA1,FBXW7,GPAM,GSK3B,HSH2D,IL2RG,INPP5D,IRF2,IRF8,ITGB2,JUN,KIR2DL3 (includes others),KLF13,KLF4,LILRB1,LRP1,LYN,MAP3K7,MAP4K1,MET,MYB,MYC,NQO1,NQO2,OGT,PIK3AP1,PLCG2,PRKCB,PRKDC,PTEN,PTK2B,PTPN6,RAC2,SMARCC1,ST6GAL1,STAT5B,VAV1
Cell Death and Survival	cell death of leukemia cell lines	2.39E-02	30	APAF1,BAD,CARD8,CSF2RB,DUSP1,GSK3B,HCLS1,HSPA1A/HSPA1B,INPP5D,JUN,KIR2DL3 (includes others),KLF4,LRP1,LYN,MAP4K1,MAX,MET,MYC,NQO1,OGT,PRKCB,PTEN,RASSF5,RBM5,RGS3,RHOC,STAT5B,STK3,TCF3,VAV1
Hematological System Development and Function	cell viability of lymphocytes	2.41E-02	20	CBL,CLU,DICER1,DOCK8,GSK3B,HSH2D,IL2RG,INPP5D,MAP3K7,MYB,MYC,PLCG2,PRKCB,PTK2B,SMAD4,SMARCA4,STAM,STAT5B,TAF4B,TCF3
Cellular Movement	migration of cancer cells	2.41E-02	18	CBL,CD151,CSE1L,DUSP1,FN1,ITGA3,KLF4,LYN,MET,NRP1,PAK4,PGF,RHOC,S100A2,SERPINE1,SMARCA4,ST6GAL1,TM4SF1
Protein Synthesis	expression of protein	2.61E-02	29	ACO1,APLP1,ARHGEF2,CIRBP,CNOT8,DAPK3,DARS,DICER1,EIF2S3,EIF3D,EIF3G,EIF3L,EIF4EBP2,FN1,GPC1,GSK3B,JUN,LARP4B,LYN,MID1,MYC,NCL,POU2F1,PRNP,RPL13A,RPS4Y1,RPS6,SYNCRIP,TNRC6B
Cell Death and Survival	cytotoxicity	2.61E-02	24	CALM1 (includes others),CD38,CLU,FN1,HCST,HSPA1A/HSPA1B,ITGAL,ITGB2,KIR2DL3 (includes others),LYN,MAP3K7,MICA,PLCG2,PTK2B,PTPN11,PTPN6,RASGRP2,SLAMF6,SP1,STAT5B,TRIP10,ULBP2,VAV1,WIPF1
Cell Death and Survival	cytotoxicity of natural killer cells	2.69E-02	13	CD38,FN1,ITGAL,ITGB2,MAP3K7,MICA,PLCG2,PTK2B,PTPN6,SLAMF6,STAT5B,VAV1,WIPF1
Cell Morphology	shape change of blood cells	2.69E-02	13	CBL,CORO1A,DOCK2,FN1,INPP5D,ITGAL,ITGB2,LYN,MAP4K1,PLCG2,PLXNC1,WASL,WIPF1
Immunological Disease	hypoplasia of lymphoid organ	2.71E-02	18	ARHGDIB,BAG3,BCL11A,CBL,CYTIP,DOCK2,IKZF1,IL2RG,LYN,MDM4,MYC,PIK3AP1,PRKDC,RASSF2,RASSF5,TCF3,VAV1,WIPF1
Cell-To-Cell Signaling and Interaction	attachment of cells	2.73E-02	15	BCAR1,CBL,CSF2RB,DOCK2,EFNA1,EP300,FN1,ITGA3,ITGA6,ITGB2,LRP1,PTEN,PTK2B,PTPN11,VAV1
Cell Death and Survival	cell viability	2.80E-02	91	ABCB6,ADRBK1,AP2B1,APAF1,ATM,BAD,BCAR1,CAPN2,CARD10,CBL,CD38,CDK8,CHFR,CLU,CSF2RB,CYR61,DICER1,DKK1,DNMT1,DOCK1,DOCK8,DUSP1,E2F3,EEF2,EFNA1,EIF3A,EP300,EWSR1,FLI1,FN1,GMFG,GPC1,GSK3B,HMGB2,HSH2D,HSPA1A/HSPA1B,IL2RG,INPP5B,INPP5D,ITGAV,ITGB2,JUN,LMNA,LRP1,LYN,MAP3K7,MCOLN1,MED21,MET,MTDH,MYB,MYC,NRP1,NUAK1,NUP210,OGT,PARVA,PCGF2,PGF,PLCG2,POU2F1,PPP2R3A,PRKCB,PRKDC,PRNP,PTEN,PTGR1,PTK2B,PTPN11,PTP…
Cell Death and Survival	apoptosis of mononuclear leukocytes	2.82E-02	33	ATM,CD38,CORO1A,DICER1,EFNA1,FBXW7,GPAM,GSK3B,HSH2D,IL2RG,INPP5D,JUN,KIR2DL3 (includes others),KLF13,KLF4,LYN,MAP3K7,MAP4K1,MET,MYC,NQO1,NQO2,OGT,PLCG2,PRKCB,PRKDC,PTEN,PTK2B,PTPN6,RAC2,SMARCC1,STAT5B,VAV1
Hematological System Development and Function	phagocytosis of red blood cells	2.84E-02	6	CHN1,GULP1,ITGB2,LYN,PTEN,RAC2
Cellular Function and Maintenance	function of leukocytes	2.84E-02	47	ARHGDIB,ATM,BAD,CBL,CD276,CMAHP,CSF2RB,CTSS,CTTN,DICER1,DOCK8,DUSP1,DUSP2,ELF1,GRK6,HCLS1,HCST,HSH2D,IFNAR2,IL2RG,INPP5D,IRF8,ITGAL,ITGB2,LAT2,LYN,MAP4K1,MCPH1,MS4A1,MYC,PCGF2,PELI3,PLCG2,PLEC,PRKDC,PTK2B,RAC2,RASSF5,SASH3,SLAMF6,ST6GAL1,STAT5B,STK10,TAPBP,TRIP10,VAV1,WIPF1
Hematological System Development and Function	differentiation of granulocytes	2.84E-02	13	CBFA2T3,CSF2RB,CUL4A,IKZF1,INPP5D,IRF8,JUN,KLF4,LYN,MYB,OGT,RAC2,STAT5B
Hematological System Development and Function	arrest in differentiation of B lymphocytes	2.84E-02	8	IL2RG,IRF8,LYN,MYB,PLCG2,PRKDC,STAT5B,TCF3
Cell Death and Survival	cell viability of stem cells	2.84E-02	8	DKK1,DNMT1,MED21,OGT,PRKDC,PTEN,PTPN11,SETDB1
Organismal Survival	organismal death	2.84E-02	168	ABCB6,ABCB7,ACVR1,ADRBK1,ANKRD17,ANP32A,APAF1,APLP1,ARHGDIB,ARID3A,ARID4A,ASNA1,ATM,BACE1,BAD,BAG3,BCAR1,BCL11A,BCLAF1,BRD1,CAPN2,CARD10,CBL,CBY1,CD151,CELF1,CHFR,CMAHP,COL7A1,CRABP2,CRIM1,CRLF1,CTSA,CTSL2,CTTN,CUL4A,CYR61,DERL2,DICER1,DKK1,DNAJB1,DNMT1,DOCK1,DOCK2,DOT1L,DUSP1,DYRK1A,E2F3,EAF2,ECT2,EP300,EPHB3,EWSR1,FAM20C,FBXW7,FGFRL1,FLI1,FN1,GABPA,GLIS2,GNL3,GSK3B,GSS,HCST,HK2,HNRNPC,HSD3B7,HS…
Developmental Disorder	hypertrophy of cardiomyocytes	2.97E-02	14	DICER1,DUSP1,DYRK1A,EP300,FHL2,GSK3B,LMCD1,MAP3K7,PLCE1,PRKCB,PTEN,PTGES,PTPN11,SERPINE1
Cellular Assembly and Organization	extension of neurites	3.00E-02	17	ARHGAP4,BCAR1,BCL11A,EP300,EPHA2,GEM,HMGB2,KIF2A,LRP1,NR2F1,NRP1,RAC2,SCN1B,SEMA4F,SERPINE1,SP1,TNFRSF12A
Cell Death and Survival	cell death of lymphoma cell lines	3.00E-02	21	ANXA2,CARD8,DUSP1,GPR65,HDAC11,HNRNPC,HSH2D,IRF2,IRF8,JUN,LYN,MAP4K1,MAX,MS4A1,MYC,NCL,PLCG2,PRKCB,PTPN6,ST6GAL1,TRIM21
Cellular Development	arrest in differentiation of cells	3.00E-02	12	CBFA2T3,DICER1,FN1,IKZF1,IL2RG,IRF8,LYN,MYB,PLCG2,PRKDC,STAT5B,TCF3
Cellular Assembly and Organization	extension of plasma membrane projections	3.07E-02	18	ARHGAP4,BCAR1,BCL11A,EP300,EPHA2,GEM,HMGB2,KIF2A,LRP1,NR2F1,NRP1,PRNP,RAC2,SCN1B,SEMA4F,SERPINE1,SP1,TNFRSF12A
Cell Death and Survival	apoptosis of lymphocytes	3.07E-02	32	ATM,CD38,CORO1A,DICER1,EFNA1,FBXW7,GPAM,GSK3B,HSH2D,IL2RG,INPP5D,JUN,KIR2DL3 (includes others),KLF13,LYN,MAP3K7,MAP4K1,MET,MYC,NQO1,NQO2,OGT,PLCG2,PRKCB,PRKDC,PTEN,PTK2B,PTPN6,RAC2,SMARCC1,STAT5B,VAV1
Immunological Disease	hypoplasia of spleen	3.16E-02	11	ARHGDIB,BAG3,DOCK2,IL2RG,LYN,MDM4,MYC,PIK3AP1,PRKDC,RASSF2,RASSF5
Cellular Growth and Proliferation	proliferation of mammary tumor cells	3.23E-02	10	CD151,CREB3,CYR61,DKK1,EPHA2,FHL2,MYB,MYC,SERPINE1,TLE1
Organismal Development	arrest in development of organism	3.30E-02	6	ATM,DNMT1,MAX,MYC,NCKAP1,PRKDC
Hematological System Development and Function	development of pro-B lymphocytes	3.30E-02	6	LYN,MYSM1,PLCG2,SMARCA4,SMARCC1,TCF3
Developmental Disorder	hypertrophy of heart cells	3.40E-02	16	DICER1,DUSP1,DYRK1A,EP300,FHL2,GSK3B,JUN,LMCD1,MAP3K7,PLCE1,PRKCB,PTEN,PTGES,PTPN11,S100A6,SERPINE1
Cardiovascular System Development and Function	angiogenesis	3.46E-02	54	ACVR1,ANKRD17,ANXA2,ARHGEF26,CBL,CD151,CSF2RB,CTSS,CYR61,DICER1,EAF2,ECT2,EFNA1,EPHA2,EPHB3,FBXW7,FN1,GEM,GPC1,GSK3B,HTRA1,ITGAV,ITGB2,ITGB5,JUN,KDM2B,MAP3K6,MAP3K7,MET,MIB1,MTDH,MYB,MYC,NCL,NR2F2,NRP1,OGT,PGF,PLCD3,PLOD3,PRKCB,PTEN,PTGES,PTK2B,RAC2,RBM15,SDC4,SERPINE1,SMAD4,STK3,TFAP2A,TM4SF1,TNFRSF12A,YY1
Cancer	hyperplasia of spleen	3.56E-02	10	CBL,FLI1,IKZF1,IL2RG,INPP5D,IRF8,ITGAL,KLF13,LAT2,LYN
Cell-To-Cell Signaling and Interaction	adhesion of connective tissue cells	3.58E-02	16	ANXA2,BCAR1,CBL,CLU,COL7A1,CYR61,EFNA1,FN1,ITGAL,ITGAV,LRP1,MECOM,MET,PALLD,PLEC,PTK2B
Cellular Assembly and Organization	formation of actin	3.58E-02	8	CORO1A,DAPP1,DEF6,DSTN,PTEN,VAV1,WASL,WIPF1
Cellular Growth and Proliferation	proliferation of tumor cells	3.58E-02	40	ADRBK1,ANP32A,ANXA2,ATM,CD151,CLU,CREB3,CTSL2,CTSS,CYR61,DICER1,DKK1,DUSP1,EFNA1,EIF4EBP2,EPHA2,FHL2,GLTSCR2,GPC1,GSK3B,HSPA1A/HSPA1B,IKZF1,LILRB1,MET,MYB,MYC,NR2F2,NRP1,PLCE1,PTEN,PTK2B,RAD17,RHEB,SERPINE1,SP1,SPAST,SQSTM1,SRSF3,TLE1,YY1
Cancer	neoplasia of cells	3.64E-02	30	ARID3A,CAPN2,CD151,CREB3,CSE1L,CTSL1,CTTN,CYR61,DICER1,DKK1,DUSP2,DYNLL1,ECT2,EMP2,FN1,ITGA3,ITGAV,LOXL1,MECOM,MET,MST4,MYC,PRNP,PTEN,PTGES,RUNX3,SERPINE1,SH3GL1,TCF3,TRIM35
Cell Cycle	G1 phase	3.65E-02	35	ACVR1,ATM,BAD,CAMKK2,CBL,CUL4A,CYR61,DARS,DOT1L,DUSP1,E2F3,EP300,EPB41L1,FN1,GNL3,ITGAV,JUN,KLF4,LMNA,MDM4,MET,MYB,MYC,PRKDC,PRNP,PTEN,RAD17,RFWD2,RPS6,RUNX3,SP1,TAF1,TCF3,VAV1,ZC3H12D
Hematological System Development and Function	T cell development	3.65E-02	42	APAF1,ATM,BAD,BCL11A,CBL,DEF6,DICER1,DKK1,DOCK2,EFNA1,EP300,EPHA2,FZD7,GABPA,IFNAR2,IKZF1,IL2RG,IRF2,IRF8,ITGAL,ITGB2,KLF4,LAT2,MAP3K7,MIB1,MINK1,MYB,MYSM1,PCGF2,PRKDC,PRNP,PTPN6,RC3H1,RUNX3,SASH3,SLAMF6,SMARCA4,STAT5B,TAPBP,TCF3,VAV1,WASL
Hematological System Development and Function	development of myeloblasts	3.65E-02	4	ARID4A,CBL,CSF2RB,NQO1
RNA Post-Transcriptional Modification	splicing of RNA	3.76E-02	16	CELF1,HNRNPH1,HNRNPM,JUN,MBNL1,PNN,PRPF4B,RBFOX2,RBM38,RBM5,SCAF11,SFPQ,SRSF3,SYNCRIP,TXNL4A,YTHDC1
Cellular Assembly and Organization	quantity of actin filaments	3.81E-02	10	FN1,INPP5B,ITGB2,MET,MYC,PIKFYVE,PLEC,PTPN11,PTPN14,RBBP4
Cell Cycle	arrest in G1 phase of lung cancer cell lines	3.81E-02	6	CYR61,DOT1L,EP300,MDM4,MET,RPS6
Developmental Disorder	autosomal dominant mental retardation	3.81E-02	5	ARID1B,DOCK8,DYRK1A,EPB41L1,SMARCA4
Cellular Movement	cell movement of parenchymal cells	3.81E-02	5	CBL,CSF2RB,DOCK1,DOCK2,MET
Cell Morphology	shape change of phagocytes	3.81E-02	7	CORO1A,FN1,ITGB2,LYN,PLCG2,PLXNC1,WIPF1
Cell Cycle	G1/S phase transition of tumor cell lines	3.93E-02	11	BAD,DARS,EP300,ITGAV,KLF4,MET,MYC,PRNP,RAD17,TCF3,ZC3H12D
Hematological System Development and Function	cell viability of B lymphocytes	3.93E-02	12	CBL,CLU,DICER1,HSH2D,INPP5D,MYB,MYC,PLCG2,PRKCB,STAT5B,TAF4B,TCF3
Cell Morphology	shape change of fibroblast cell lines	3.93E-02	12	BCAR1,CD151,CDC42SE2,EFNA1,EPHA2,FN1,GEM,ITGA6,MET,PALLD,PTEN,PTPN11
Tissue Morphology	abnormal morphology of glossopharyngeal cranial nerve ganglion	4.01E-02	3	MECOM,NR2F1,TFAP2A
Cell Cycle	arrest in G2/M phase of fibroblast cell lines	4.01E-02	3	JUN,PPAP2C,PTPN11
Organ Morphology	enlargement of liver	4.01E-02	3	LMNA,PTPN11,STK3
Cell Cycle	interphase of stomach cancer cell lines	4.01E-02	3	ANXA2,PRNP,RUNX3
DNA Replication, Recombination, and Repair	morphology of nuclear envelope	4.01E-02	3	CHFR,LMNA,TOR1B
Cellular Assembly and Organization	formation of filopodia	4.02E-02	16	ACTR3,CHN1,CYR61,ENAH,EPS15,FN1,ITGA3,ITGA6,MKL1,PAK4,PLCG2,PTK2B,SERPINE1,TM4SF1,WASL,WIPF1
Cellular Assembly and Organization	quantity of actin stress fibers	4.02E-02	9	FN1,INPP5B,MET,MYC,PIKFYVE,PLEC,PTPN11,PTPN14,RBBP4
Cancer	lymphocytic leukemia	4.02E-02	23	ATM,CD38,DLEU2,EPHA2,FBXW7,GSK3B,IFNAR2,IKZF1,ITGA3,ITGA6,ITGB2,LYN,MS4A1,MYB,MYC,NQO1,PLCG2,PRKCB,PTEN,PTPN11,STAT5B,TCF3,TUBG2
Cancer	myeloproliferative disorder	4.04E-02	25	ARID4A,CBL,CSF2RB,DNMT1,E2F3,EPHA2,EPHX1,IFNAR2,IKZF1,INPP5D,IRF8,JUN,LYN,MECOM,MKL1,MLF1,MYC,NQO1,PTPN11,RAC2,RBM15,RPL3,SH3GL1,SMAD4,STAT5B
Tissue Morphology	quantity of cells	4.06E-02	121	APAF1,APLP1,ARHGDIB,ARID3A,ARID4A,ATM,ATXN7,BAD,BAG3,BCAR3,BCL11A,BCLAF1,BRD1,CBFA2T3,CBL,CD151,CD38,CDK16,CLU,CMAHP,CORO1A,CRLF1,CSF2RB,CTSL2,CTSS,CUL4A,CYTIP,DAPP1,DEF6,DICER1,DKK1,DNMT1,DOCK2,DOCK8,DOT1L,DUSP1,DYNLL1,DYRK1A,ELF1,EP300,FBXW7,FGFRL1,FLI1,FN1,HCLS1,HCST,HFE,HYAL2,IFNAR2,IGFBP6,IKZF1,IL2RG,INPP5D,IRF2,IRF8,ITGA6,ITGAL,ITGB2,JUN,KLF13,KLF4,KREMEN1,LAMB2,LYN,MAP3K7,MBTD1,MCPH1,MDM4,…
Cancer	non-Hodgkin's disease	4.06E-02	28	ATM,BAD,CSE1L,CYR61,EAF2,EP300,FN1,GSK3B,HDAC11,IKZF1,IL2RG,IRF8,JUN,MAP4K1,MDM4,MLL2,MS4A1,MYC,PRKCB,PRKDC,PTEN,PTPN11,RASSF5,RHEB,STAT5B,TAF1,TCF3,TUBG2
Cell Morphology	cell rounding	4.08E-02	11	BCAR1,EFNA1,EPHA2,EPHB3,FN1,GEM,ITGAV,PAK4,PTPN11,RGS3,RRAS
Cell-To-Cell Signaling and Interaction	adhesion of kidney cell lines	4.24E-02	8	EPHB3,FN1,ITGA3,ITGAV,ITGB2,LRP1,PNN,RRAS
Embryonic Development	death of embryo	4.33E-02	14	CAPN2,DNAJB1,ECT2,GNL3,MDM4,MED21,PIKFYVE,PNN,PPP1R15B,PTEN,SMARCA4,SNAP23,SRSF3,STAT5B
Cellular Assembly and Organization	formation of cellular protrusions	4.33E-02	59	ACTR3,B3GNT1,BACE1,BCL11A,BLOC1S6,CAPN2,CBY1,CHN1,CLU,CTTN,CYR61,DICER1,DOCK1,EFNA1,ENAH,EPHA2,EPHB3,EPS15,FN1,GEM,GSK3B,HMGB2,ITGA3,ITGA6,JUN,KIF2A,LAMB1,LYN,MAP3K7,MATN2,MET,METRN,MKL1,NCKAP1,NRP1,PAK4,PALLD,PARVA,PCM1,PFN2,PLCG2,PRNP,PTEN,PTK2B,PTPN11,PTPRK,RAB23,RAC2,RIN1,RUNX3,SDC4,SERPINE1,TM4SF1,TNFRSF12A,TTC8,VAV1,WASL,WIPF1,WWTR1
Cell Death and Survival	apoptosis of lymphoma cell lines	4.33E-02	18	CARD8,DUSP1,GPR65,HDAC11,HNRNPC,HSH2D,IRF8,JUN,LYN,MAP4K1,MAX,MS4A1,MYC,NCL,PLCG2,PRKCB,PTPN6,ST6GAL1
Cardiovascular System Development and Function	development of cardiovascular system	4.44E-02	77	ACVR1,ADRBK1,ANKRD17,ANXA2,ARHGEF26,ARID4A,ATM,ATP6V0A2,BACE1,BCAR1,BRD1,CAPN2,CBL,CD151,CSF2RB,CTSS,CYR61,DICER1,DKK1,DOCK1,EAF2,ECT2,EFNA1,EP300,EPHA2,EPHB3,FBXW7,FGFRL1,FLI1,FN1,GEM,GPC1,GSK3B,HMGB2,HTRA1,ITGAV,ITGB2,JUN,MAP3K7,MDM4,MECOM,MED23,MET,MIB1,MKL1,MTDH,MYC,MYOF,NR2F2,NRP1,OGT,PAK4,PBRM1,PGF,PLCD3,PLCE1,PLEC,PLOD3,PPARGC1B,PRKCB,PRKDC,PTEN,PTGES,PTK2B,PTPN11,RAC2,RBM15,RHEB,SDC4,SERP…
Cancer	cell transformation	4.51E-02	42	ANP32A,ATM,BCAR1,BCL11A,CBL,CLU,CSF2RB,CYR61,DKK1,DNMT1,DYNLL1,ECT2,EIF4EBP2,EP300,EPHA2,EPS15,EWSR1,FLI1,GPR65,HCLS1,HSPA1A/HSPA1B,HYAL2,JUN,MAX,MDM4,MECOM,MET,MYB,MYC,NOL3,PAK4,PLCG2,PTEN,PTPN11,PTPN6,RASGRP2,RIN1,SH3GL1,SIN3A,ST5,VAV1,YY1
Cellular Movement	migration of tumor cells	4.51E-02	19	CBL,CD151,CSE1L,DUSP1,EPHA2,FN1,ITGA3,KLF4,LYN,MET,NRP1,PAK4,PGF,RHOC,S100A2,SERPINE1,SMARCA4,ST6GAL1,TM4SF1
Cell-To-Cell Signaling and Interaction	adhesion of epithelial cells	4.51E-02	13	CLU,EPHB3,FN1,ITGA3,ITGAL,ITGAV,ITGB2,LRP1,OGT,PAK4,PNN,RIN1,RRAS
Cellular Movement	cell movement of fibroblasts	4.51E-02	18	ARHGAP4,BCAR1,CAPN2,CYR61,DAPK3,ENAH,FN1,HYAL2,JUN,LRP1,MKL1,MYC,PALLD,PLEC,PTEN,PTPN11,RAC2,SDC4
Gene Expression	activation of DNA endogenous promoter	4.53E-02	78	ABT1,ACVR1,ARID4A,ATXN7,BCL11A,CAPRIN2,CBFA2T3,CREB3,CTR9,DICER1,DKK1,DNMT1,ELF1,ELP3,EP300,EPC1,FHL2,GABPA,GLIS2,HMGB2,HYAL2,IFNAR2,IKZF1,IRF2,IRF8,JUN,KLF13,KLF4,LMCD1,MAX,MDM4,MECOM,MED21,MED23,MET,MKL1,MLL2,MTDH,MYB,MYC,NR2F1,NR2F2,PCGF2,PHF21A,PIR,POLR2D,POLR2L,POU2F1,PPARGC1B,PRKDC,RBM15,RTF1,RUNX3,SAFB,SCAF8,SIN3A,SMAD4,SMARCA4,SMARCC1,SMARCD3,SP1,SQSTM1,SREBF2,STAT5B,TAF1,TAF4B,TCF20,TCF3…
Cell-To-Cell Signaling and Interaction	attachment of fibroblasts	4.63E-02	4	BCAR1,EFNA1,FN1,LRP1
Cellular Growth and Proliferation	formation of leukocytes	4.63E-02	10	DICER1,DOCK8,IKZF1,IL2RG,IRF8,LYN,MYB,PTEN,PTPN11,TCF3
Cell Death and Survival	cell death of T lymphocytes	4.66E-02	29	APAF1,ATM,BAD,CD38,CORO1A,DEF6,DICER1,EFNA1,FBXW7,GPAM,GSK3B,IL2RG,JUN,KIR2DL3 (includes others),KLF13,MAP4K1,MET,MYC,NQO1,NQO2,OGT,PRKDC,PTEN,PTK2B,PTPN6,RAC2,SMARCC1,STAT5B,VAV1
Humoral Immune Response	lack of B lymphocytes	4.68E-02	7	BCL11A,IKZF1,IL2RG,IRF8,PIK3AP1,PRKDC,TCF3
Cellular Growth and Proliferation	proliferation of muscle cells	4.68E-02	30	CAPN2,CBL,CLU,DUSP1,E2F3,EPC1,FN1,GSK3B,ITGA6,JUN,KLF4,LRP1,MET,MKL1,MYB,MYC,NQO1,NQO2,PLCE1,POMGNT1,PRNP,PTEN,PTPN11,SDC4,SERPINE1,SF1,SMARCA4,SP1,STAT5B,TNFRSF12A
Hematological System Development and Function	differentiation of mononuclear leukocytes	4.68E-02	44	APAF1,ARID3A,ARID4A,ATM,BAD,BCL11A,CBL,CD38,CSF2RB,DEF6,DICER1,DOCK2,ELF1,FLI1,FZD7,IKZF1,IL2RG,INPP5D,IRF2,IRF8,ITGAL,ITGB2,JUN,KLF4,LYN,MINK1,MYB,MYC,PCGF2,PGF,PIK3AP1,PLCG2,PRKDC,PTPN6,RASSF5,RBM15,RC3H1,SASH3,SLAMF6,SMARCA4,STAT5B,TCF3,VAV1,YY1
Cellular Function and Maintenance	phagocytosis of blood cells	4.68E-02	15	BCAR1,CD38,CHN1,CORO1A,CSF2RB,DEF6,GULP1,INPP5D,IRF8,ITGB2,LYN,PTEN,RAC2,SERPINE1,VAV1
Tissue Development	formation of neural tube	4.70E-02	13	APAF1,BRD1,DNMT1,EP300,FBXW7,MAP3K7,MIB1,MYC,PALLD,PTEN,PTPN11,STK3,TFAP2A
Cellular Movement	cell movement of cancer cells	4.70E-02	14	DUSP1,FN1,ITGA3,KLF4,LYN,MET,NRP1,PAK4,PGF,S100A2,SERPINE1,SMARCA4,ST6GAL1,TM4SF1
Immunological Disease	lymphoproliferative disorder	4.70E-02	24	ATM,CD38,DLEU2,EPHA2,EPHX1,FBXW7,GSK3B,IFNAR2,IKZF1,ITGA3,ITGA6,ITGB2,LYN,MS4A1,MYB,MYC,NQO1,PLCG2,PRKCB,PTEN,PTPN11,STAT5B,TCF3,TUBG2
Cancer	tumorigenesis of malignant tumor	4.70E-02	29	ARID4A,ATM,BAD,CYTIP,DCBLD2,DNMT1,DOK3,EAF2,EPC1,IFNAR2,JUN,MBNL1,MDM4,MET,MYB,MYC,NQO1,PLCE1,PRKDC,PTEN,RASSF5,RBFOX2,RUNX3,SERPINE1,SMAD4,SRPX,TCF3,TNRC6B,UACA
Cellular Growth and Proliferation	proliferation of cancer cells	4.73E-02	30	ADRBK1,ATM,CD151,CREB3,CTSS,CYR61,DICER1,DKK1,DUSP1,EFNA1,EPHA2,FHL2,GLTSCR2,GSK3B,LILRB1,MET,MYB,MYC,NR2F2,NRP1,PLCE1,PTEN,RAD17,RHEB,SERPINE1,SP1,SPAST,SQSTM1,TLE1,YY1
Hematological System Development and Function	differentiation of lymphocytes	4.75E-02	41	APAF1,ARID3A,ATM,BAD,BCL11A,CBL,CD38,DEF6,DICER1,DOCK2,ELF1,FLI1,FZD7,IKZF1,IL2RG,INPP5D,IRF2,IRF8,ITGAL,ITGB2,KLF4,LYN,MINK1,MYB,MYC,PCGF2,PGF,PIK3AP1,PLCG2,PRKDC,PTPN6,RASSF5,RBM15,RC3H1,SASH3,SLAMF6,SMARCA4,STAT5B,TCF3,VAV1,YY1
Hematological System Development and Function	arrest in differentiation of leukocytes	4.91E-02	10	CBFA2T3,IKZF1,IL2RG,IRF8,LYN,MYB,PLCG2,PRKDC,STAT5B,TCF3
Hematological System Development and Function	quantity of natural killer cells	4.93E-02	11	DICER1,HCST,IFNAR2,IKZF1,IL2RG,INPP5D,MYC,PRKDC,STAT5B,TCF3,VAV1
Cancer	transformation of fibroblast cell lines	4.93E-02	26	ANP32A,BCL11A,CBL,CLU,CSF2RB,DKK1,DNMT1,DYNLL1,ECT2,EP300,EWSR1,FLI1,HCLS1,JUN,MECOM,MET,MYC,PAK4,PLCG2,PTEN,PTPN11,PTPN6,RASGRP2,SH3GL1,ST5,VAV1
Hematological System Development and Function	quantity of blood platelets	4.93E-02	14	ARID4A,CBL,EP300,FLI1,HYAL2,INPP5D,ITGAL,ITGB2,LYN,MDM4,MKL1,MYB,NQO2,SERPINE1
Cell Death and Survival	cell viability of brain cancer cell lines	4.99E-02	8	DOCK1,EEF2,GSK3B,JUN,MET,NRP1,PCGF2,PRKDC
Lymphoid Tissue Structure and Development	abnormal morphology of enlarged spleen	5.01E-02	18	ARID4A,ATM,CBFA2T3,CBL,CTSA,FLI1,IKZF1,IL2RG,INPP5D,IRF8,ITGB2,KLF13,LYN,MYC,PTEN,RASSF5,RC3H1,SRPX
Renal and Urological Disease	nephrosis	5.15E-02	7	CLU,ITGA3,ITGA6,LAMB1,LAMB2,MS4A1,PLCE1
Cellular Growth and Proliferation	formation of cells	5.16E-02	33	ANXA2,CD38,CLU,DEF6,DICER1,DKK1,DOCK8,EPC1,FHL2,FN1,GPC1,GSK3B,IKZF1,IL2RG,IRF8,JUN,KLF4,LYN,MAP3K7,MKL1,MYB,MYC,MYOF,PTEN,PTK2B,PTPN11,RRAS,SDC4,SERPINE1,SMARCA4,SQSTM1,TCF3,TNFRSF12A
Cancer	Ewing's sarcoma	5.16E-02	5	EWSR1,FLI1,PRKCB,PTEN,RPS4Y1
Gene Expression	bending of DNA	5.16E-02	5	HMGB2,JUN,MYB,POU2F1,YY1
Hematological System Development and Function	migration of bone marrow-derived dendritic cells	5.16E-02	5	DOCK8,FHL2,HCLS1,PLXNC1,PTPN6
Cellular Development	differentiation of muscle cell lines	5.16E-02	16	EFNA1,EPC1,EWSR1,FLI1,GPC1,IGFBP6,LMNA,MAP3K7,MET,PTEN,PTPN11,RHEB,RRAS,SMAD4,SP1,TNFRSF12A
Hematopoiesis	morphology of hematopoietic progenitor cells	5.16E-02	16	ARID3A,ARID4A,CBFA2T3,FLI1,IKZF1,IL2RG,INPP5D,IRF8,LYN,MECOM,MYB,MYC,PRKDC,STAT5B,TCF3,VAV1
Cell Death and Survival	apoptosis of T lymphocytes	5.19E-02	26	ATM,CD38,CORO1A,DICER1,EFNA1,FBXW7,GPAM,GSK3B,IL2RG,JUN,KIR2DL3 (includes others),KLF13,MAP4K1,MET,MYC,NQO1,NQO2,OGT,PRKDC,PTEN,PTK2B,PTPN6,RAC2,SMARCC1,STAT5B,VAV1
Cellular Growth and Proliferation	proliferation of breast cancer cell lines	5.24E-02	33	ATM,BAD,BCAR1,BCAR3,CARD10,CD151,CLU,CRABP2,CSE1L,CYR61,EIF3A,EPHA2,FBXW7,FN1,FRMD6,GPC1,JUN,KLF4,MET,MLL2,MYB,MYC,NQO1,NRP1,PRKCB,PRPF4B,PTEN,RUNX3,STAT5B,TFAP2A,TNFAIP8,WWTR1,YY1
Inflammatory Response	immune response of cells	5.36E-02	28	ASAP2,BCAR1,CBL,CD38,CHN1,CMC2,CORO1A,CSF2RB,DEF6,DOCK1,DOCK2,GULP1,INPP5D,IRF2,IRF8,ITGAV,ITGB2,LYN,MAP4K1,MYC,PRKCB,PTEN,PTPN11,PTPN6,RAC2,SERPINE1,TAPBP,VAV1
Developmental Disorder	hypoplasia of organ	5.37E-02	30	ADRBK1,ARHGDIB,ARID3A,BAG3,BCL11A,CBL,CBY1,CRIM1,CYTIP,DICER1,DOCK2,E2F3,FGFRL1,IKZF1,IL2RG,ITGA3,ITGA6,LYN,MBTD1,MDM4,MET,MYC,NR2F2,PIK3AP1,PRKDC,RASSF2,RASSF5,TCF3,VAV1,WIPF1
RNA Post-Transcriptional Modification	processing of mRNA	5.37E-02	16	APLP1,CELF1,CPSF6,CTDP1,HNRNPM,MBNL1,PNN,RBFOX2,RBM5,SAFB,SCAF11,SCAF8,SFPQ,SRSF5,TXNL4A,YTHDC1
Hematological System Development and Function	differentiation of megakaryocytes	5.37E-02	8	CSF2RB,FLI1,GABPA,HMGB2,MYB,SP1,TCF3,TESC
Hematological System Development and Function	migration of hematopoietic progenitor cells	5.37E-02	8	CD38,DOCK8,ITGA3,ITGA6,ITGAL,ITGB2,MKL1,PLCG2
Cell Morphology	cell spreading of phagocytes	5.37E-02	6	CORO1A,FN1,ITGB2,LYN,PLCG2,PLXNC1
Cell Cycle	arrest in interphase of tumor cell lines	5.49E-02	23	ANXA2,ATM,CAMKK2,CSE1L,CYR61,DOT1L,DUSP1,EP300,EPB41L1,GNL3,ITGAV,JUN,KLF4,MDM4,MET,MTDH,MYC,PCBP4,PTEN,RAD17,RPS6,RUNX3,SP1
Tissue Development	cardiogenesis	5.53E-02	31	ACVR1,ADRBK1,ANKRD17,ATM,BCAR1,CYR61,DICER1,EFNA1,EP300,FBXW7,FGFRL1,FN1,MAP3K7,MECOM,MIB1,NR2F2,NRP1,PAK4,PBRM1,PGF,PLCE1,PLEC,PPARGC1B,PRKDC,PTEN,PTPN11,RBM15,RHEB,SMARCA4,SMARCD3,STK3
Humoral Immune Response	morphology of B lymphocytes	5.54E-02	10	BCL11A,IKZF1,IL2RG,IRF8,LYN,MFNG,PIK3AP1,PRKDC,SASH3,TCF3
DNA Replication, Recombination, and Repair	formation of DNA	5.69E-02	4	BAHD1,ITGAL,PRKDC,SMARCA4
Cellular Function and Maintenance	phagocytosis of cells	5.69E-02	23	ASAP2,BCAR1,CBL,CD38,CHN1,CORO1A,CSF2RB,DEF6,DOCK1,DOCK2,GULP1,INPP5D,IRF8,ITGAV,ITGB2,LYN,MYC,PRKCB,PTEN,PTPN6,RAC2,SERPINE1,VAV1
Cellular Movement	cell movement of brain cancer cell lines	5.70E-02	12	ANXA2,BCAR1,DOCK1,ECT2,EPHA2,FN1,ITGAV,LRP1,LYN,NRP1,PTEN,PTPN11
Cellular Growth and Proliferation	proliferation of connective tissue cells	5.73E-02	47	ARID3A,ATM,BCAR1,CBL,CIRBP,CTSL2,DICER1,DKK1,DUSP1,EFNA1,EMD,EP300,EPHA2,EWSR1,FLI1,FN1,GEM,HSPA1A/HSPA1B,IGFBP6,ITGAV,JUN,KDM2B,KLF4,MAP3K7,MDM4,MET,MYC,OGT,OSR2,PCGF2,PGF,PLCE1,PTEN,PTGES,PTPN6,PTPRK,RHEB,SAFB,SERPINE1,SIN3A,SMAD4,SMARCA4,TMC8,TNFAIP8,TNFRSF12A,WASL,YY1
Cell-To-Cell Signaling and Interaction	binding of keratinocytes	5.73E-02	3	ITGA3,ITGA6,ITGAL
Developmental Disorder	hypoplasia of skeletal muscle	5.73E-02	3	DICER1,MET,NR2F2
Hematological System Development and Function	immunoglobulin heavy chain V(D)J recombination	5.73E-02	3	BCL11A,PRKDC,TCF3
Cancer	invasion of pancreatic tumor	5.73E-02	3	CTSL2,CTSS,GPC1
RNA Post-Transcriptional Modification	modification of RNA fragment	5.73E-02	3	CNOT8,DDX21,DICER1
Organismal Development	neovascularization of blood vessel	5.73E-02	3	ANXA2,EFNA1,EPHA2
Cell Morphology	shape change of prostate cancer cell lines	5.73E-02	3	EFNA1,EPHA2,SMARCA4
Hematological System Development and Function	quantity of thymocytes	5.75E-02	23	ARHGDIB,ATM,BCL11A,CORO1A,EP300,FLI1,IKZF1,IL2RG,INPP5D,ITGB2,KLF13,KLF4,PCGF2,PRKDC,RASSF5,RUNX3,SASH3,STAM,STAT5B,TCF3,VAV1,WASL,WIPF1
Cellular Development	differentiation of connective tissue cells	5.78E-02	43	ACVR1,ATM,CBL,CBY1,CD276,CD38,CYR61,DICER1,DKK1,EPHA2,FAM20C,FBXW7,FHL2,FN1,GSK3B,HCST,INPP5D,ITGA6,JUN,KLF4,LMNA,MAP3K7,MECOM,MYC,NR2F1,NRP1,PGF,PLCG2,PPARGC1B,PTEN,PTPN11,RAB23,RASSF2,RUNX3,SLC2A5,SMAD4,SMARCA4,SQSTM1,STAT5B,TAF8,VAPB,WWTR1,YY1
Hematological System Development and Function	differentiation of erythroblasts	5.89E-02	5	BRD1,FLI1,MYB,PALLD,STAT5B
Hematological System Development and Function	formation of T lymphocytes	5.89E-02	5	IL2RG,MYB,PTEN,PTPN11,TCF3
Hematological System Development and Function	quantity of basophils	5.89E-02	5	IKZF1,ITGB2,LYN,NQO1,NQO2
Tissue Morphology	abnormal morphology of lymph node	5.95E-02	15	ARHGDIB,ATM,CBL,IKZF1,IL2RG,INPP5D,IRF2,IRF8,ITGB2,LYN,MYC,PRKDC,RASSF5,STAT5B,TCF3
Organismal Injury and Abnormalities	Organ Degeneration	5.95E-02	16	ASNA1,ATM,ATXN7,CD151,CLU,GLIS2,GSK3B,ITGB2,LMNA,MDM4,PHYH,PLEC,PRKDC,SDC4,SERPINE1,SH3GL1
Cellular Movement	cell movement of tumor cells	5.95E-02	16	CBL,DUSP1,FN1,ITGA3,KLF4,LYN,MET,NRP1,PAK4,PGF,RHOC,S100A2,SERPINE1,SMARCA4,ST6GAL1,TM4SF1
Hematopoiesis	abnormal morphology of hematopoietic progenitor cells	5.95E-02	14	ARID3A,ARID4A,CBFA2T3,FLI1,IKZF1,IL2RG,INPP5D,IRF8,LYN,MECOM,MYB,STAT5B,TCF3,VAV1
Tissue Development	accumulation of colonocytes	5.95E-02	2	CLU,MYC
Cellular Assembly and Organization	accumulation of focal adhesions	5.95E-02	2	LRP1,PLEC
Cell-To-Cell Signaling and Interaction	adhesion of radial glial cells	5.95E-02	2	ITGA3,ITGAV
Cellular Response to Therapeutics	antiestrogen resistance of breast cancer cell lines	5.95E-02	2	CYR61,STAT5B
Cell Cycle	arrest in interphase of microvascular endothelial cells	5.95E-02	2	FN1,GPC1
Gene Expression	binding of MYC-MAX binding site	5.95E-02	2	MAX,MGA
Cellular Development	branching of bile duct	5.95E-02	2	PTEN,SMAD4
Hematological Disease	delay in thrombosis	5.95E-02	2	HCLS1,SERPINE1
Lymphoid Tissue Structure and Development	development of bronchus associated lymphoid tissue	5.95E-02	2	NQO1,NQO2
Developmental Disorder	dysplasia of bile duct	5.95E-02	2	PTEN,SMAD4
Inflammatory Response	endotoxin tolerance of leukemia cell lines	5.95E-02	2	INPP5D,SMAD4
Dermatological Diseases and Conditions	epidermodysplasia verruciformis	5.95E-02	2	TMC6,TMC8
Hematological System Development and Function	expansion of megakaryocytes	5.95E-02	2	MYB,RBM15
Hematological System Development and Function	formation of germinal center B lymphocytes	5.95E-02	2	DICER1,DOCK8
Humoral Immune Response	lack of pro-B lymphocytes	5.95E-02	2	IKZF1,TCF3
Hematological Disease	megakaryocytosis of bone marrow	5.95E-02	2	EP300,MYB
Cancer	metastasis of forestomach	5.95E-02	2	PTEN,SMAD4
Cell Cycle	mid-G1 phase	5.95E-02	2	FN1,MYC
Cellular Movement	migration of lymphoid cells	5.95E-02	2	DOCK1,DOCK2
Infectious Disease	mobility of vaccinia virus	5.95E-02	2	WASL,WIPF1
Cancer	neoplasia of hematopoietic cells	5.95E-02	2	MECOM,MYC
Cellular Function and Maintenance	permeability of kidney cell lines	5.95E-02	2	CLMP,EPHA2
Immunological Disease	pretibial epidermolysis bullosa	5.95E-02	2	CD151,COL7A1
Hematological System Development and Function	shape change of mast cells	5.95E-02	2	LYN,WIPF1
Cancer	transformation of B lymphoblastoid cell lines	5.95E-02	2	MAX,MYC
Cancer	tumorigenesis of cholangiocarcinoma	5.95E-02	2	PTEN,SMAD4
Cellular Development	differentiation of tumor cell lines	6.01E-02	33	ACVR1,ANXA2,ATM,CD38,CSF2RB,CUL4A,CYR61,DUSP1,DYRK1A,ECT2,FLI1,FN1,GSK3B,INPP5D,JUN,KLF4,LYN,MAP3K7,MAX,MET,MST4,MYB,MYC,NCKAP1,NR2F1,PRKCB,PTEN,PTPN11,SFPQ,SMAD4,SMARCA4,TCF3,TFAP2A
Cellular Movement	homing of tumor cell lines	6.17E-02	15	ANXA2,CAPN2,CD151,CREB3,DOCK2,FN1,ITGA6,ITGAV,JUN,MYB,NRP1,PGF,PTEN,RGS3,WASL
Cancer	neoplasia of tumor cell lines	6.19E-02	20	CAPN2,CD151,CSE1L,CTTN,CYR61,DKK1,DUSP2,ECT2,FN1,ITGA3,LOXL1,MET,MST4,MYC,PRNP,PTEN,PTGES,RUNX3,SH3GL1,TRIM35
Cellular Assembly and Organization	organization of actin cytoskeleton	6.19E-02	20	ADRBK1,ARHGDIB,BCAR1,CLU,CORO1A,DOCK2,DYNLL1,EFNA1,EHD2,FN1,GPR65,LRP1,MINK1,PARVA,PTPN11,RAC2,RPS6,TNFAIP1,VAV1,WIPF1
Cell Death and Survival	anoikis of tumor cell lines	6.29E-02	7	CTTN,EPHA2,FN1,HTRA1,ITGAV,PTEN,SMAD4
DNA Replication, Recombination, and Repair	conformational modification of DNA	6.29E-02	7	DNAJB1,HMGB2,JUN,MYB,NCL,POU2F1,YY1
Hematological Disease	anemia	6.29E-02	28	ABCB7,AK1,ARID4A,BRD1,CBFA2T3,CBY1,CSF2RB,DOT1L,EP300,FGFRL1,FLI1,FN1,GSS,HYAL2,IKZF1,INPP5D,LYN,MDM4,MIB1,MYB,MYSM1,NQO1,PGF,POU2F1,PTEN,RAC2,SMAD4,STAT5B
Cell Cycle	arrest in interphase of carcinoma cell lines	6.29E-02	6	ANXA2,ATM,CYR61,DOT1L,MET,RPS6
Cell Cycle	arrest in G1/S phase transition	6.32E-02	8	EP300,ITGAV,KLF4,MET,MYB,MYC,PRKDC,RAD17
Cell Cycle	senescence of cells	6.32E-02	20	ARID3A,ATM,CIRBP,DICER1,DKK1,DOT1L,DUSP1,EP300,EWSR1,HSPA1A/HSPA1B,KDM2B,MAP3K7,MYC,PBRM1,PCGF2,PCM1,PTEN,RHEB,TCF3,TM4SF1
Cellular Development	differentiation of kidney cell lines	6.32E-02	5	ANXA2,EFNA1,GEM,MET,RGS3
Cellular Movement	scattering of kidney cell lines	6.32E-02	5	ANXA2,EFNA1,FN1,MET,PTPN11
Cell-To-Cell Signaling and Interaction	binding of epithelial cells	6.32E-02	4	FN1,ITGA3,ITGA6,ITGAL
Cell Cycle	entry into S phase of muscle cells	6.32E-02	4	E2F3,JUN,MAX,MYC
RNA Post-Transcriptional Modification	selection of splice site	6.32E-02	4	CELF1,CELF2,MBNL1,SRSF5
Tissue Morphology	morphology of lymph node	6.32E-02	16	ARHGDIB,ATM,CBL,IKZF1,IL2RG,INPP5D,IRF2,IRF8,ITGB2,LYN,MFNG,MYC,PRKDC,RASSF5,STAT5B,TCF3
Cellular Development	development of muscle cells	6.39E-02	13	DEF6,EP300,EPC1,FHL2,GPC1,GSK3B,JUN,MAP3K7,MYOF,PTPN11,RRAS,SERPINE1,TNFRSF12A
Developmental Disorder	malformation	6.75E-02	25	APAF1,CARD10,CCDC88C,CDK16,DICER1,DKK1,DOCK1,DYRK1A,EP300,FAM20C,ITGAV,MCPH1,MDM4,MKL1,PALLD,POMGNT1,PTEN,PTPN11,RIN2,SMAD4,SMARCA4,SMARCC1,TFAP2A,TUBGCP6,YY1
Cell Cycle	interphase	6.79E-02	52	ACVR1,ANXA2,ATM,BAD,CAMKK2,CBL,CSE1L,CUL4A,CYR61,DARS,DOT1L,DUSP1,E2F3,EP300,EPB41L1,FN1,GIGYF2,GNL3,GPC1,ITGAV,JUN,KLF4,LMNA,MAX,MCPH1,MDC1,MDM4,MET,MTDH,MYB,MYC,PCBP4,PPAP2C,PRKDC,PRNP,PTEN,PTPN11,PTPN6,RAD17,RFWD2,RPS6,RUNX3,SIN3A,SMARCA4,SP1,TAF1,TCF3,TRIM21,VAV1,VPRBP,ZBTB10,ZC3H12D
Cellular Compromise	degranulation of mast cells	6.84E-02	13	CORO1A,DUSP1,GRK6,INPP5B,INPP5D,LAT2,LYN,PLCG2,PTPN14,RAC2,STAT5B,VAV1,WIPF1
Cell Morphology	abnormal morphology of leukocytes	6.88E-02	21	ARID3A,ARID4A,ATM,BAD,CBFA2T3,CYTIP,IKZF1,IL2RG,INPP5D,IRF8,ITGB2,KLF13,LYN,MFNG,RASSF2,RC3H1,RUNX3,SASH3,SRPX,STAT5B,VAV1
Cellular Assembly and Organization	formation of lamellipodia	7.10E-02	15	ACTR3,B3GNT1,CHN1,CYR61,FN1,ITGA6,MAP3K7,NCKAP1,NRP1,PARVA,PLCG2,SDC4,TNFRSF12A,VAV1,WASL
Cell Morphology	morphology of kidney cell lines	7.11E-02	6	CBL,CTTN,GEM,PTPN14,SERPINE1,ZHX2
Cancer	lymphomagenesis	7.11E-02	34	ATM,BAD,CHFR,CSE1L,CYR61,DICER1,DNMT1,EAF2,EP300,FN1,GSK3B,HDAC11,IKZF1,IL2RG,IRF8,JUN,MAP4K1,MCM3AP,MDM4,MLL2,MS4A1,MYC,NQO1,PRKCB,PRKDC,PTEN,PTPN11,RASSF5,RHEB,SRPX,STAT5B,TAF1,TCF3,TUBG2
Cell Death and Survival	cell death of bone marrow cell lines	7.15E-02	10	APAF1,BAD,BAG3,IRF2,IRF8,MAX,MYB,MYC,PTPN6,ZHX2
Cellular Function and Maintenance	engulfment of cells	7.28E-02	29	ASAP2,BCAR1,CBL,CD38,CHN1,CORO1A,CSF2RB,DEF6,DOCK1,DOCK2,DYRK1A,EPS15,GULP1,INPP5D,IRF8,ITGAV,ITGB2,LRP1,LYN,MIB1,MYC,NCL,PRKCB,PTEN,PTPN6,RAC2,SERPINE1,VAV1,WIPF1
Hematological System Development and Function	activation of lymphocytes	7.28E-02	37	BLOC1S6,CD276,CD38,CMAHP,CORO1A,CSF2RB,DAPP1,DEF6,DOCK2,DOK3,DUSP1,FN1,HSH2D,IKZF1,IL2RG,INPP5D,IRF8,ITGA3,ITGAL,ITGAV,ITGB2,KIR2DL3 (includes others),LAT2,LILRB1,LYN,MAP3K7,MICA,PRKCB,PRNP,PTEN,PTPN6,SASH3,SLAMF6,ST6GAL1,STAT5B,ULBP2,VAV1
Cellular Growth and Proliferation	formation of blood cells	7.38E-02	12	DICER1,DOCK8,IKZF1,IL2RG,IRF8,LYN,MKL1,MYB,PTEN,PTK2B,PTPN11,TCF3
Cellular Development	angiogenesis of endothelial cells	7.48E-02	5	CD151,ECT2,EFNA1,FN1,MET
Cancer	hyperplasia of lymph node	7.48E-02	5	CSF2RB,IKZF1,IRF2,ITGAL,PTEN
Tissue Development	abnormal morphology of orbit	7.48E-02	3	DKK1,HYAL2,TFAP2A
Cell-To-Cell Signaling and Interaction	adhesion of neuroglia	7.48E-02	3	FN1,ITGA3,ITGAV
Carbohydrate Metabolism	catabolism of hexose	7.48E-02	3	BAD,GALE,HK2
Cellular Growth and Proliferation	contact growth inhibition of fibroblasts	7.48E-02	3	JUN,PCYOX1,SAFB
Cellular Compromise	degeneration of epithelial cells	7.48E-02	3	DICER1,HMGB2,PLEC
Cell Cycle	entry into S phase of smooth muscle cells	7.48E-02	3	JUN,MAX,MYC
Cell Cycle	exit from quiescence of cells	7.48E-02	3	DICER1,EP300,MET
Cellular Assembly and Organization	polarization of membrane rafts	7.48E-02	3	DOCK2,KIR2DL3 (includes others),VAV1
Tumor Morphology	inhibition of tumor	7.52E-02	7	ATM,GSK3B,ITGA6,MET,PTEN,RUNX3,YY1
Cellular Assembly and Organization	polymerization of actin	7.52E-02	7	CORO1A,DAPP1,DEF6,DSTN,VAV1,WASL,WIPF1
Tissue Development	formation of embryonic tissue	7.59E-02	27	ACVR1,APAF1,BRD1,DKK1,DNMT1,EFNA1,EP300,EPHA2,FBXW7,FN1,JUN,MAP3K7,MECOM,MIB1,MYC,NCKAP1,NR2F2,PALLD,POU2F1,PTEN,PTPN11,RAD17,SMAD4,SMARCC1,STK3,TFAP2A,YY1
Cancer	Esophageal Cancer and Tumors	7.59E-02	14	CLU,CTTN,DKK1,EIF3A,GSS,IRF2,MET,MIB1,MYB,MYC,NQO1,PTEN,SMAD4,TUBG2
Cellular Movement	chemotaxis of tumor cell lines	7.59E-02	14	ANXA2,CAPN2,CD151,CREB3,DOCK2,FN1,ITGA6,ITGAV,JUN,NRP1,PGF,PTEN,RGS3,WASL
Hematological System Development and Function	arrest in differentiation of lymphocytes	7.59E-02	9	IKZF1,IL2RG,IRF8,LYN,MYB,PLCG2,PRKDC,STAT5B,TCF3
Cellular Function and Maintenance	phagocytosis	7.67E-02	24	ASAP2,BCAR1,CBL,CD38,CHN1,CORO1A,CSF2RB,DEF6,DOCK1,DOCK2,GULP1,INPP5D,IRF8,ITGAV,ITGB2,ITGB5,LYN,MYC,PRKCB,PTEN,PTPN6,RAC2,SERPINE1,VAV1
Cell Cycle	quiescence of cells	7.72E-02	4	DICER1,EP300,MET,NRP1
Cellular Assembly and Organization	formation of actin filaments	7.72E-02	25	ACTR3,ARHGEF2,BCAR1,CALD1,CORO1A,DSTN,FN1,GPR65,INPP5B,ITGA3,LAT2,LMCD1,MINK1,MKL1,PAK4,PALLD,PTK2B,PTPN11,RBBP4,RHOC,SDC4,SMARCA4,TNFAIP1,TRIP10,WASL
Hematological System Development and Function	cell viability of thymocytes	7.80E-02	6	CBL,MAP3K7,MYB,PTK2B,SMARCA4,STAM
Cell Death and Survival	cytotoxicity of leukocytes	7.85E-02	16	CD38,FN1,HSPA1A/HSPA1B,ITGAL,ITGB2,LYN,MAP3K7,MICA,PLCG2,PTK2B,PTPN6,SLAMF6,STAT5B,ULBP2,VAV1,WIPF1
Cellular Development	differentiation of muscle cells	7.97E-02	22	ACVR1,ANKRD17,BOC,CBY1,CD38,DICER1,EPC1,GNL3,GSK3B,ITGA6,LMNA,MAP3K7,MBNL1,MET,MKL1,MYC,PTPN11,SMAD4,SMARCA4,SMARCD3,TNFRSF12A,TRIM27
Cell-To-Cell Signaling and Interaction	detachment of cells	8.00E-02	10	BCAR1,CAPN2,CTSL2,FN1,ITGA3,ITGAL,LRP1,MYC,PTK2B,SERPINE1
Connective Tissue Disorders	microcephaly	8.08E-02	8	APAF1,DICER1,DKK1,DYRK1A,FAM20C,ITGAV,MCPH1,TUBGCP6
Cell Cycle	G1/S phase	8.16E-02	19	ACVR1,BAD,CUL4A,DARS,E2F3,EP300,FN1,ITGAV,JUN,KLF4,MET,MYB,MYC,PRKDC,PRNP,PTEN,RAD17,TCF3,ZC3H12D
Hematological System Development and Function	adhesion of neutrophils	8.16E-02	9	CORO1A,CTTN,FN1,INPP5D,ITGAL,ITGB2,LYN,RASGRP2,VAV1
Cell Death and Survival	apoptosis of myeloma cell lines	8.16E-02	9	GSK3B,INPP5D,IRF8,JUN,MAP3K7,PTEN,PTK2B,PTPN11,SP1
RNA Post-Transcriptional Modification	alternative splicing of mRNA	8.44E-02	5	HNRNPM,MBNL1,RBFOX2,RBM5,SFPQ
Cell Cycle	cell cycle progression of lung cancer cell lines	8.44E-02	5	DUSP1,GSK3B,MAP3K7,RASSF5,SMARCA4
Cellular Development	immortalization of fibroblasts	8.44E-02	5	ARID3A,JUN,KDM2B,MYC,SAFB
Tumor Morphology	suppression of tumor	8.44E-02	5	ATM,GSK3B,MET,PTEN,YY1
Hematological System Development and Function	differentiation of erythroid progenitor cells	8.55E-02	10	BRD1,CSF2RB,FLI1,MAP4K1,MAX,MYB,MYC,PALLD,STAT5B,TNFRSF12A
Gene Expression	binding of DNA	8.57E-02	44	ATM,CALM1 (includes others),CARD8,CLU,CTR9,CUL4A,DNAJB1,EP300,EPC1,FLI1,FN1,GSK3B,HMGB2,HNRNPC,HSPA1A/HSPA1B,IL2RG,INPP5D,ITGB2,JUN,KLF13,LMCD1,LMNA,LYN,MAX,MGA,MYB,MYC,NCL,NR2F1,NR2F2,POU2F1,PRKDC,PTEN,PTPN11,PTPN6,SFPQ,SMAD4,SMARCA4,SP1,SREBF2,TFAP2A,VAV1,YY1,ZBTB10
Gastrointestinal Disease	experimentally-induced diabetes	8.62E-02	11	DUSP1,EEF2,FN1,HK2,JUN,KLF4,MYC,PRKCB,PTPN6,SCN1B,SERPINE1
Cancer	tumorigenesis of cells	8.73E-02	20	ARID3A,CTSL1,CYR61,DICER1,DKK1,DUSP2,DYNLL1,ECT2,EMP2,ITGA3,LOXL1,MECOM,MET,MST4,MYC,PRNP,PTGES,RUNX3,TCF3,TRIM35
Developmental Disorder	Hypoplasia	8.73E-02	40	ADRBK1,ANKRD17,ARHGDIB,ARID3A,ATM,BAG3,BCL11A,CBL,CBY1,CRIM1,CTSS,CYTIP,DICER1,DOCK2,E2F3,FAM20C,FGFRL1,IKZF1,IL2RG,ITGA3,ITGA6,ITGAV,LYN,MBTD1,MDM4,MECOM,MET,MYC,NQO1,NR2F2,PBRM1,PIK3AP1,PRKDC,RASSF2,RASSF5,SASH3,TCF3,TSEN34,VAV1,WIPF1
Cellular Compromise	degranulation of phagocytes	8.73E-02	14	CORO1A,DUSP1,GRK6,INPP5B,INPP5D,ITGB2,LAT2,LYN,PLCG2,PTPN14,RAC2,STAT5B,VAV1,WIPF1
Cell Morphology	morphology of lymphocytes	8.73E-02	18	ARID3A,BCL11A,CYTIP,IKZF1,IL2RG,INPP5D,IRF8,LYN,MFNG,PIK3AP1,PRKDC,RC3H1,RUNX3,SASH3,SRPX,STAT5B,TCF3,VAV1
Cell Death and Survival	apoptosis of bone marrow cell lines	8.73E-02	9	APAF1,BAD,BAG3,IRF8,MAX,MYB,MYC,PTPN6,ZHX2
Cell Cycle	cell cycle progression of tumor cell lines	9.09E-02	20	BCAR1,CARD10,CHFR,CLU,CSE1L,DUSP1,FRMD6,GSK3B,KIF2A,LYN,MAP3K7,MLF1,MYC,PIKFYVE,PPP2R3A,PTEN,RASSF5,SMARCA4,VAV1,ZBTB10
Cancer	angiogenesis of tumor	9.11E-02	10	ANXA2,CTSS,EPHA2,GPC1,ITGB5,MAP3K6,MET,NRP1,PGF,SERPINE1
Cell Death and Survival	apoptosis of fibroblast cell lines	9.11E-02	29	ADRBK1,APAF1,ATM,BAD,CYR61,DKK1,DNMT1,EPHX1,EWSR1,FLI1,FN1,GSK3B,HYAL2,IFNAR2,ITGA6,JUN,MAP3K7,MECOM,MET,MYC,PRNP,PTEN,PTK2B,PTPN11,RASSF5,RHEB,RHOC,SDC4,STX1A
Hematological System Development and Function	activation of mononuclear leukocytes	9.20E-02	38	BLOC1S6,CD276,CD38,CMAHP,CORO1A,CSF2RB,DAPP1,DEF6,DOCK2,DOK3,DUSP1,FN1,HSH2D,HYAL2,IKZF1,IL2RG,INPP5D,IRF8,ITGA3,ITGAL,ITGAV,ITGB2,KIR2DL3 (includes others),LAT2,LILRB1,LYN,MAP3K7,MICA,PRKCB,PRNP,PTEN,PTPN6,SASH3,SLAMF6,ST6GAL1,STAT5B,ULBP2,VAV1
Cell Death and Survival	cell death of breast cancer cell lines	9.25E-02	27	APAF1,BAD,BAG3,BCAR1,CLU,CRABP2,CSE1L,CYR61,DUSP1,EP300,EPHA2,FN1,FRMD6,GSK3B,HK2,HSPA1A/HSPA1B,JUN,MST4,NQO1,PRKDC,PRNP,PTEN,PTPN6,SMAD4,SP1,TFAP2A,VPRBP
Cell Cycle	arrest in G1 phase of carcinoma cell lines	9.29E-02	4	CYR61,DOT1L,MET,RPS6
Hematological System Development and Function	cell spreading of neutrophils	9.29E-02	4	CORO1A,ITGB2,LYN,PLCG2
Organismal Injury and Abnormalities	degeneration of kidney	9.29E-02	4	CD151,CLU,GLIS2,SDC4
Tissue Morphology	thickness of basement membrane	9.29E-02	4	CD151,GLIS2,ITGA3,LAMB2
Cancer	tumorigenesis of lung cancer cell lines	9.29E-02	4	DKK1,ECT2,MET,PTGES
Cell Death and Survival	cell death of epithelial cells	9.30E-02	35	ADRBK1,APAF1,ATM,BAD,CLU,CTSS,DICER1,DYNLL1,EMP1,EMP2,GLIS2,GSK3B,HK2,ITGAV,JUN,LYN,MAP3K7,MECOM,MET,MIB1,MKL1,MST4,MYB,MYC,NOL3,NQO2,PRKDC,PRNP,PTEN,RASSF5,RRAS,RUNX3,SERPINE1,TCF3,TRIM27
Cellular Movement	cell movement of lymphatic system cells	9.34E-02	9	BCAR1,CBL,CSF2RB,DOCK1,DOCK2,FHL2,MKL1,PGF,PLCG2
Cell Death and Survival	cytotoxicity of lymphocytes	9.44E-02	15	CD38,FN1,HSPA1A/HSPA1B,ITGAL,ITGB2,MAP3K7,MICA,PLCG2,PTK2B,PTPN6,SLAMF6,STAT5B,ULBP2,VAV1,WIPF1
Cell Death and Survival	cell death of melanoma cells	9.70E-02	6	AKT1S1,APAF1,BAD,ITGAV,JUN,PHLDA1
Tissue Development	development of muscle	9.70E-02	30	BOC,CAPN2,CAPN3,DEF6,DICER1,DOCK1,DUSP1,EMD,EP300,EPC1,EPHA2,FGFRL1,FHL2,FN1,GPC1,GSK3B,JUN,MAP3K7,MBNL1,MET,MYOF,NR2F2,PLEC,PPP2R3A,PTEN,PTPN11,RRAS,SERPINE1,TNFRSF12A,WASL
Cancer	development of tumor	9.73E-02	27	ANXA2,ATM,CD38,CTSS,DICER1,DNMT1,E2F3,EPHA2,GPC1,GPR65,IKZF1,ITGB5,JUN,LRP1,MAP3K6,MET,MYB,MYC,NQO2,NRP1,PGF,PRKCB,PTEN,PTPN11,SERPINE1,TCF3,WWTR1
Cardiovascular System Development and Function	morphology of cardiovascular system	9.76E-02	51	ADRBK1,ANKRD17,ARHGEF26,ARID4A,CAPN2,CD151,CLU,CTTN,DICER1,DOCK1,DOT1L,EAF2,EFNA1,EP300,EPHA2,FBXW7,FGFRL1,FLI1,FN1,IKZF1,IL2RG,ITGA3,ITGAV,ITGB2,JUN,LMNA,LNPEP,LYN,MAP3K7,MECOM,MIB1,MKL1,MYC,NOL3,NR2F2,NRP1,PAK4,PCGF2,PLCE1,PLOD3,PPARGC1B,PPP1R15B,PTEN,RAD17,RHEB,SDC4,SERPINE1,STK3,TFAP2A,TNKS,WASL
Hematological System Development and Function	hyperactivation of T lymphocytes	1.00E-01	3	ITGAL,ITGB2,LAT2
Developmental Disorder	hypoplasia of lymphatic system	1.00E-01	3	MYC,RASSF5,SASH3
Cellular Movement	migration of parenchymal cells	1.00E-01	3	DOCK1,DOCK2,MET
Cellular Movement	cell movement of connective tissue cells	1.01E-01	19	ARHGAP4,BCAR1,CAPN2,CBL,CYR61,DAPK3,ENAH,FN1,HYAL2,JUN,LRP1,MKL1,MYC,PALLD,PLEC,PTEN,PTPN11,RAC2,SDC4
Tissue Morphology	abnormal morphology of yolk sac	1.02E-01	8	ANKRD17,ARID3A,DNMT1,FBXW7,FLI1,MECOM,MYC,PAK4
Hematological System Development and Function	quantity of natural killer T lymphocytes	1.02E-01	8	CSF2RB,CTSL2,CTSS,IKZF1,IL2RG,ITGAL,TCF3,VAV1
Lymphoid Tissue Structure and Development	development of lymphatic system component	1.02E-01	30	ARID4A,CBL,CSF2RB,DKK1,EAF2,EPHB3,FZD7,GABPA,HMGB2,IKZF1,IL2RG,INPP5D,JUN,LAT2,LYN,MAP3K7,MDM4,MIB1,MYB,MYSM1,NQO1,NQO2,PLCG2,PTK2B,RBM15,RC3H1,SMARCA4,SMARCC1,TCF3,TRIP10
Cellular Movement	homing of cells	1.05E-01	42	ADRBK1,ANXA2,CAPN2,CBL,CD151,CD38,CORO1A,CREB3,CYR61,DOCK2,EFNA1,EPHA2,FN1,GRK6,HCLS1,HMGB2,INPP5D,ITGA6,ITGAL,ITGAV,ITGB2,JUN,LYN,MYB,NQO1,NQO2,NRP1,PGF,PLCG2,PLEC,PRKCB,PRNP,PTEN,PTGES,PTK2B,PTPN11,PTPN6,RAC2,RGS3,SCN1B,SERPINE1,WASL
Cellular Movement	migration of fibroblasts	1.06E-01	13	ARHGAP4,BCAR1,CYR61,DAPK3,FN1,HYAL2,LRP1,MKL1,MYC,PALLD,PLEC,RAC2,SDC4
Cancer	tumorigenesis of melanoma	1.08E-01	7	DCBLD2,EPC1,MBNL1,MYB,PTEN,RBFOX2,TNRC6B
Cell Cycle	cell cycle progression of T lymphocytes	1.08E-01	6	ATM,ITGAL,MYB,SMARCA4,STAT5B,VAV1
Cancer	intestinal polyposis	1.08E-01	6	DNMT1,PRKCB,PRKDC,PTEN,PTGES,SMAD4
Gene Expression	initiation of expression of RNA	1.08E-01	11	E2F3,EIF2S3,EIF3D,EIF3G,EIF3L,EIF4EBP2,EP300,MYC,PTRF,SP1,YY1
