# Supplementary material for: A Meta-Analysis Approach for Characterizing Pan-Cancer Mechanisms of Drug Sensitivity in Cell Lines
Source: PLoS One. 2014 Jul 18;9(7):e103050. doi: 10.1371/journal.pone.0103050 (PMC4103868; doi:10.1371/journal.pone.0103050)
Supplement: Table S3 — Overlap of PC-Meta markers between TOP1 inhibitors, Topotecan and Irinotecan. (XLSX) [file pone.0103050.s004.xlsx]

## Sheet: Sheet1
	Direction of Correlation		Lineages with Significant Correlation
Gene	Topotecan	Irinotecan	Topotecan	Irinotecan	Total
SLFN11	-	-	11	10	21
ORC1	-	-	9	9	18
TMEM48	-	-	9	7	16
HMGB2	-	-	8	6	14
CHAC2	-	-	7	7	14
EXOSC3	-	-	7	7	14
SLC25A19	-	-	6	8	14
BCLAF1	-	-	6	8	14
TMPO	-	-	7	6	13
CTSD	+	+	6	6	12
C5orf41	+	+	6	6	12
MRPL42	-	-	7	5	12
RACGAP1	-	-	6	6	12
HNRNPC	-	-	7	5	12
KIF11	-	-	6	6	12
POLE	-	-	6	6	12
NLE1	-	-	5	7	12
LYAR	-	-	6	6	12
POLR1E	-	-	6	6	12
SNRPA	-	-	6	6	12
SNRPF	-	-	4	8	12
CHAF1B	-	-	6	6	12
AURKB	-	-	5	7	12
GPR64	+	+	6	5	11
ANP32B	-	-	6	5	11
RAD51AP1	-	-	7	4	11
OIP5	-	-	6	5	11
CCDC138	-	-	5	6	11
FANCA	-	-	6	5	11
DAZAP1	-	-	6	5	11
MFGE8	+	+	6	5	11
ANAPC7	-	-	5	6	11
CTSA	+	+	5	6	11
BCCIP	-	-	5	6	11
NCAPG	-	-	6	5	11
HDAC11	+	+	5	6	11
MCMBP	-	-	7	4	11
CBFB	-	-	7	4	11
CCNA2	-	-	7	4	11
BUB3	-	-	7	4	11
DDX21	-	-	6	5	11
ARHGAP11A	-	-	7	4	11
CCT7	-	-	6	4	10
RCC1	-	-	6	4	10
FBL	-	-	5	5	10
FANCG	-	-	5	5	10
SKA3	-	-	4	6	10
NCAPH	-	-	5	5	10
NUFIP1	-	-	4	6	10
HEXA	+	+	6	4	10
MCM6	-	-	6	4	10
ORC2	-	-	6	4	10
POLR3K	-	-	5	5	10
PPM1G	-	-	5	5	10
TMEM45A	+	+	5	5	10
PSAP	+	+	5	5	10
DHX33	-	-	5	5	10
PTBP1	-	-	6	4	10
RFC5	-	-	6	4	10
RRM2	-	-	5	5	10
CENPK	-	-	5	5	10
TAF5	-	-	5	5	10
DNAJC7	-	-	4	6	10
CEP78	-	-	6	4	10
BUD13	-	-	5	5	10
PRPF38A	-	-	4	6	10
NUDCD1	-	-	6	4	10
ARHGAP19	-	-	6	4	10
SART3	-	-	5	5	10
KATNB1	-	-	4	5	9
CCT2	-	-	6	3	9
CENPE	-	-	4	5	9
CPSF6	-	-	3	6	9
SGOL1	-	-	5	4	9
FBXO45	-	-	3	6	9
SKIV2L2	-	-	5	4	9
PDSS1	-	-	5	4	9
FBXO5	-	-	4	5	9
HBP1	+	+	5	4	9
RBMX	-	-	4	5	9
GNS	+	+	2	7	9
CCDC59	-	-	5	4	9
HNRNPD	-	-	5	4	9
HSPG2	+	+	5	4	9
NFYB	-	-	4	5	9
NIP7	-	-	7	2	9
COQ3	-	-	6	3	9
EXOSC9	-	-	6	3	9
PARPBP	-	-	5	4	9
WRAP53	-	-	5	4	9
MRPL12	-	-	4	5	9
UBE2N	-	-	4	5	9
RMI1	-	-	5	4	9
PUS1	-	-	5	4	9
CDT1	-	-	4	5	9
CDCA7	-	-	5	4	9
MND1	-	-	6	3	9
IKBKAP	-	-	3	6	9
NPC2	+	+	3	5	8
WDR5	-	-	4	4	8
LSM6	-	-	4	4	8
VASN	+	+	4	4	8
HAUS1	-	-	4	4	8
PGAM5	-	-	5	3	8
RRP12	-	-	5	3	8
FXN	-	-	4	4	8
DIMT1	-	-	4	4	8
GPN3	-	-	5	3	8
CRLF3	-	-	4	4	8
MIS18A	-	-	4	4	8
NSMCE4A	-	-	4	4	8
RAD51C	-	-	2	6	8
RFXAP	-	-	3	5	8
SNRPD1	-	-	3	5	8
STAT2	+	+	3	5	8
WDR76	-	-	4	4	8
LBH	+	+	5	3	8
YPEL3	+	+	3	5	8
CD63	+	+	3	5	8
LRP1	+	+	3	4	7
GMNN	-	-	3	4	7
GPRC5B	+	+	4	3	7
NUP54	-	-	3	4	7
PLK1	-	-	2	5	7
RNF126	-	-	3	4	7
TRA2B	-	-	4	3	7
TEAD4	-	-	3	4	7
YEATS4	-	-	2	5	7
FAM136A	-	-	4	3	7
RBM14	-	-	2	4	6
PLK4	-	-	3	3	6
PFKFB2	+	+	2	4	6
BUB1B	-	-	4	2	6
NUP37	-	-	2	3	5
