# Supplementary material for: A Meta-Analysis Approach for Characterizing Pan-Cancer Mechanisms of Drug Sensitivity in Cell Lines
Source: PLoS One. 2014 Jul 18;9(7):e103050. doi: 10.1371/journal.pone.0103050 (PMC4103868; doi:10.1371/journal.pone.0103050)
Supplement: Table S4 — Overlap of PC-Meta markers between MEK inhibitors, PD-0325901 and AZD6244, and reported signature in [12] . (XLSX) [file pone.0103050.s005.xlsx]

## Sheet: Sheet2
Gene	CCLE_PD-0325901	CCLE_AZD6244	Dry_AZD6244
SPRY2	●	●	●
FZD2	●	●	●
CRIM1	●	●	●
LOC100288911	●	●
SPATA13	●	●
KIAA0664	●	●
LYZ	●	●
MGST2	●	●
BASP1	●		●
GPR176	●		●
COL1A1	●		●
DUSP6	●		●
ELF1	●		●
ETV4	●		●
IL6	●		●
LOC100131096	●
LOC100506844	●
NR1H3	●
OPTN	●
LHFP	●
NBR2	●
SPRY1	●
TLR6	●
BTN2A2	●
SLC9A6	●
SLC19A2	●
SDCCAG3	●
BTG3	●
LIAS	●
ADAP1	●
MID2	●
HSF2BP	●
BTN2A1	●
CHST14	●
TMC6	●
VASN	●
FAM46B	●
ALPK2	●
PARD3B	●
AFMID	●
COL12A1	●
C14orf37	●
SLC25A10	●
SHISA4	●
CCDC80	●
C3orf55	●
PLEKHG4B	●
TMTC3	●
DDC	●
DUSP1	●
S1PR1	●
ERBB3	●
ESRRA	●
BEND6	●
JAZF1	●
FGF2	●
MRAS	●
LMTK2	●
TTLL12	●
NBEAL2	●
MSRB3	●
UBN2	●
C2orf72	●
TXN2	●
GAS2	●
GAS6	●
FBXW4P1	●
GDI1	●
TRUB2	●
GJB1	●
DENND2A	●
ARHGEF16	●
BBS9	●
GLI2	●
GNG11	●
MKX	●
PTRF	●
MAGEH1	●
NR3C1	●
DSE	●
UBQLN2	●
HIVEP1	●
LOC338799	●
CYR61	●
ACADS	●
C12orf75	●
MAP1B	●
CTAGE5	●
MICB	●
MN1	●
MYB	●
MYBL1	●
MYL6	●
NGF	●
NNMT	●
NPAS2	●
GPX8	●
OXTR	●
DCAF8	●
WBP5	●
HERC5	●
ZDHHC2	●
HOOK1	●
SCARA3	●
UBE2J1	●
YPEL5	●
RAB23	●
PHF1	●
EPB41L4B	●
ESRP1	●
SIDT1	●
PGPEP1	●
CCDC99	●
SARS2	●
CLN6	●
PLEKHJ1	●
ATXN7L3B	●
TBC1D19	●
ENOSF1	●
FERMT1	●
PRR5	●
CHD7	●
PARVA	●
CACNA2D3	●
ADCK3	●
PHTF2	●
RALGAPA2	●
NDRG2	●
PLEKHH1	●
ARHGAP23	●
SEMA4G	●
C6orf225	●
RREB1	●
BDNF	●
CCL2	●
C5orf42	●
SLC8A1	●
SLIT3	●
SOLH	●
TFF3	●
TGFB2	●
TRPC1	●
LOC728392	●
ZNF187	●
ZXDA	●
TUBA1A	●
ASB13	●
ZNF552	●
ERMP1	●
CALM2	●
YIPF5	●
AKAP1	●
NUAK2	●
HDHD3	●
KATNAL1	●
CUL4B	●
C7orf70	●
PPP1R16A	●
NOP14	●
PEA15	●
CES2	●
KAT2B	●
FAM127A	●
C9orf69	●
C12orf23	●
TGFBRAP1	●
ADAMTS3	●
LAPTM4A	●
ARHGEF17	●
NUAK1	●
MRC2	●
TCF4		●
MTRF1		●
