# Supplementary material for: A Meta-Analysis Approach for Characterizing Pan-Cancer Mechanisms of Drug Sensitivity in Cell Lines
Source: PLoS One. 2014 Jul 18;9(7):e103050. doi: 10.1371/journal.pone.0103050 (PMC4103868; doi:10.1371/journal.pone.0103050)
Supplement: Table S5 — List of significant PC-Meta pan-cancer markers identified for each of 20 drugs. (XLSX) [file pone.0103050.s006.xlsx]

## Sheet: Topotecan
ProbeID	GeneSymbol	autonomic_ganglia.rho	bone.rho	breast.rho	central_nervous_system.rho	endometrium.rho	haematopoietic_and_lymphoid_tissue.rho	kidney.rho	large_intestine.rho	liver.rho	lung.rho	oesophagus.rho	ovary.rho	pancreas.rho	pleura.rho	prostate.rho	skin.rho	soft_tissue.rho	stomach.rho	thyroid.rho	upper_aerodigestive_tract.rho	urinary_tract.rho	autonomic_ganglia.pv	bone.pv	breast.pv	central_nervous_system.pv	endometrium.pv	haematopoietic_and_lymphoid_tissue.pv	kidney.pv	large_intestine.pv	liver.pv	lung.pv	oesophagus.pv	ovary.pv	pancreas.pv	pleura.pv	prostate.pv	skin.pv	soft_tissue.pv	stomach.pv	thyroid.pv	upper_aerodigestive_tract.pv	urinary_tract.pv	autonomic_ganglia.fdr	bone.fdr	breast.fdr	central_nervous_system.fdr	endometrium.fdr	haematopoietic_and_lymphoid_tissue.fdr
91607_at	SLFN11	-0.283333	-0.9	-0.340368	-0.673892	-0.170175	-0.45493	-0.652725	-0.244071	-0.613572	-0.575541	-0.742857	-0.318008	-0.477484	-0.75	-0.5	-0.127398	0.216783	-0.273478	-0.2	-0.321429	-0.384615	0.231495	0.000112662	0.0381732	4.60077e-05	0.242261	4.02775e-05	0.0283383	0.130261	0.00573679	1.47841e-09	0.00110541	0.0497003	0.00588991	0.0331349	0.5	0.2167	0.757544	0.135553	0.391667	0.24881	0.0977511	0.993735	0.0858222	0.862812	0.1986	0.861889	0.0869322
4998_at	ORC1	-0.316667	-0.545455	-0.266375	-0.454187	-0.531579	-0.103521	-0.627621	-0.309289	-0.560474	-0.242759	-0.375	-0.540777	-0.418257	0.392857	-0.5	-0.363338	0.0839161	-0.0381837	-0.5	0.285714	-0.659341	0.20504	0.0437265	0.0853179	0.00705658	0.0103813	0.194715	0.0351825	0.0754249	0.0119642	0.0105715	0.0845615	0.00170382	0.0149606	0.823214	0.5	0.0105983	0.608402	0.44115	0.225	0.75119	0.00856514	0.993735	0.374015	0.893348	0.533114	0.494126	0.900877
55706_at	TMEM48	-0.65	0.0454545	-0.396547	-0.534975	-0.224561	0.0577465	-0.426782	-0.315217	-0.451329	-0.122026	-0.457143	-0.330049	-0.479316	0	0.5	-0.40227	-0.0909091	0.0299278	-0.5	-0.321429	-0.604396	0.033281	0.559264	0.0183453	0.00159869	0.176884	0.684259	0.125978	0.0714329	0.0396486	0.12595	0.0443843	0.0433622	0.00570777	0.518254	0.833333	0.00503764	0.391598	0.549093	0.225	0.24881	0.0160598	0.993735	0.988058	0.823507	0.533114	0.821316	0.999991
3148_at	HMGB2	-0.133333	-0.672727	-0.00822144	-0.0857143	-0.173684	-0.357109	-0.359836	-0.285573	-0.330385	-0.373111	-0.257143	-0.355774	-0.504961	-0.392857	-0.5	-0.507904	0.741259	-0.545924	-0.9	0.0714286	-0.313187	0.37177	0.0140352	0.48344	0.328662	0.237708	0.00118297	0.170755	0.0929995	0.105686	0.000146236	0.176893	0.0319196	0.00361137	0.197817	0.5	0.000410484	0.996323	0.0104198	0.0416667	0.580159	0.148671	0.993735	0.273728	0.97315	0.915109	0.861067	0.203995
4691_at	NCL	-0.683333	-0.263636	-0.0761853	-0.340887	-0.668421	-0.00757881	-0.744776	-0.243083	-0.554575	-0.0966605	-0.339286	-0.573618	-0.453366	-0.25	-0.5	-0.287162	0.125874	-0.525284	-0.7	0.107143	-0.258242	0.0251598	0.217261	0.350002	0.0354595	0.00114984	0.474981	0.0106599	0.131253	0.0128911	0.182386	0.10802	0.000853035	0.00877428	0.297421	0.5	0.036197	0.658317	0.0135087	0.116667	0.60873	0.196918	0.993735	0.706563	0.955825	0.646796	0.375995	0.999991
7520_at	XRCC5	-0.816667	-0.518182	0.143875	-0.185714	-0.42807	-0.142254	-0.376572	-0.410079	-0.613572	-0.0400165	-0.735714	-0.407772	0.0418257	0.107143	-0.5	-0.252451	-0.125874	-0.550052	-0.3	-0.178571	-0.758242	0.0053847	0.0534591	0.767433	0.166637	0.0344486	0.118036	0.158911	0.0265359	0.00573679	0.354026	0.00127491	0.0160786	0.582049	0.60873	0.5	0.0580232	0.349856	0.00987582	0.341667	0.356548	0.0019903	0.993735	0.405325	0.999841	0.814543	0.608608	0.769622
23421_at	ITGB3BP	-0.433333	-0.672727	-0.409154	-0.346305	0.0929825	-0.0443997	-0.0167365	-0.47332	-0.0501477	-0.317686	-0.214286	-0.372195	-0.223783	0.142857	-0.5	-0.33238	-0.251748	0.0526316	-0.8	-0.142857	-0.675824	0.124959	0.0140352	0.01531	0.0331685	0.650308	0.356272	0.482956	0.0118767	0.426836	0.0011398	0.221015	0.0259612	0.130912	0.643452	0.5	0.0180641	0.215058	0.584693	0.0666667	0.39127	0.0069485	0.993735	0.273728	0.823507	0.642386	0.999938	0.999991
8452_at	CUL3	-0.75	-0.609091	-0.000822144	0.271429	-0.429825	0.0796445	-0.150629	0.126482	-0.126844	-0.156154	-0.103571	-0.398467	-0.361472	0	-1	-0.220179	-0.167832	-0.479876	-0.9	0	-0.5	0.0127453	0.0259388	0.498344	0.923371	0.0338378	0.745966	0.349442	0.719645	0.31985	0.0708172	0.357212	0.0183036	0.0319706	0.518254	0.166667	0.0860951	0.301864	0.0228491	0.0416667	0.518254	0.0424914	0.993735	0.318396	0.977117	0.999889	0.604413	0.999991
79035_at	OBFC2B	-0.183333	0.0909091	-0.324199	-0.270443	0.173684	0.0695842	0.493728	-0.405138	-0.43658	-0.119127	0.346429	-0.350301	-0.337048	0.142857	-0.5	-0.24776	-0.552448	-0.434469	0.1	0.428571	-0.67033	0.32182	0.612168	0.0461787	0.0777857	0.764552	0.718402	0.91162	0.0281089	0.0454438	0.131713	0.899423	0.034129	0.0427894	0.643452	0.5	0.0616062	0.0333145	0.036563	0.608333	0.84881	0.00745919	0.993735	1	0.862812	0.708885	0.999938	0.999991
7112_at	TMPO	-0.2	-0.809091	-0.0246643	-0.298522	-0.149123	-0.310195	-0.828459	-0.333004	-0.389382	-0.372815	-0.403571	-0.542419	-0.325447	0.464286	-1	-0.16164	0.314685	-0.358101	-0.7	0.142857	-0.5	0.306702	0.00221401	0.450428	0.0578949	0.270478	0.00435538	0.00289769	0.0603776	0.0680118	0.000148002	0.0685006	0.0016484	0.0488104	0.866667	0.166667	0.159514	0.845844	0.0724685	0.116667	0.643452	0.0424914	0.993735	0.193726	0.971948	0.671251	0.880736	0.309902
55159_at	RFWD3	-0.0166667	-0.754545	-0.137298	-0.149261	-0.564912	-0.33397	-0.928878	-0.326087	-0.415931	-0.17139	-0.185714	-0.450465	-0.25187	-0.107143	-0.5	-0.314837	0.482517	-0.0712074	-0.7	0.321429	-0.56044	0.490785	0.00524089	0.242995	0.218996	0.00656214	0.00230326	0.000147263	0.0645157	0.0545379	0.0531344	0.253337	0.00850785	0.10251	0.419841	0.5	0.0239248	0.945184	0.389801	0.116667	0.777778	0.024943	0.993735	0.216145	0.931278	0.861136	0.457488	0.244941
84823_at	LMNB2	-0.3	-0.6	-0.057276	-0.268473	-0.305263	-0.254091	-0.878669	0.286561	0.0973456	-0.048252	-0.0821429	-0.518883	-0.580369	-0.571429	-0.5	-0.351142	0.20979	-0.498452	-0.7	-0.214286	-0.648352	0.218312	0.0280894	0.386101	0.0793477	0.101638	0.0163836	0.000907898	0.908565	0.640072	0.32577	0.386411	0.00261052	0.000752785	0.1	0.5	0.0131527	0.750443	0.0185611	0.116667	0.330754	0.0097907	0.993735	0.326827	0.961244	0.710617	0.752979	0.452088
79892_at	MCMBP	0.3	-0.163636	-0.200603	-0.364532	-0.492982	-0.0626425	-0.836827	-0.320158	0.410031	-0.315923	-0.135714	-0.481664	-0.470768	0.0714286	-0.5	-0.274122	-0.167832	-0.389061	-0.5	-0.321429	-0.774725	0.79496	0.316935	0.153024	0.0263064	0.0168403	0.301506	0.00245351	0.068225	0.942645	0.00120944	0.314858	0.005098	0.00659964	0.580159	0.5	0.0434776	0.301864	0.0557381	0.225	0.24881	0.00146169	0.993735	0.809847	0.901987	0.618272	0.515561	0.999991
3183_at	HNRNPC	-0.133333	-0.609091	-0.174569	-0.418719	-0.591228	0.0181423	-0.794986	-0.108696	-0.365783	-0.143768	-0.421429	-0.610837	-0.323615	-0.25	-0.5	-0.23003	0.0559441	-0.349845	-0.7	0	-0.626374	0.37177	0.0259388	0.187145	0.0123248	0.00443104	0.559684	0.00522226	0.310172	0.0817651	0.0882084	0.0596248	0.000357099	0.0498164	0.297421	0.5	0.0766557	0.574159	0.077475	0.116667	0.518254	0.0126344	0.993735	0.318396	0.915654	0.565799	0.457488	0.999991
56992_at	KIF15	-0.35	-0.627273	-0.121951	-0.155172	-0.333333	-0.304125	-0.476992	-0.243083	-0.153393	-0.332757	-0.0321429	-0.492611	-0.351702	0.464286	-0.5	-0.357991	-0.20979	-0.236326	-0.6	0.464286	-0.747253	0.179291	0.0219945	0.268222	0.20994	0.081575	0.00508658	0.0970896	0.131253	0.285298	0.000676432	0.45662	0.00421605	0.0360097	0.866667	0.5	0.0116619	0.256756	0.171811	0.175	0.866667	0.00241158	0.993735	0.305283	0.944136	0.857913	0.722514	0.317227
865_at	CBFB	0.683333	-0.881818	-0.189093	0.183744	-0.589474	-0.356003	-0.912142	-0.364625	0.21829	-0.231048	0.382143	-0.447181	-0.167303	0.0357143	-0.5	0.081805	-0.0909091	-0.525284	0	0.142857	-0.28022	0.978373	0.000334145	0.167598	0.831405	0.00455273	0.00122259	0.000303425	0.0439223	0.791661	0.0142255	0.921736	0.00895758	0.202113	0.546825	0.5	0.692102	0.391598	0.0135087	0.525	0.643452	0.176688	0.995516	0.135224	0.909289	0.999889	0.457488	0.203995
60487_at	TRMT11	-0.6	-0.554545	-0.321458	0.154187	-0.577193	-0.0172032	0.510465	-0.0909091	-0.300886	-0.200527	0.128571	-0.301587	-0.525416	-0.214286	-0.5	-0.282283	-0.048951	-0.438596	-0.2	-0.464286	-0.873626	0.0483989	0.0407771	0.0476526	0.789313	0.00548299	0.443292	0.919867	0.33956	0.128732	0.0290414	0.680534	0.0594502	0.00244362	0.330754	0.5	0.0387993	0.443168	0.0351068	0.391667	0.15119	3.40869e-05	0.993735	0.369275	0.862812	0.999889	0.457488	0.999991
22934_at	RPIA	-0.55	-0.6	-0.0868732	-0.0394089	-0.426316	0.075218	-0.711303	-0.0780632	-0.191741	-0.18572	0.2	-0.723591	-0.446649	-0.392857	-0.5	-0.290727	0.377622	-0.529412	0.4	0.0357143	-0.648352	0.0663883	0.0280894	0.330126	0.419547	0.0350678	0.734011	0.0158283	0.361387	0.23842	0.0398402	0.767125	1.14897e-05	0.00975748	0.197817	0.5	0.0343836	0.890806	0.0128392	0.775	0.546825	0.0097907	0.993735	0.326827	0.952562	0.948356	0.610387	0.999991
8872_at	CDC123	0.3	-0.209091	-0.32228	-0.331527	-0.366667	0.0759222	-0.426782	-0.402174	-0.66077	-0.20369	0.121429	-0.562671	-0.0995268	0.357143	-0.5	-0.372344	-0.041958	-0.147575	-0.6	-0.142857	-0.824176	0.79496	0.269557	0.0472067	0.0397068	0.0615782	0.735932	0.125978	0.0290873	0.0026632	0.0270774	0.67124	0.00108222	0.310683	0.802183	0.5	0.00899036	0.451869	0.278898	0.175	0.39127	0.000458616	0.993735	0.766695	0.862812	0.646796	0.683322	0.999991
7443_at	VRK1	-0.35	-0.563636	-0.142779	-0.352709	-0.473684	0.142421	-0.702935	-0.297431	0.174042	-0.20425	-0.403571	-0.436234	-0.557777	-0.571429	0.5	-0.189033	0.146853	-0.219814	-1	-0.0714286	-0.17033	0.179291	0.0379695	0.234289	0.0306131	0.0210857	0.882298	0.0173351	0.083886	0.740422	0.0267412	0.0685006	0.0106021	0.00125151	0.1	0.833333	0.121361	0.68243	0.189611	0.00833333	0.453175	0.289272	0.993735	0.364767	0.925858	0.633289	0.531246	0.999991
9184_at	BUB3	-0.25	-0.390909	0.129625	-0.365025	-0.545614	-0.319953	-0.527201	-0.444664	0.250739	-0.128483	-0.25	-0.391899	-0.160891	0.214286	-0.5	-0.394202	0.188811	-0.519092	-0.5	-0.464286	-0.478022	0.260317	0.11826	0.744544	0.026138	0.00860039	0.00337235	0.0723497	0.0173705	0.825539	0.113742	0.183867	0.0200197	0.211363	0.702579	0.5	0.00591889	0.728563	0.0145643	0.225	0.15119	0.0506561	0.993735	0.560565	0.999841	0.618272	0.471362	0.284183
11113_at	CIT	-0.133333	-0.563636	0.261716	-0.0980296	-0.0508772	-0.439235	-0.761513	0.102767	0.0176992	-0.0387811	-0.371429	-0.5052	-0.43169	0	0.5	-0.0221399	-0.041958	-0.170279	-0.9	-0.214286	-0.813187	0.37177	0.0379695	0.910739	0.305817	0.418601	7.40557e-05	0.00855856	0.681769	0.525936	0.358338	0.0867354	0.00336511	0.0122738	0.518254	0.833333	0.446068	0.451869	0.248945	0.0416667	0.330754	0.000619429	0.993735	0.364767	0.999841	0.906045	0.94508	0.0878889
890_at	CCNA2	0.516667	0.181818	-0.224993	-0.33399	-0.463158	-0.152113	-0.694567	-0.193676	-0.176992	-0.118122	-0.55	-0.539683	-0.274462	-0.428571	-1	-0.334725	0.0839161	-0.263158	-0.3	0.25	-0.703297	0.926237	0.711871	0.124844	0.0385526	0.0237309	0.102453	0.018932	0.1871	0.255993	0.133752	0.0181422	0.00174164	0.0829594	0.176786	0.166667	0.0173784	0.608402	0.145094	0.341667	0.722024	0.00477832	0.993735	1	0.900132	0.646796	0.554721	0.747478
402778_at	IFITM10	0.333333	0.609091	-0.0474103	0.505419	0.54386	-0.0733065	0.828459	-0.0108696	0.374633	0.277941	0.125	0.0350301	0.350786	0.321429	0.5	0.354895	-0.272727	0.0443756	0.9	-0.357143	0.423077	0.192661	0.0259388	0.594668	0.00285879	0.00880847	0.728764	0.00289769	0.520702	0.0764063	0.00399606	0.32876	0.429828	0.0364076	0.24881	0.5	0.0123174	0.810645	0.431426	0.0416667	0.802183	0.0758002	0.95835	0.286366	0.999604	0.489238	0.63372	0.999989
4436_at	MSH2	0	-0.309091	-0.33105	-0.402956	-0.4	0.0115694	-0.225943	-0.581028	-0.359884	-0.240585	-0.025	-0.431308	-0.192642	-0.178571	0.5	-0.334913	0.0559441	-0.0835913	-0.7	0.285714	-0.708791	0.509215	0.17802	0.0426446	0.0155389	0.0454063	0.538299	0.279423	0.00213899	0.0854739	0.0111816	0.466802	0.0114198	0.167851	0.356548	0.833333	0.0173244	0.574159	0.370953	0.116667	0.75119	0.00441428	0.993735	0.653446	0.862812	0.580563	0.637066	0.999991
2665_at	GDI2	-0.166667	-0.618182	-0.452453	-0.375862	-0.42807	-0.0794769	-0.527201	0.0187747	-0.383482	-0.169166	-0.128571	-0.343733	-0.225309	0.142857	-0.5	-0.391482	-0.34965	0.0485036	-0.5	0.321429	-0.67033	0.338872	0.0239085	0.0078144	0.0226471	0.0344486	0.254572	0.0723497	0.535075	0.0712899	0.055476	0.324101	0.0369367	0.129249	0.643452	0.5	0.0062442	0.133002	0.57826	0.225	0.777778	0.00745919	0.993735	0.313058	0.823507	0.606485	0.608608	0.978831
494143_at	CHAC2	-0.65	-0.0636364	-0.285832	-0.501478	-0.305263	0.333937	-0.0418414	-0.408103	-0.356934	-0.107943	-0.025	-0.569787	-0.433522	-0.714286	0.5	-0.334913	-0.223776	-0.133127	-0.5	0.357143	-0.148352	0.033281	0.430052	0.0701752	0.00307835	0.101638	0.997697	0.457443	0.0271566	0.0873696	0.155605	0.466802	0.000927937	0.01194	0.0440476	0.833333	0.0173244	0.242456	0.298769	0.225	0.802183	0.314879	0.993735	0.899269	0.881445	0.533114	0.752979	0.999991
51010_at	EXOSC3	-0.133333	0.281818	-0.249932	-0.122167	-0.484211	0.140979	-0.736408	-0.391304	-0.135694	-0.149417	0.00714286	-0.455939	-0.472294	0.535714	-0.5	-0.48567	-0.0839161	-0.0856553	-0.8	-0.0357143	-0.60989	0.37177	0.806783	0.0998004	0.263137	0.0186772	0.879892	0.0118277	0.0329043	0.308159	0.0799234	0.51278	0.0078002	0.00643241	0.9	0.5	0.000744441	0.400099	0.367838	0.0666667	0.481746	0.015145	0.993735	1	0.900132	0.88448	0.519713	0.999991
55225_at	RAVER2	-0.766667	-0.727273	-0.19156	-0.50197	-0.161404	0.111502	-0.158997	-0.0296443	-0.560474	-0.252082	-0.121429	-0.350848	-0.351702	0.285714	-0.5	-0.00197007	-0.146853	-0.335397	0.1	-0.714286	-0.335165	0.010695	0.00750869	0.164407	0.00305014	0.253833	0.823192	0.34142	0.447022	0.0119642	0.00826786	0.333445	0.0339029	0.0360097	0.75119	0.5	0.495187	0.325537	0.0868131	0.608333	0.0440476	0.131574	0.993735	0.239501	0.905601	0.533114	0.868465	0.999991
10657_at	KHDRBS1	-0.366667	-0.672727	-0.0619348	-0.487685	-0.196491	-0.306707	-0.418414	-0.217391	-0.513277	-0.220029	0.217857	-0.339901	0.198748	0.428571	-0.5	-0.22881	0.251748	-0.521156	0.5	-0.428571	-0.532967	0.16813	0.0140352	0.377107	0.00396402	0.209215	0.00476333	0.131191	0.158761	0.0210055	0.0185888	0.786712	0.0386558	0.839845	0.84881	0.5	0.0777816	0.791531	0.0142055	0.825	0.176786	0.0320811	0.993735	0.273728	0.961244	0.533114	0.844696	0.317227
10635_at	RAD51AP1	-0.183333	-0.445455	-0.187723	-0.314778	-0.503509	-0.249866	-0.594147	0.119565	-0.159293	-0.322413	-0.167857	-0.39792	-0.365746	-0.535714	-1	-0.0064731	0.433566	0.211558	-0.5	-0.25	-0.505495	0.32182	0.0863933	0.169388	0.0482821	0.0148278	0.0179294	0.0457917	0.708814	0.277841	0.000970456	0.274627	0.0184418	0.0303179	0.117857	0.166667	0.484189	0.922892	0.803452	0.225	0.297421	0.0406076	0.993735	0.49221	0.910613	0.656202	0.512053	0.460427
8886_at	DDX18	-0.683333	0.0909091	-0.157029	-0.42069	-0.131579	0.0368545	-0.48536	-0.103755	-0.271388	0.0244348	-0.271429	-0.509031	-0.369104	0.0357143	0.5	-0.466345	-0.0839161	-0.531476	-0.6	0.25	-0.587912	0.0251598	0.612168	0.212433	0.0119648	0.295104	0.620216	0.0926769	0.318231	0.154639	0.590411	0.163411	0.00313715	0.0290667	0.546825	0.833333	0.00121039	0.400099	0.0125145	0.175	0.722024	0.0190535	0.993735	1	0.920469	0.565799	0.897509	0.999991
6124_at	RPL4	-0.25	-0.0272727	-0.0844068	-0.580296	0.170175	0.0808035	0.259416	-0.537549	-0.44248	-0.12397	0.0178571	-0.251232	-0.239047	0.571429	-1	-0.340745	-0.706294	-0.539732	0.4	-0.321429	-0.489011	0.260317	0.472992	0.334676	0.000593183	0.760021	0.748531	0.749866	0.0045399	0.0430576	0.122184	0.528099	0.0982363	0.114903	0.916667	0.166667	0.0157154	0.00664306	0.0112803	0.775	0.24881	0.0464459	0.993735	0.93004	0.952747	0.451866	0.999938	0.999991
25852_at	ARMC8	-0.0666667	-0.545455	0.224993	-0.374384	-0.540351	0.0318578	-0.744776	0.0681818	0.165192	0.0786906	-0.357143	-0.247947	-0.551977	-0.821429	-0.5	-0.475726	0.496503	0.0464396	-0.7	0.285714	-0.456044	0.440046	0.0437265	0.875156	0.0230997	0.00923679	0.604325	0.0106599	0.623242	0.729531	0.76951	0.0958101	0.101269	0.00141794	0.0170635	0.5	0.000959344	0.950624	0.575036	0.116667	0.75119	0.0598744	0.993735	0.374015	0.999841	0.608571	0.476559	0.999991
7371_at	UCK2	-0.533333	-0.272727	-0.12661	-0.201478	-0.198246	0.0200201	-0.326363	-0.392292	-0.578174	-0.0648219	-0.221429	-0.435687	-0.112655	0	-1	-0.337915	-0.20979	-0.52322	-0.9	0.75	-0.593407	0.0737627	0.209083	0.260435	0.14663	0.207104	0.566034	0.19568	0.032542	0.00948828	0.271926	0.213288	0.0106905	0.287925	0.518254	0.166667	0.0164802	0.256756	0.0138536	0.0416667	0.975992	0.0180129	0.993735	0.694264	0.938293	0.801546	0.843129	0.999991
28977_at	MRPL42	-0.166667	-0.690909	0.0315155	-0.513793	-0.301754	-0.0159624	-0.627621	-0.284585	-0.474928	-0.142154	0.0535714	-0.519978	-0.324531	-0.0357143	-0.5	-0.242507	-0.0769231	0.0216718	-0.1	0.285714	-0.483516	0.338872	0.0115294	0.563245	0.00243634	0.104362	0.447362	0.0351825	0.093789	0.0315147	0.0906873	0.578772	0.00255697	0.0493115	0.481746	0.5	0.0658131	0.408642	0.536041	0.475	0.75119	0.0485185	0.993735	0.263792	0.983377	0.533114	0.754019	0.999991
29091_at	STXBP6	0.183333	0.645455	0.0367224	-0.0768473	0.459649	0.309557	0.267785	0.493083	-0.451329	0.0596335	0.657143	0.481117	-0.0671653	-0.5	-1	0.174961	0.517483	-0.0299278	-0.9	0.571429	0.478022	0.32182	0.0185005	0.426411	0.655438	0.0246678	0.00442753	0.243015	0.00898611	0.960351	0.288312	0.00476372	0.00514591	0.630381	0.882143	1	0.140111	0.0443254	0.549093	0.991667	0.1	0.0506561	0.95835	0.255418	0.999604	0.999976	0.690124	0.218612
51388_at	NIP7	0.416667	-0.0545455	-0.0490546	-0.43202	-0.424561	0.0273642	0.0502096	-0.367589	-0.622422	-0.0427013	0.285714	-0.620142	-0.331858	-0.5	-0.5	-0.211361	-0.034965	-0.446852	-0.7	0.428571	0.0824176	0.875041	0.440736	0.402111	0.0100596	0.0356954	0.589885	0.551036	0.0425753	0.00501309	0.344718	0.852555	0.000282541	0.0454092	0.133333	0.5	0.0952295	0.460592	0.0323266	0.116667	0.84881	0.610749	0.993735	0.908988	0.961244	0.565799	0.611449	0.999991
55038_at	CDCA4	-0.116667	0.318182	-0.0591944	-0.289163	-0.233333	-0.0344064	-0.602516	-0.108696	0.380533	-0.0696644	-0.532143	-0.509031	-0.328194	-0.892857	0.5	-0.376659	0.412587	-0.271414	-0.7	0	-0.483516	0.387814	0.836492	0.38239	0.0640461	0.167423	0.387653	0.0429767	0.310172	0.927031	0.257056	0.0218958	0.00313715	0.0473301	0.00615079	0.833333	0.00829579	0.911711	0.137429	0.116667	0.518254	0.0485185	0.993735	1	0.961244	0.684886	0.811121	0.999991
5501_at	PPP1CC	-0.116667	-0.554545	0.0422034	-0.370936	-0.6	-0.00305164	-0.652725	-0.0454545	-0.454279	-0.208483	-0.317857	-0.331691	-0.220424	-0.714286	-1	0.109292	-0.013986	-0.143447	-0.3	0.392857	-0.269231	0.387814	0.0407771	0.584427	0.0241842	0.00386165	0.489954	0.0283383	0.418602	0.0385569	0.024309	0.123964	0.0425486	0.134619	0.0440476	0.166667	0.748992	0.486847	0.284514	0.341667	0.823214	0.18665	0.993735	0.369275	0.985058	0.614618	0.457488	0.999991
9824_at	ARHGAP11A	-0.2	0.290909	-0.173746	0.116749	-0.447368	-0.193226	-0.694567	-0.212451	0.144543	-0.232745	-0.271429	-0.378763	-0.329415	0.142857	-0.5	-0.301421	0.195804	-0.186791	-0.9	0.428571	-0.648352	0.306702	0.814466	0.18829	0.728395	0.0281749	0.0531781	0.018932	0.164433	0.703361	0.0136377	0.163411	0.023842	0.0466832	0.643452	0.5	0.0293704	0.73595	0.228212	0.0416667	0.84881	0.0097907	0.993735	1	0.915654	0.999889	0.565682	0.619295
1594_at	CYP27B1	0.0333333	-0.0363636	-0.340368	-0.220197	-0.612281	0.254225	-0.0585779	-0.453557	-0.421831	-0.0524357	0.103571	-0.40832	0.205465	0.571429	-1	-0.301421	-0.734266	-0.455108	-0.1	0.535714	-0.153846	0.544191	0.462213	0.0381732	0.124969	0.00316608	0.983675	0.440503	0.0154827	0.0518193	0.311772	0.647586	0.0159549	0.848056	0.916667	0.166667	0.0293704	0.00452605	0.0297173	0.475	0.9	0.308396	0.993735	0.920588	0.862812	0.771377	0.457488	0.999991
606495_at	CYB5RL	0.0833333	-0.0727273	-0.371335	-0.3133	-0.242105	0.173072	-0.0251048	-0.055336	-0.492628	-0.149566	0.292857	-0.359059	-0.107159	-0.0714286	-1	-0.165111	-0.566434	0.0546956	-0.9	-0.357143	-0.631868	0.595009	0.419412	0.025855	0.0491019	0.158273	0.925709	0.474442	0.401033	0.0262715	0.0797141	0.858664	0.0306491	0.297362	0.453175	0.166667	0.154303	0.0295171	0.587902	0.0416667	0.222222	0.0118717	0.993735	0.892734	0.836626	0.656202	0.799702	0.999991
116143_at	WDR92	-0.0666667	-0.645455	0.0619348	-0.35468	-0.431579	0.137525	-0.736408	-0.428854	-0.569324	-0.0527321	0.228571	-0.458675	-0.170356	-0.0714286	1	-0.0460622	0.188811	-0.0319917	0.3	-0.285714	-0.313187	0.440046	0.0185005	0.622893	0.0298589	0.0332353	0.873992	0.0118277	0.0211797	0.0106709	0.31079	0.798026	0.00746526	0.19779	0.453175	1	0.388882	0.728563	0.450907	0.741667	0.277976	0.148671	0.993735	0.294327	0.990332	0.631819	0.599439	0.999991
1994_at	ELAVL1	-0.35	-0.736364	0.0901618	-0.158128	-0.373684	-0.160698	-0.820091	0.0918972	0.123894	-0.205897	0.253571	-0.457581	-0.322699	-0.714286	1	-0.217552	0.272727	-0.411765	-0.7	-0.357143	-0.901099	0.179291	0.00668768	0.675902	0.205493	0.0578688	0.0901326	0.00339377	0.663756	0.676217	0.0257723	0.823107	0.00759776	0.0503252	0.0440476	1	0.0887475	0.810645	0.0454015	0.116667	0.222222	0	0.993735	0.229723	0.99522	0.853475	0.676355	0.7258
84986_at	ARHGAP19	-0.233333	-0.845455	-0.0323377	-0.139901	-0.22807	-0.395037	-0.794986	-0.41502	-0.256638	-0.262458	-0.275	-0.52983	-0.0332774	-0.25	-0.5	-0.248605	-0.251748	-0.302374	-0.6	-0.0357143	-0.736264	0.275854	0.00103884	0.435119	0.233764	0.173062	0.000357323	0.00522226	0.0250329	0.168658	0.00622599	0.160139	0.00211584	0.43456	0.297421	0.5	0.0609493	0.215058	0.111011	0.175	0.481746	0.00289471	0.993735	0.184513	0.967	0.868151	0.816749	0.165435
5725_at	PTBP1	-0.45	-0.472727	-0.279255	-0.258621	-0.0122807	-0.179443	-0.67783	0.0879447	-0.171092	-0.258719	0.0214286	-0.477285	-0.419478	-0.678571	0.5	-0.380975	-0.00699301	-0.463364	-0.7	0.535714	-0.840659	0.114909	0.0728031	0.0750583	0.0874991	0.481319	0.0670531	0.0224046	0.657113	0.263186	0.00690448	0.533198	0.00549201	0.0146983	0.0547619	0.833333	0.007647	0.495615	0.0272724	0.116667	0.9	0.000268915	0.993735	0.463293	0.889366	0.726036	0.969225	0.661843
84057_at	MND1	-0.283333	-0.454545	-0.0232941	-0.020197	-0.198246	-0.225989	-0.158997	-0.543478	-0.0383482	-0.440099	-0.478571	-0.392447	-0.359334	-0.357143	-0.5	-0.350485	-0.20979	-0.364293	-0.7	0.321429	-0.412088	0.231495	0.081693	0.45317	0.458815	0.207104	0.029132	0.34142	0.00411885	0.443935	7.10948e-06	0.0367331	0.0198719	0.0328226	0.222222	0.5	0.0133036	0.256756	0.0688675	0.116667	0.777778	0.081693	0.993735	0.48219	0.971948	0.959724	0.843129	0.510144
9768_at	KIAA0101	-0.166667	0.0454545	-0.0830365	-0.431527	-0.484211	-0.142186	0.0418414	-0.183794	-0.634221	-0.377741	-0.403571	-0.696223	-0.438101	0.857143	-1	-0.207514	0.629371	-0.0732714	-0.1	0.178571	-0.269231	0.338872	0.559264	0.337213	0.0101369	0.0186772	0.118147	0.542557	0.199729	0.00416233	0.000121065	0.0685006	3.03282e-05	0.0111376	0.993849	0.166667	0.0994208	0.984943	0.386642	0.475	0.669246	0.18665	0.993735	0.988058	0.953298	0.565799	0.519713	0.769622
6426_at	SRSF1	-0.0166667	-0.281818	0.0120581	-0.171429	-0.482456	0.0124748	-0.744776	-0.468379	-0.383482	-0.183611	-0.253571	-0.289546	-0.242406	0.107143	-1	-0.462967	0.195804	-0.692466	-0.7	-0.285714	-0.686813	0.490785	0.201068	0.52428	0.186155	0.0190628	0.541282	0.0106599	0.0127065	0.0712899	0.04161	0.180361	0.0674628	0.111565	0.60873	0.166667	0.00131395	0.73595	0.000982245	0.116667	0.277976	0.00600668	0.993735	0.686121	0.979651	0.831276	0.519713	0.999991
26528_at	DAZAP1	-0.2	-0.363636	-0.0498767	-0.082266	-0.0421053	0.073776	-0.761513	-0.141304	-0.584073	-0.361054	0.00714286	-0.378763	-0.617005	0.214286	-1	-0.282846	-0.132867	-0.519092	-0.5	-0.642857	-0.379121	0.306702	0.136586	0.400502	0.335175	0.43274	0.730057	0.00855856	0.259264	0.00875812	0.000236062	0.51278	0.023842	0.000303998	0.702579	0.166667	0.0384918	0.341683	0.0145643	0.225	0.0694444	0.101194	0.993735	0.592958	0.961244	0.918239	0.94662	0.999991
9188_at	DDX21	-0.483333	-0.363636	-0.266649	-0.60936	-0.289474	0.000134138	-0.811723	-0.0543478	-0.336285	-0.177879	0.214286	-0.505747	-0.00305297	-0.25	-1	-0.488766	-0.174825	-0.401445	0.3	0.25	-0.489011	0.0968998	0.136586	0.0850898	0.000291459	0.114282	0.5005	0.00394465	0.402782	0.101419	0.0467392	0.782866	0.00333171	0.493971	0.297421	0.166667	0.000686853	0.29413	0.0499066	0.741667	0.722024	0.0464459	0.993735	0.592958	0.893348	0.387059	0.760572	0.999991
10541_at	ANP32B	-0.15	-0.345455	-0.151549	-0.310345	-0.364912	-0.245506	-0.610884	-0.448617	0.0117995	-0.328145	0.228571	-0.639847	-0.355976	0.178571	-0.5	-0.438294	0.034965	0.0856553	-0.6	-0.571429	0.115385	0.354034	0.149694	0.220703	0.0507733	0.0625319	0.0196505	0.0402709	0.0165099	0.517297	0.000795759	0.798026	0.000167871	0.0341969	0.669246	0.5	0.00233617	0.548131	0.635269	0.175	0.1	0.651958	0.993735	0.615018	0.923403	0.656202	0.687426	0.475985
5433_at	POLR2D	-0.0333333	-0.381818	-0.128528	-0.287192	-0.154386	-0.0630449	-0.870301	-0.379447	-0.277287	0.00789788	-0.132143	-0.457581	-0.261639	-0.107143	0.5	-0.471223	-0.391608	-0.568627	-0.7	0.357143	-0.747253	0.474195	0.12419	0.257261	0.0654008	0.263282	0.300341	0.00113689	0.0375003	0.149229	0.529447	0.319466	0.00759776	0.0937032	0.419841	0.833333	0.00107345	0.104782	0.00770146	0.116667	0.802183	0.00241158	0.993735	0.570306	0.938293	0.685226	0.877156	0.999991
4175_at	MCM6	0.0166667	-0.572727	0.0844068	0.0211823	-0.459649	-0.164017	-0.368204	-0.538538	-0.044248	-0.307655	-0.739286	-0.614669	-0.2882	0	-0.5	-0.0961584	0.195804	-0.364293	-0.7	-0.142857	-0.0274725	0.525805	0.0353006	0.665324	0.544224	0.0246678	0.0856705	0.16478	0.00446734	0.435372	0.00159004	0.00118788	0.000324551	0.0724463	0.518254	0.5	0.277513	0.73595	0.0688675	0.116667	0.39127	0.467496	0.993735	0.354099	0.992577	0.98363	0.556962	0.714658
4999_at	ORC2	-0.683333	-0.209091	0.00904358	-0.34532	-0.115789	0.145137	-0.24268	-0.299407	-0.705018	-0.00410953	-0.275	-0.679803	-0.22134	-0.0714286	0.5	-0.432197	0.132867	-0.638803	-0.6	0.357143	-0.241758	0.0251598	0.269557	0.518215	0.0335762	0.318055	0.886738	0.264621	0.0824311	0.00114332	0.484668	0.160139	5.18594e-05	0.133601	0.453175	0.833333	0.00267617	0.666425	0.00265228	0.175	0.802183	0.212879	0.993735	0.766695	0.979651	0.642386	0.910236	0.999991
5985_at	RFC5	-0.266667	-0.345455	-0.051247	-0.0793103	-0.247368	-0.183769	-0.552306	-0.538538	-0.342184	-0.238921	-0.303571	-0.33607	-0.34926	0.178571	-1	-0.084807	-0.566434	-0.23839	-0.9	-0.0357143	-0.692308	0.246666	0.149694	0.397825	0.340796	0.152933	0.06243	0.0615383	0.00446734	0.0972646	0.0116685	0.135386	0.0404365	0.0370782	0.669246	0.166667	0.301428	0.0295171	0.169659	0.0416667	0.481746	0.00557359	0.993735	0.615018	0.961244	0.921399	0.795695	0.648173
5426_at	POLE	-0.116667	-0.590909	-0.300082	-0.141379	-0.17193	-0.223675	-0.610884	0.0859684	-0.112095	-0.276459	-0.5	-0.273125	-0.439933	0	-0.5	-0.394765	-0.258741	-0.444788	-0.5	-0.214286	-0.335165	0.387814	0.0303641	0.0603913	0.231398	0.239979	0.03047	0.0402709	0.653774	0.339688	0.00417382	0.0301046	0.079637	0.0108292	0.518254	0.5	0.00585341	0.208469	0.0330054	0.225	0.330754	0.131574	0.993735	0.335508	0.871465	0.867954	0.861889	0.519877
116541_at	MRPL54	0.816667	-0.409091	-0.253768	-0.220197	0.0526316	-0.119215	-0.19247	-0.188735	-0.106195	-0.0933004	0.025	-0.417625	-0.545871	-0.821429	-0.5	-0.299451	-0.51049	-0.477812	0.1	-0.571429	-0.78022	0.995866	0.106932	0.0962794	0.124969	0.587028	0.160645	0.309903	0.193355	0.347738	0.190879	0.538292	0.0139685	0.00161323	0.0170635	0.5	0.0302472	0.0468027	0.0233693	0.608333	0.1	0.00131031	0.998875	0.536317	0.900132	0.771377	0.999938	0.853655
22872_at	SEC31A	0.1	0.381818	0.102494	0.102956	0.356297	-0.00489604	0.602516	0.421937	-0.0589973	0.366127	0.00357143	0.339901	0.295833	-0.857143	1	0.285942	0.104895	0.698658	0.9	0.464286	0.0274725	0.404991	0.12419	0.301884	0.296871	0.0671613	0.51626	0.0429767	0.0230426	0.585909	0.000193421	0.497444	0.0386558	0.0670378	0.993849	0.166667	0.0368344	0.37474	0.000864163	0.0416667	0.15119	0.467496	0.966844	0.583338	0.999604	0.970063	0.779351	0.902258
3832_at	KIF11	-0.133333	-0.545455	-0.130173	-0.20936	-0.321053	-0.238162	-0.610884	-0.128458	0.112095	-0.270266	-0.485714	-0.405036	-0.192337	-0.0357143	-1	-0.329659	0.517483	-0.358101	-0.5	-0.678571	-0.56044	0.37177	0.0437265	0.254555	0.137233	0.0899781	0.0228609	0.0402709	0.278823	0.660312	0.00499381	0.034414	0.0167087	0.168242	0.481746	0.166667	0.018887	0.958058	0.0724685	0.225	0.0547619	0.024943	0.993735	0.374015	0.938293	0.786009	0.737012	0.491776
1104_at	RCC1	-0.266667	-0.1	-0.245821	-0.176355	0	0.129913	-0.29289	-0.403162	-0.755166	-0.150702	-0.317857	-0.429666	-0.0983056	-0.821429	-0.5	-0.458277	-0.615385	-0.112487	0.7	-0.142857	-0.373626	0.246666	0.387832	0.10367	0.179276	0.501437	0.860296	0.222177	0.0287583	0.000359514	0.0781228	0.123964	0.0117037	0.312837	0.0170635	0.5	0.00147066	0.0186673	0.328143	0.933333	0.39127	0.104715	0.993735	0.869083	0.900132	0.826692	0.976043	0.999991
119559_at	SFXN4	-0.466667	-0.536364	-0.185805	-0.396552	0.0842105	0.199061	-0.317994	-0.531621	-0.672569	-0.120181	-0.00714286	-0.335523	-0.17005	-0.107143	-0.5	-0.219147	-0.685315	-0.314757	-0.1	-0.678571	-0.478022	0.106261	0.0468212	0.171912	0.017027	0.636817	0.952002	0.202161	0.00499622	0.00215408	0.129597	0.492331	0.0406959	0.19822	0.419841	0.5	0.0871303	0.00865251	0.101463	0.475	0.0547619	0.0506561	0.993735	0.385219	0.912228	0.580563	0.999938	0.999991
5478_at	PPIA	-0.2	-0.254545	-0.17402	0.41133	-0.492982	-0.329142	-0.133892	-0.187747	0.0206491	-0.119078	0.535714	-0.533114	0.0784613	-0.357143	-1	-0.186313	0.132867	-0.733746	-0.2	-0.892857	-0.56044	0.306702	0.225598	0.187908	0.986344	0.0168403	0.00263147	0.365639	0.19462	0.530252	0.131813	0.97967	0.00198412	0.651364	0.222222	0.166667	0.124847	0.666425	0.000389262	0.391667	0.00615079	0.024943	0.993735	0.715878	0.915654	0.999889	0.515561	0.264739
6240_at	RRM1	-0.416667	-0.363636	0.219512	-0.252217	-0.459649	-0.0880952	-0.610884	-0.37253	-0.253688	-0.281631	-0.171429	-0.283525	-0.0705236	-0.535714	-1	-0.348234	-0.13986	-0.0402477	-0.9	0.0357143	-0.697802	0.134791	0.136586	0.869143	0.0931084	0.0246678	0.232092	0.0402709	0.0404007	0.171546	0.00358227	0.270306	0.0717558	0.363339	0.117857	0.166667	0.0138319	0.333575	0.437904	0.0416667	0.546825	0.00516445	0.993735	0.592958	0.999841	0.734768	0.556962	0.95204
5393_at	EXOSC9	0.383333	-0.0181818	0.0216498	-0.241379	-0.492982	-0.111536	0.00836827	-0.38834	-0.292037	-0.095244	-0.389286	-0.651341	-0.261029	-0.714286	-0.5	-0.29082	0.00699301	-0.422085	-0.3	0.785714	-0.752747	0.854404	0.483788	0.543537	0.103172	0.0168403	0.176808	0.508523	0.03401	0.136203	0.185938	0.0762386	0.000121835	0.0942377	0.0440476	0.5	0.0343369	0.513153	0.0412061	0.341667	0.982937	0.00219359	0.993735	0.938163	0.981722	0.750183	0.515561	0.879624
84131_at	CEP78	-0.15	-0.318182	0.00739929	-0.190148	-0.626316	-0.00435949	-0.870301	-0.324111	0.371683	-0.305267	-0.142857	-0.507937	-0.174325	-0.214286	-0.5	-0.180965	-0.0699301	0.112487	-0.9	0.107143	-0.532967	0.354034	0.170677	0.514904	0.160847	0.00250004	0.485626	0.00113689	0.0657353	0.921835	0.00171836	0.30572	0.0032009	0.192248	0.330754	0.5	0.131893	0.417224	0.674843	0.0416667	0.60873	0.0320811	0.993735	0.644019	0.979651	0.810177	0.457488	0.999991
6626_at	SNRPA	-0.3	-0.345455	-0.0657715	-0.3133	-0.0684211	-0.0751844	-0.0334731	-0.221344	-0.595873	-0.266741	0.196429	-0.43295	-0.326057	0.178571	-0.5	-0.290164	-0.251748	-0.343653	0.6	-0.785714	-0.736264	0.218312	0.149694	0.369747	0.0491019	0.390632	0.266172	0.465936	0.154312	0.00742919	0.00552084	0.763101	0.0111416	0.0484785	0.669246	0.5	0.0346651	0.215058	0.0813863	0.883333	0.0240079	0.00289471	0.993735	0.615018	0.961244	0.656202	0.94045	0.992493
55388_at	MCM10	-0.266667	-0.227273	-0.0567279	-0.325123	-0.415789	-0.108753	-0.543938	0.0928854	-0.129794	-0.292469	-0.210714	-0.555556	-0.394444	0.428571	-1	-0.376566	0.251748	-0.23839	-0.7	0.678571	-0.516484	0.246666	0.251533	0.387163	0.0428335	0.0389625	0.182907	0.0650273	0.665409	0.315935	0.00257693	0.224933	0.00125817	0.0208751	0.84881	0.166667	0.00831039	0.791531	0.169659	0.116667	0.955952	0.0370216	0.993735	0.747272	0.961244	0.651799	0.62601	0.888021
3609_at	ILF3	-0.333333	-0.745455	-0.164429	-0.425616	-0.0421053	-0.0303152	-0.652725	-0.143281	-0.510327	-0.0854931	0.146429	-0.442255	-0.29278	-0.392857	0.5	-0.294573	0.174825	-0.302374	-0.4	0	-0.741758	0.192661	0.00593295	0.201544	0.0111027	0.43274	0.400725	0.0283383	0.256316	0.0217047	0.211511	0.703309	0.00966918	0.0691649	0.197817	0.833333	0.0325082	0.713521	0.111011	0.258333	0.518254	0.00264504	0.993735	0.222057	0.915654	0.565799	0.94662	0.999991
64151_at	NCAPG	0.0333333	-0.718182	-0.157304	-0.301478	-0.185965	-0.0943327	-0.100419	-0.378458	-0.132744	-0.352357	-0.0892857	-0.421456	-0.197222	-0.214286	-0.5	-0.271683	0.594406	0.0361197	-1	0.25	-0.620879	0.544191	0.00839962	0.212024	0.0560479	0.222125	0.216526	0.398569	0.0379046	0.312038	0.000329664	0.376604	0.0132119	0.162059	0.330754	0.5	0.0449573	0.978597	0.55885	0.00833333	0.722024	0.0134335	0.993735	0.242801	0.920469	0.670814	0.851039	0.926028
1509_at	CTSD	0.266667	0.481818	-0.270759	0.399015	0.519298	0.00533199	0.820091	0.218379	0.22714	0.168672	-0.189286	0.40613	0.251565	0.357143	1	0.398518	-0.447552	0.223942	1	-0.678571	0.0824176	0.246666	0.0686096	0.91828	0.0164414	0.0121719	0.482409	0.00339377	0.157642	0.198777	0.0560071	0.75495	0.0164543	0.102794	0.222222	0.166667	0.00543248	0.929793	0.185065	0.00833333	0.955952	0.396243	0.95835	0.443582	0.999604	0.665365	0.640309	0.884199
55646_at	LYAR	-0.0166667	-0.0909091	-0.0753632	-0.447291	-0.240351	0.259323	-0.326363	-0.359684	-0.474928	-0.388726	0.321429	-0.527641	-0.290337	-0.321429	-0.5	-0.215019	-0.041958	0.106295	-0.7	0.321429	-0.598901	0.490785	0.398296	0.351548	0.00789705	0.160078	0.985384	0.19568	0.0462389	0.0315147	7.64624e-05	0.881509	0.00220777	0.0709013	0.24881	0.5	0.09136	0.451869	0.665854	0.116667	0.777778	0.0170153	0.993735	0.876604	0.957019	0.533114	0.80039	0.999991
8208_at	CHAF1B	0.0833333	-0.581818	-0.151549	-0.165517	-0.422807	-0.0646546	-0.225943	-0.629447	0.176992	-0.342804	-0.192857	-0.436782	-0.253702	0.142857	-0.5	-0.0906234	0.307692	0.0959752	-0.7	-0.0357143	-0.736264	0.595009	0.0327666	0.220703	0.194612	0.0363315	0.2957	0.279423	0.000818974	0.744007	0.000470682	0.24505	0.0105143	0.100817	0.643452	0.5	0.289063	0.840264	0.650676	0.116667	0.481746	0.00289471	0.993735	0.342753	0.923403	0.836451	0.61342	0.999991
3008_at	HIST1H1E	0.0333333	-0.190909	-0.0463141	-0.163547	-0.492982	-0.0920858	-0.410045	-0.618577	-0.669619	-0.309879	-0.396429	-0.430213	0.0714395	0.0714286	-0.5	-0.180872	-0.125874	0.20743	-0.9	-0.107143	0.258242	0.544191	0.288129	0.407483	0.19748	0.0168403	0.222063	0.136515	0.00102912	0.00227334	0.00147836	0.0722975	0.0116084	0.638367	0.580159	0.5	0.132018	0.349856	0.798749	0.0416667	0.419841	0.808254	0.993735	0.7852	0.961244	0.840687	0.515561	0.935803
10916_at	MAGED2	-0.05	-0.0181818	0.49082	0.328079	0.112281	0.0908451	0.359836	0.164032	0.619472	0.135104	0.596429	0.163656	0.420394	0.0714286	0.5	0.415686	0.468531	0.180599	0.3	0.214286	-0.0549451	0.559954	0.527008	0.00400105	0.0413676	0.32325	0.225155	0.170755	0.226392	0.00524583	0.10211	0.010666	0.201831	0.014504	0.453175	0.5	0.00382004	0.0637363	0.235879	0.341667	0.330754	0.575506	0.966844	1	0.726739	0.751914	0.958572	0.688329
3488_at	IGFBP5	0.0333333	-0.290909	0.438751	0.316256	0.470175	0.390107	0.184102	0.25	0.513277	0.208927	0.0678571	0.510126	0.163029	0.214286	1	0.100286	-0.020979	0.0278638	-0.6	0.535714	-0.0769231	0.474195	0.814466	0.00975491	0.0474728	0.0219404	0.000420704	0.317691	0.124415	0.0210055	0.0240649	0.406221	0.00307449	0.208254	0.330754	0.166667	0.269044	0.530668	0.457428	0.883333	0.117857	0.603757	0.966844	1	0.754962	0.76655	0.668538	0.117392
60386_at	SLC25A19	0	-0.3	-0.258427	-0.441872	-0.054386	0.143662	-0.543938	-0.576087	-0.44248	-0.184105	0.0321429	-0.111111	-0.359945	-0.571429	0.5	-0.140063	-0.671329	-0.0443756	-0.5	0.5	-0.71978	0.509215	0.185534	0.0921205	0.00861483	0.412972	0.884341	0.0650273	0.00234107	0.0430576	0.0411897	0.548461	0.286036	0.0325774	0.1	0.833333	0.194342	0.0102209	0.431426	0.225	0.882143	0.00374891	0.993735	0.66317	0.894602	0.53379	0.944798	0.999991
9774_at	BCLAF1	-0.266667	-0.645455	-0.0616608	-0.0812808	-0.35614	-0.134306	-0.150629	-0.476285	0.0324485	-0.325526	-0.135714	-0.431308	-0.17982	0.857143	-1	-0.248698	0.272727	-0.48194	-0.4	0.0357143	-0.604396	0.246666	0.0185005	0.377635	0.337045	0.0674616	0.131744	0.349442	0.0114003	0.54748	0.000871702	0.314858	0.0114198	0.184725	0.993849	0.166667	0.0608766	0.810645	0.0223379	0.258333	0.546825	0.0160598	0.993735	0.294327	0.961244	0.919084	0.700022	0.802107
6732_at	SRPK1	-0.2	0.136364	0.164155	-0.370443	-0.329825	-0.0721328	-0.610884	0.0247036	-0.141594	0.0252584	-0.525	-0.210181	-0.691497	0.0357143	-1	-0.317276	-0.48951	-0.467492	-0.6	0.321429	-0.258242	0.306702	0.663288	0.798059	0.0243424	0.0839173	0.274576	0.0402709	0.545827	0.30046	0.593404	0.0235522	0.140866	3.24175e-05	0.546825	0.166667	0.0230284	0.0548162	0.0261095	0.175	0.777778	0.196918	0.993735	1	0.999841	0.614618	0.723522	0.999991
10576_at	CCT2	-0.0666667	-0.336364	0.0326117	-0.216256	-0.487719	0.104997	-0.384941	-0.499012	-0.589973	-0.242051	0.371429	-0.490421	-0.0100748	-0.5	-1	-0.125709	-0.363636	-0.432405	-0.3	0.5	-0.538462	0.440046	0.156513	0.565426	0.129341	0.0179244	0.808737	0.153149	0.00824161	0.00807238	0.010767	0.915438	0.00438125	0.480111	0.133333	0.166667	0.219785	0.123128	0.037308	0.341667	0.882143	0.0305468	0.993735	0.627118	0.983377	0.782328	0.519713	0.999991
126282_at	TNFAIP8L1	-0.05	-0.454545	-0.176761	-0.353202	-0.261404	-0.153421	-0.351468	0.0662055	-0.0973456	-0.163714	-0.171429	-0.509579	-0.40116	0.0714286	0.5	-0.219898	0.237762	-0.0237358	-1	-0.714286	-0.697802	0.455809	0.081693	0.184113	0.0304231	0.139246	0.100503	0.176833	0.6198	0.359928	0.061556	0.270306	0.00310569	0.0190455	0.580159	0.833333	0.0863766	0.778248	0.463959	0.00833333	0.0440476	0.00516445	0.993735	0.48219	0.915654	0.633289	0.785383	0.744144
10574_at	CCT7	-0.533333	-0.254545	-0.101946	-0.172414	0.0754386	0.0485245	-0.610884	-0.366601	-0.241889	-0.0621042	0.282143	-0.447181	-0.0851778	-0.607143	-0.5	-0.517473	-0.174825	-0.422085	0.2	-0.0714286	-0.802198	0.0737627	0.225598	0.302857	0.184767	0.623166	0.656523	0.0402709	0.0430207	0.183375	0.280452	0.849441	0.00895758	0.336358	0.0833333	0.5	0.000313719	0.29413	0.0412061	0.658333	0.453175	0.000812155	0.993735	0.715878	0.951949	0.830178	0.999938	0.999991
3073_at	HEXA	0.683333	0.790909	0.0430255	0.230049	0.233333	0.054829	0.652725	0.0464427	-0.259588	0.0419271	0.6	0.48659	0.272935	-0.428571	-0.5	0.482199	-0.118881	0.192982	0.6	0.142857	0.148352	0.0251598	0.00303042	0.413952	0.114476	0.167423	0.324516	0.0283383	0.416837	0.834202	0.347393	0.0102106	0.00468355	0.0841906	0.84881	0.833333	0.000814049	0.650144	0.220678	0.175	0.39127	0.314879	0.95835	0.175982	0.999604	0.867069	0.871434	0.77656
80135_at	RPF1	-0.533333	-0.145455	-0.282269	-0.547291	-0.415789	0.0311201	-0.410045	-0.363636	-0.253688	-0.0617418	0.025	-0.449918	0.209128	-0.178571	0.5	-0.317369	-0.0699301	-0.27967	-0.3	-0.642857	-0.60989	0.0737627	0.336712	0.0727908	0.00123676	0.0389625	0.601963	0.136515	0.0443784	0.171546	0.281599	0.538292	0.00858147	0.852421	0.356548	0.833333	0.0229945	0.417224	0.130026	0.341667	0.0694444	0.015145	0.993735	0.825211	0.8851	0.533114	0.62601	0.999991
113174_at	SAAL1	-0.266667	0.245455	-0.14963	-0.364532	-0.173684	-0.00580148	-0.0502096	-0.326087	-0.598823	-0.0967758	0.257143	-0.38971	-0.0857884	-0.428571	0.5	-0.35405	-0.314685	-0.0670795	-1	-0.357143	-0.774725	0.246666	0.774402	0.223638	0.0263064	0.237708	0.480857	0.448964	0.0645157	0.00712298	0.182099	0.826536	0.0206199	0.33525	0.176786	0.833333	0.0125014	0.159736	0.396141	0.00833333	0.222222	0.00146169	0.993735	1	0.923403	0.618272	0.861067	0.999991
4240_at	MFGE8	0.1	0.672727	0.175939	0.200493	0.115789	0.103588	0.493728	0.462451	0.572274	0.0769611	0.171429	0.510673	-0.0522058	0.0714286	0.5	0.457057	-0.272727	0.562436	0.1	-0.178571	-0.32967	0.404991	0.0140352	0.185247	0.147833	0.318055	0.194561	0.0883799	0.0137639	0.0102647	0.23546	0.270306	0.00304357	0.602032	0.453175	0.5	0.00151399	0.810645	0.00837859	0.475	0.669246	0.868426	0.966844	0.236353	0.966781	0.887961	0.958572	0.653752
84955_at	NUDCD1	-0.666667	-0.190909	0.0542615	-0.34335	-0.329825	0.0436955	-0.560674	-0.167984	-0.153393	-0.224377	0.128571	-0.564313	-0.26225	-0.428571	0.5	-0.306018	-0.111888	0.382869	-0.9	0.678571	-0.708791	0.029445	0.288129	0.608048	0.0344033	0.0839173	0.641649	0.0581634	0.220912	0.285298	0.016749	0.680534	0.00104478	0.0931707	0.176786	0.833333	0.0274031	0.366388	0.942212	0.0416667	0.955952	0.00441428	0.993735	0.7852	0.988097	0.642386	0.723522	0.999991
1615_at	DARS	-0.516667	0.272727	-0.18142	-0.39064	-0.238596	-0.1277	0.451887	-0.528656	0.120944	-0.0427013	-0.546429	-0.280788	-0.28301	0.464286	0.5	-0.365308	-0.503497	-0.626419	-0.5	-0.142857	-0.230769	0.0809	0.798932	0.177765	0.0185019	0.161896	0.14393	0.888981	0.00523831	0.672266	0.344718	0.0188503	0.0737721	0.0762988	0.866667	0.833333	0.0102274	0.0493758	0.00325461	0.225	0.39127	0.223886	0.993735	1	0.915141	0.580563	0.803891	0.829499
64425_at	POLR1E	0.0333333	0.4	0.0109619	-0.174877	-0.159649	0.0746479	-0.560674	-0.395257	0.0678469	-0.206885	0.0428571	-0.436782	-0.423752	-0.107143	-0.5	-0.466251	-0.447552	-0.382869	-0.9	0.0357143	-0.543956	0.544191	0.893068	0.522075	0.181324	0.25618	0.732451	0.0581634	0.0314738	0.598575	0.0252049	0.56366	0.0105143	0.0138093	0.419841	0.5	0.00121316	0.0736027	0.0588336	0.0416667	0.546825	0.029067	0.993735	1	0.979651	0.82681	0.869145	0.999991
4739_at	NEDD9	0.4	0.563636	0.0874213	-0.0866995	-0.0421053	-0.125721	0.234312	0.62747	0.253688	0.213803	-0.075	0.461959	0.0638071	-0.321429	0.5	0.472349	0.524476	0.0629515	0.2	0.714286	0.302198	0.145596	0.0379695	0.329119	0.674114	0.570094	0.852344	0.271984	0.000854221	0.171546	0.0215149	0.60866	0.0070793	0.375931	0.777778	0.5	0.00104386	0.0419423	0.402506	0.391667	0.0440476	0.157695	0.95835	0.335178	0.999604	0.999976	0.999959	0.999989
84172_at	POLR1B	-0.733333	-0.427273	-0.177035	-0.31133	-0.410526	0.188229	0.0418414	-0.214427	-0.622422	-0.149351	0.242857	-0.460865	-0.15967	0	-0.5	-0.335851	-0.0629371	-0.504644	-0.3	0.0714286	-0.351648	0.0155616	0.0963125	0.183736	0.0502114	0.0410284	0.942109	0.542557	0.16215	0.00501309	0.0800165	0.812588	0.00720605	0.213151	0.518254	0.5	0.0170569	0.425841	0.0172814	0.341667	0.580159	0.119587	0.993735	0.511167	0.915654	0.656202	0.629523	0.999991
4957_at	ODF2	-0.133333	-0.627273	-0.0876953	-0.062069	-0.108772	-0.234675	-0.384941	-0.486166	0.174042	-0.0130369	0.103571	-0.339354	-0.141658	0.5	-1	-0.558657	0.412587	-0.0278638	-0.9	0.464286	-0.703297	0.37177	0.0219945	0.328615	0.374228	0.328477	0.0245312	0.153149	0.00992356	0.740422	0.451467	0.647586	0.0389064	0.240464	0.882143	0.166667	8.9667e-05	0.911711	0.457428	0.0416667	0.866667	0.00477832	0.993735	0.305283	0.952562	0.930214	0.914987	0.501142
8175_at	SF3A2	-0.366667	-0.554545	-0.172102	-0.316256	0.263158	-0.182629	-0.200839	0.194664	-0.0973456	-0.233799	0.360714	-0.378216	-0.292169	0.285714	-0.5	-0.480041	-0.223776	-0.442724	0.2	-0.392857	-0.637363	0.16813	0.0407771	0.190591	0.0474728	0.86405	0.063624	0.30218	0.815368	0.359928	0.0132829	0.908803	0.0240131	0.0695961	0.75119	0.5	0.00086016	0.242456	0.0336949	0.658333	0.197817	0.0111443	0.993735	0.369275	0.915654	0.656202	0.999938	0.651294
157285_at	SGK223	-0.0833333	0.772727	-0.0863251	0.382266	0.194737	-0.101476	0.309626	0.220356	0.513277	0.317571	-0.0642857	0.20416	0.232331	-0.607143	-1	0.338477	0.363636	0.118679	-0.1	-0.0714286	0.741758	0.595009	0.00403083	0.668865	0.0207675	0.211337	0.800625	0.208739	0.155417	0.0210055	0.00114424	0.593779	0.147997	0.121778	0.930556	1	0.0163257	0.123128	0.319216	0.608333	0.580159	0.00264504	0.966844	0.18944	0.999604	0.705876	0.908034	0.999989
10856_at	RUVBL2	0.133333	-0.209091	-0.358455	-0.331034	0.180702	0.0926224	-0.142261	-0.346838	-0.684369	-0.124645	0.25	-0.504105	-0.305907	-0.392857	-0.5	-0.319433	-0.146853	0.0505676	0.3	-0.107143	-0.736264	0.645966	0.269557	0.0305289	0.0399408	0.77348	0.779349	0.357516	0.0526947	0.0017262	0.120894	0.819639	0.00343277	0.0603554	0.197817	0.5	0.0222583	0.325537	0.581479	0.741667	0.419841	0.00289471	0.993735	0.766695	0.849515	0.648162	0.999938	0.999991
2175_at	FANCA	-0.0666667	-0.172727	0.146068	-0.0679803	-0.108772	-0.0740778	-0.736408	-0.512846	-0.43068	-0.223768	-0.446429	-0.454844	-0.207907	0.321429	-1	-0.105258	-0.447552	-0.0753354	-0.7	0.214286	-0.527473	0.440046	0.307213	0.770856	0.362648	0.328477	0.269205	0.0118277	0.00670006	0.0479229	0.0169973	0.0486187	0.00793764	0.149025	0.777778	0.166667	0.25901	0.0736027	0.383489	0.116667	0.702579	0.0336709	0.993735	0.804694	0.999841	0.929076	0.914987	0.995489
4758_at	NEU1	0.116667	0.590909	0.22746	0.285222	0.508772	0.101911	0.702935	0.0573123	-0.0560474	0.151542	0.360714	0.477833	-0.030835	-0.357143	-0.5	0.430227	-0.405594	0.232198	0.9	0.285714	0.0769231	0.387814	0.0303641	0.122199	0.0667766	0.0138959	0.198438	0.0173351	0.39754	0.581669	0.0769619	0.0934842	0.0054414	0.560674	0.802183	0.833333	0.00279481	0.90776	0.176165	0.0416667	0.277976	0.403265	0.96655	0.304582	0.920635	0.807389	0.640309	0.656894
153222_at	C5orf41	0.833333	0.145455	0.319814	0.441379	0.482456	-0.0904427	0.552306	0.226285	0.333335	-0.0137781	0.0214286	0.565955	0.418257	0.357143	-0.5	0.179746	-0.167832	0.137255	0.1	-0.0714286	-0.263736	0.0041336	0.336712	0.0485538	0.00868271	0.0190628	0.773921	0.0615383	0.148862	0.103538	0.551277	0.471901	0.00100846	0.0149606	0.222222	0.833333	0.133536	0.70587	0.293031	0.475	0.580159	0.81335	0.95835	0.917403	0.871489	0.599418	0.657529	0.999989
151188_at	ARL6IP6	-0.15	-0.590909	-0.097287	-0.255172	-0.601754	-0.161603	-0.67783	-0.0612648	-0.0678469	-0.176166	-0.6	-0.486043	-0.240269	-0.0357143	0.5	-0.300108	0.111888	0.124871	-0.6	0.285714	0.0494505	0.354034	0.0303641	0.311185	0.0904887	0.00375528	0.0888992	0.0224046	0.390579	0.401425	0.0483651	0.0102106	0.00472814	0.113682	0.481746	0.833333	0.0299527	0.641908	0.692536	0.175	0.75119	0.568382	0.993735	0.335508	0.951949	0.731022	0.457488	0.723059
409_at	ARRB2	-0.0333333	-0.436364	-0.505893	-0.148276	0.268421	-0.128337	-0.108788	-0.496047	-0.522126	-0.139172	-0.45	-0.281336	0.304381	-0.142857	-0.5	-0.139594	-0.552448	-0.180599	-0.7	-0.214286	-0.483516	0.474195	0.0912659	0.00301168	0.220526	0.868899	0.142723	0.390277	0.00860725	0.0190092	0.0953984	0.047176	0.0733655	0.938665	0.39127	0.5	0.195145	0.0333145	0.235879	0.116667	0.330754	0.0485185	0.993735	0.499955	0.816337	0.861136	0.999938	0.827685
51805_at	COQ3	-0.233333	-0.6	-0.273226	-0.388177	-0.0333333	0.277331	-0.635989	-0.29249	-0.22714	-0.156879	-0.242857	-0.0563766	-0.422836	0.607143	-1	-0.152352	-0.608392	0.188854	-0.2	-0.678571	-0.576923	0.275854	0.0280894	0.0797443	0.0191463	0.446961	0.990262	0.0327974	0.087603	0.198777	0.0698863	0.190996	0.387628	0.013996	0.930556	0.166667	0.173994	0.020001	0.776825	0.391667	0.0547619	0.0212686	0.993735	0.326827	0.89294	0.580563	0.953723	0.999991
25904_at	CNOT10	-0.15	-0.245455	-0.245821	-0.207389	-0.403509	-0.0341717	-0.0753145	-0.458498	0.0088496	-0.414602	0.407143	-0.1341	0.143184	0.75	0.5	-0.310709	-0.573427	-0.209494	-0.5	-0.142857	-0.593407	0.354034	0.234092	0.10367	0.139544	0.0439099	0.3884	0.423647	0.0145077	0.512974	2.4254e-05	0.935154	0.247334	0.761918	0.975992	0.833333	0.0255058	0.0277407	0.201251	0.225	0.39127	0.0180129	0.993735	0.727324	0.900132	0.790691	0.637066	0.999991
47_at	ACLY	0.0166667	0.654545	0.222801	-0.0832512	-0.408772	-0.116935	-0.460255	0.0306324	-0.793514	-0.0616265	0.0321429	-0.380952	-0.355366	-0.678571	-1	-0.390356	0.538462	-0.0670795	-0.5	0.285714	-0.598901	0.525805	0.984575	0.872773	0.333309	0.041735	0.165342	0.106261	0.556548	0.000121862	0.281964	0.548461	0.0231672	0.0344515	0.0547619	0.166667	0.00638319	0.964661	0.396141	0.225	0.75119	0.0170153	0.993735	1	0.999841	0.916812	0.630652	0.861643
55226_at	NAT10	-0.166667	-0.536364	-0.00876953	-0.23202	-0.117544	0.0261572	-0.468623	-0.123518	-0.65487	-0.0401977	0.0678571	-0.371648	-0.13891	-0.857143	0.5	-0.219335	-0.195804	-0.527348	-0.3	0.428571	-0.708791	0.338872	0.0468212	0.482337	0.112452	0.315471	0.585712	0.101618	0.286522	0.00295153	0.353395	0.598754	0.0261443	0.244781	0.0119048	0.833333	0.0869414	0.271437	0.0131706	0.341667	0.84881	0.00441428	0.993735	0.385219	0.97315	0.759653	0.909674	0.999991
56931_at	DUS3L	0.25	-0.572727	0.115922	-0.185222	0.322807	0.0054326	-0.326363	-0.366601	-0.0117995	-0.298925	0.375	-0.509031	-0.368188	-0.607143	0.5	-0.404803	-0.0629371	-0.0505676	0.1	0.214286	-0.730769	0.753334	0.0353006	0.72154	0.167288	0.912482	0.518034	0.19568	0.0430207	0.482703	0.00210515	0.917575	0.00313715	0.0294039	0.0833333	0.833333	0.00478522	0.425841	0.42174	0.608333	0.702579	0.00316137	0.993735	0.354099	0.999841	0.814543	0.999938	0.999991
9221_at	NOLC1	-0.383333	-0.263636	-0.0619348	-0.478818	0.117544	0.111804	-0.72804	-0.379447	-0.539825	-0.231097	-0.0857143	-0.261084	-0.0299191	0.357143	-0.5	-0.309302	-0.328671	-0.21775	0.1	-0.0714286	-0.582418	0.15625	0.217261	0.377107	0.00464106	0.687106	0.823846	0.0130768	0.0375003	0.0154493	0.0142081	0.381499	0.0895227	0.441116	0.802183	0.5	0.0260635	0.148693	0.191907	0.608333	0.453175	0.0201383	0.993735	0.706563	0.961244	0.533114	0.999938	0.999991
57150_at	C6orf162	-0.316667	-0.790909	-0.062757	0.168966	-0.22807	0.0222334	0.217575	-0.467391	0.0265488	-0.196772	-0.164286	-0.400657	-0.369715	0.25	-1	-0.345232	0.027972	-0.149639	-0.9	-0.535714	-0.269231	0.20504	0.00303042	0.375526	0.811051	0.173062	0.573251	0.713063	0.012878	0.538874	0.0315232	0.27898	0.0177588	0.0288436	0.722024	0.166667	0.0145631	0.539408	0.276109	0.0416667	0.117857	0.18665	0.993735	0.206547	0.961244	0.999889	0.816749	0.999991
1965_at	EIF2S1	0	0.0727273	-0.0652234	-0.305419	-0.477193	0.1166	-0.72804	-0.405138	0.141594	-0.199852	-0.346429	-0.553366	-0.351397	-0.857143	0.5	-0.17271	-0.0559441	-0.110423	-0.1	0	0.0494505	0.509215	0.591175	0.370796	0.0536548	0.0202573	0.834029	0.0130768	0.0281089	0.69954	0.0294756	0.103019	0.00131704	0.0361419	0.0119048	0.833333	0.143278	0.43449	0.331139	0.475	0.518254	0.568382	0.993735	1	0.961244	0.660485	0.525716	0.999991
8992_at	ATP6V0E1	0.666667	0.454545	0.00822144	0.392906	0.194737	0.124111	0.351468	0.385375	0.640121	0.153996	-0.0428571	0.372742	0.216456	-0.178571	0.5	0.266617	-0.286713	0.420021	-0.4	0.178571	0.142857	0.029445	0.081693	0.48344	0.0174971	0.211337	0.150853	0.176833	0.0351443	0.00378222	0.0736443	0.56366	0.025779	0.139086	0.669246	0.5	0.0481545	0.822834	0.042021	0.775	0.356548	0.321414	0.95835	0.480875	0.999604	0.672198	0.908034	0.594355
25873_at	RPL36	-0.0833333	-0.581818	-0.211017	-0.365025	0.289474	-0.0691818	0.418414	-0.0326087	-0.0294987	-0.10432	0.392857	-0.430761	-0.388338	-0.357143	-0.5	-0.55934	-0.223776	-0.550052	0.9	-0.357143	-0.197802	0.421591	0.0327666	0.140543	0.026138	0.887172	0.282824	0.868809	0.441669	0.456821	0.163913	0.927703	0.0115138	0.0226571	0.222222	0.5	8.77015e-05	0.242456	0.00987582	0.991667	0.222222	0.258578	0.993735	0.342753	0.900132	0.618272	0.999938	0.999991
7286_at	TUFT1	0.05	0.745455	-0.127706	-0.10936	0.166667	0.0618042	-0.502096	0.643281	0.471978	0.229862	0.271429	0.384236	0.451839	-0.107143	-0.5	0.178526	0.0909091	-0.0567595	-0.9	0.285714	0.538462	0.455809	0.00593295	0.741381	0.715455	0.246857	0.30394	0.915801	0.000604919	0.0324581	0.014649	0.163411	0.0221839	0.00899025	0.60873	0.833333	0.135192	0.391598	0.591105	0.991667	0.277976	0.0305468	0.966844	0.192079	0.999604	0.999976	0.927415	0.757567
55061_at	SUSD4	-0.15	0.309091	-0.174294	-0.121182	0.433333	0.0384306	0.29289	0.147233	0.536875	-0.020943	-0.075	0.596606	0.0918944	0.857143	0.5	0.481355	-0.335664	0.100103	0.6	-0.75	0.631868	0.661128	0.17802	0.812474	0.736022	0.032641	0.374916	0.222177	0.25047	0.0160043	0.577666	0.60866	0.000504158	0.324242	0.0119048	0.5	0.000831826	0.861885	0.34627	0.175	0.975992	0.0118717	0.966844	0.694804	0.999604	0.999976	0.720694	0.820961
9818_at	NUPL1	-0.333333	-0.609091	0.162784	-0.0320197	-0.549123	-0.230047	-0.092051	-0.463439	0.153393	-0.387523	0.167857	-0.322934	-0.0973897	0.857143	-0.5	0.179746	0.300699	-0.455108	-0.7	-0.0357143	-0.28022	0.192661	0.0259388	0.796064	0.43458	0.00819612	0.0269018	0.406897	0.0135829	0.714702	8.04705e-05	0.729694	0.0470273	0.314456	0.993849	0.5	0.866464	0.834569	0.0297173	0.116667	0.481746	0.176688	0.993735	0.318396	0.999841	0.957274	0.465525	0.504123
11339_at	OIP5	-0.0833333	-0.0454545	-0.449165	-0.383744	-0.182456	0.236217	0.108788	-0.274704	-0.389382	-0.206243	-0.239286	-0.23919	-0.344375	0.285714	-0.5	-0.3715	-0.65035	0.151703	-0.3	0.214286	-0.538462	0.421591	0.451459	0.00824817	0.0203521	0.22652	0.976236	0.609723	0.101942	0.0680118	0.0255725	0.194617	0.109671	0.039288	0.75119	0.5	0.00913181	0.0129558	0.72943	0.341667	0.702579	0.0305468	0.993735	0.912643	0.823507	0.585747	0.852001	0.999991
10149_at	GPR64	0.333333	-0.554545	0.332694	-0.0768473	0.278947	0.0949698	-0.426782	0.0681818	0.519176	0.0994276	0.196429	0.403941	0.341627	0.0357143	0.5	0.522257	0.111888	-0.0340557	0.6	-0.5	0.71978	0.192661	0.96203	0.0418279	0.655438	0.123269	0.21497	0.874022	0.378478	0.0196581	0.17557	0.240957	0.0169664	0.0405744	0.481746	0.5	0.000273443	0.366388	0.555601	0.175	0.882143	0.00374891	0.95835	1	0.859641	0.999976	0.845066	0.67701
100505730_at	LOC100505730	-0.616667	-0.272727	0.011236	-0.101478	0.161404	0.0114353	-0.125524	-0.504941	-0.489678	-0.162808	-0.257143	-0.534209	-0.114181	0.607143	-0.5	-0.0660444	-0.706294	0.265222	-0.2	-0.285714	-0.664835	0.0428627	0.209083	0.522626	0.299543	0.748503	0.537857	0.373809	0.00754863	0.027097	0.062614	0.176893	0.0019418	0.285327	0.930556	0.5	0.342776	0.00664306	0.858771	0.391667	0.277976	0.00799774	0.993735	0.694264	0.979651	0.89981	0.999938	0.999991
84128_at	WDR75	0.0333333	-0.4	0.0942725	-0.542857	-0.289474	0.170322	-0.225943	-0.231225	-0.486728	-0.0591394	0.0714286	-0.452655	-0.394138	-0.214286	-1	-0.373094	0.188811	-0.469556	-0.5	0.25	0.39011	0.544191	0.112507	0.683378	0.0013579	0.114282	0.922393	0.279423	0.143535	0.0279415	0.289896	0.603714	0.00821862	0.0209615	0.330754	0.166667	0.00886617	0.728563	0.0255426	0.225	0.722024	0.908902	0.993735	0.549384	0.995807	0.533114	0.760572	0.999991
55704_at	CCDC88A	-0.183333	-0.00909091	0.128803	-0.196552	-0.529825	-0.0847082	-0.736408	-0.490119	-0.613572	-0.125106	0.171429	-0.419267	-0.0537323	-0.142857	0.5	-0.262958	0.13986	0.0299278	-0.7	0.607143	-0.538462	0.32182	0.494595	0.743191	0.152709	0.0106233	0.240794	0.0118277	0.00937855	0.00573679	0.120019	0.733985	0.01364	0.39505	0.39127	0.833333	0.0505702	0.674463	0.549093	0.116667	0.930556	0.0305468	0.993735	0.946366	0.999841	0.803534	0.494126	0.962485
5435_at	POLR2F	-0.133333	-0.0545455	-0.0367224	0.100493	-0.0736842	0.23994	-0.276153	-0.394269	-0.309736	-0.0698456	0.317857	-0.522167	-0.156007	0.142857	0.5	-0.321873	-0.559441	0.00515996	-0.3	-0.714286	-0.868132	0.37177	0.440736	0.426411	0.699564	0.382337	0.977968	0.235981	0.0318268	0.121518	0.256507	0.878792	0.00245269	0.218564	0.643452	0.833333	0.0214129	0.0313744	0.509841	0.341667	0.0440476	6.22886e-05	0.993735	0.908988	0.965726	0.999889	0.93632	0.999991
23762_at	OSBP2	-0.4	0.627273	0.146342	0.119704	0.45614	0.397116	0.912142	-0.204545	-0.168142	-0.0582664	0.0642857	0.460865	0.42131	0.25	1	-0.223181	-0.377622	-0.114551	-0.2	0.142857	-0.428571	0.865209	0.0219945	0.228718	0.267355	0.0256332	0.000333305	0.000303425	0.82742	0.733183	0.707295	0.411211	0.00720605	0.0143118	0.297421	0.166667	0.916866	0.890806	0.677819	0.658333	0.39127	0.929797	0.968657	0.268707	0.982139	0.951827	0.690124	0.117392
790_at	CAD	-0.166667	-0.554545	-0.112086	-0.344335	-0.0929825	0.103018	-0.736408	-0.464427	-0.359884	-0.121433	0.235714	-0.370553	-0.273851	-0.25	0.5	-0.29082	0.0699301	-0.116615	0	0.642857	-0.703297	0.338872	0.0407771	0.285067	0.0339877	0.352376	0.804204	0.0118277	0.0134038	0.0854739	0.127115	0.805383	0.0265138	0.0834503	0.297421	0.833333	0.0343369	0.591358	0.322181	0.525	0.945238	0.00477832	0.993735	0.369275	0.948514	0.642386	0.922992	0.999991
9937_at	DCLRE1A	0.166667	-0.554545	-0.266101	-0.327586	-0.0315789	-0.0215962	-0.309626	-0.5	-0.43658	-0.252362	-0.310714	-0.114395	0.0952526	0.0357143	-1	-0.130775	-0.552448	-0.0753354	0.1	-0.0357143	-0.576923	0.67818	0.0407771	0.0855464	0.0416091	0.449813	0.428933	0.208739	0.00812262	0.0454438	0.00820597	0.129595	0.280343	0.681752	0.546825	0.166667	0.210603	0.0333145	0.383489	0.608333	0.481746	0.0212686	0.993735	0.369275	0.893348	0.649747	0.954619	0.999991
54974_at	THG1L	0.483333	0.309091	-0.113182	-0.319212	0.201754	-0.0351442	0.184102	-0.615613	-0.569324	-0.134906	0.146429	-0.447181	0.0604488	-0.107143	0.5	-0.323374	-0.72028	-0.376677	0.3	-0.107143	-0.428571	0.911169	0.829323	0.283172	0.0458855	0.799157	0.385309	0.682309	0.00109375	0.0106709	0.102444	0.703309	0.00895758	0.617725	0.419841	0.833333	0.0209058	0.00551026	0.0620522	0.741667	0.419841	0.0729651	0.993735	1	0.947666	0.655869	0.999938	0.999991
23061_at	TBC1D9B	0.466667	0.618182	0.0997535	0.565025	0.522807	-0.320188	0.669462	-0.00197628	0.480828	-0.00989088	0.117857	0.44335	-0.0900626	0.214286	0.5	0.292884	-0.468531	0.283798	0.1	-0.25	-0.291209	0.106261	0.0239085	0.306764	0.000840777	0.0116369	0.996652	0.0242841	0.504502	0.0296886	0.536859	0.338153	0.00950712	0.67247	0.330754	0.5	0.0333214	0.93934	0.126422	0.475	0.722024	0.837674	0.95835	0.27793	0.999604	0.489238	0.640309	0.999989
23107_at	MRPS27	-0.283333	-0.0363636	-0.0405591	-0.0517241	-0.0315789	-0.160563	0.108788	-0.353755	-0.584073	-0.157307	-0.15	-0.445539	-0.126698	0.464286	-1	-0.385665	-0.0559441	-0.424149	0.1	-0.464286	-0.505495	0.231495	0.462213	0.418818	0.39475	0.449813	0.0903164	0.609723	0.0491396	0.00875812	0.0693406	0.296691	0.00918977	0.264433	0.866667	0.166667	0.00699093	0.43449	0.0404031	0.608333	0.15119	0.0406076	0.993735	0.920588	0.96294	0.933871	0.954619	0.726121
29105_at	C16orf80	-0.1	0.109091	-0.177857	0.135468	-0.217544	-0.128504	-0.610884	-0.201581	0.0619472	-0.381808	0.321429	-0.356322	0.170356	-0.75	-0.5	0.00975656	-0.195804	0.0464396	-0.9	0.142857	-0.758242	0.404991	0.632874	0.182608	0.759863	0.184675	0.142407	0.0402709	0.177342	0.590141	0.000102318	0.881509	0.031705	0.80221	0.0331349	0.5	0.523823	0.271437	0.575036	0.0416667	0.643452	0.0019903	0.993735	1	0.915654	0.999889	0.824955	0.827685
10940_at	POP1	-0.55	-0.554545	0.224993	-0.107389	-0.55614	0.128773	-0.276153	0.0385375	-0.238939	-0.109887	-0.310714	-0.388068	-0.267745	0.214286	0.5	-0.00478446	-0.174825	-0.465428	-0.9	0.785714	-0.747253	0.0663883	0.0407771	0.875156	0.28892	0.00743357	0.858162	0.235981	0.57078	0.186401	0.151263	0.129595	0.0210794	0.088473	0.702579	0.833333	0.488313	0.29413	0.0266861	0.0416667	0.982937	0.00241158	0.993735	0.369275	0.999841	0.897697	0.457488	0.999991
63027_at	SLC22A23	0.383333	0.745455	0.0789258	-0.111823	0.552632	0.120423	0.317994	0.158103	0.280237	0.121466	-0.196429	0.187739	0.415814	-0.25	-0.5	0.354144	0.034965	0.432405	0.1	-0.571429	0.505495	0.15625	0.00593295	0.344866	0.7198	0.00780733	0.158194	0.202161	0.234746	0.146567	0.12705	0.763101	0.168597	0.0154966	0.722024	0.833333	0.0124808	0.460592	0.037308	0.475	0.916667	0.0406076	0.95835	0.192079	0.999604	0.999976	0.624896	0.605006
317_at	APAF1	0.183333	-0.409091	0.290765	-0.318227	-0.440351	-0.317471	-0.393309	0.384387	0.00294987	-0.218761	-0.6	-0.423098	0.0824302	0.428571	-1	0.0143534	-0.041958	-0.162023	-1	0.678571	-0.010989	0.693298	0.106932	0.933333	0.04641	0.0303449	0.00360168	0.147495	0.964856	0.504325	0.0191562	0.0102106	0.0128981	0.658638	0.84881	0.166667	0.535024	0.451869	0.259649	0.00833333	0.955952	0.489156	0.993735	0.536317	0.999841	0.656202	0.580452	0.284183
9037_at	SEMA5A	-0.333333	0.436364	0.357633	0.230049	0.189474	0.032495	-0.092051	0.465415	0.115045	0.0702244	-0.2	0.367269	0.18501	-0.357143	0.5	0.3821	-0.00699301	0.178535	0.9	0.214286	0.697802	0.820709	0.0912659	0.0308482	0.114476	0.217775	0.393746	0.593103	0.0132267	0.335687	0.255363	0.767125	0.027647	0.177779	0.802183	0.5	0.00748498	0.513153	0.238464	0.0416667	0.330754	0.00516445	0.96798	0.505515	0.837493	0.867069	0.910618	0.832808
399818_at	METTL10	0	-0.718182	0.022746	-0.471429	-0.559649	-0.149765	-0.610884	-0.16996	-0.112095	-0.0072061	-0.239286	-0.342091	-0.381621	0.5	-0.5	-0.19363	0	0.199174	-0.2	-0.178571	-0.17033	0.509215	0.00839962	0.545733	0.00527791	0.00707442	0.106023	0.0402709	0.2182	0.339688	0.473128	0.194617	0.037666	0.024754	0.882143	0.5	0.115622	0.504385	0.789158	0.391667	0.356548	0.289272	0.993735	0.242801	0.981722	0.533114	0.457488	0.753979
10360_at	NPM3	-0.05	-0.0181818	0.0463141	-0.359113	0.261404	0.263783	-0.125524	-0.500988	-0.43953	-0.220095	0.157143	-0.420909	-0.257671	-0.0357143	-0.5	-0.17665	-0.531469	-0.353973	0.6	-0.392857	-0.604396	0.455809	0.483788	0.592517	0.0282159	0.862408	0.986753	0.373809	0.00800503	0.0442392	0.0185597	0.716636	0.0133178	0.0972155	0.481746	0.5	0.137767	0.0396515	0.0749422	0.883333	0.197817	0.0160598	0.993735	0.938163	0.986661	0.625601	0.999938	0.999991
8667_at	EIF3H	-0.716667	-0.236364	-0.412716	-0.335961	0.238596	-0.0804829	-0.234312	-0.371542	-0.504427	-0.0477744	-0.192857	-0.0667761	0.0396886	-0.0714286	1	-0.467377	-0.482517	-0.157895	0.4	0.178571	-0.203297	0.0184331	0.242738	0.01453	0.0376481	0.839922	0.251891	0.271984	0.0408287	0.0231551	0.327384	0.24505	0.367489	0.577909	0.453175	1	0.0011802	0.0576868	0.265083	0.775	0.669246	0.252627	0.993735	0.739637	0.823507	0.646796	0.999938	0.977308
10606_at	PAICS	-0.3	0.0363636	0.187175	-0.162562	-0.431579	0.0287391	-0.451887	-0.359684	-0.362833	-0.0349269	-0.0857143	-0.528736	-0.453671	-0.214286	0.5	-0.306675	0.0839161	-0.126935	-0.1	0.214286	-0.587912	0.218312	0.548541	0.829894	0.198924	0.0332353	0.594317	0.111019	0.0462389	0.0836058	0.371904	0.381499	0.00216139	0.0087316	0.330754	0.833333	0.0271308	0.608402	0.307464	0.475	0.702579	0.0190535	0.993735	0.982111	0.999841	0.8424	0.599439	0.999991
100288911_at	LOC100288911	0.15	0.809091	-0.0624829	0.0330049	0.440351	0.343628	0.251048	0.417984	0.203541	0.0330492	0.378571	-0.00328407	-0.0177072	-0.428571	0.5	-0.213988	0.237762	0.428277	-0.1	0.785714	-0.137363	0.354034	0.00221401	0.623947	0.43257	0.0303449	0.001754	0.257337	0.0241639	0.224798	0.378572	0.0824251	0.507218	0.534927	0.84881	0.5	0.90756	0.228551	0.0388324	0.608333	0.0240079	0.678586	0.95835	0.166694	0.999604	0.999976	0.710608	0.166417
4666_at	NACA	-0.333333	-0.554545	-0.221979	-0.397044	0.0842105	0.00103957	-0.00836827	-0.469368	-0.616522	-0.11575	0.503571	-0.351943	0.0848725	0.142857	-1	-0.251513	-0.559441	-0.174407	0.5	-0.214286	0.159341	0.192661	0.0407771	0.128128	0.0169085	0.636817	0.503497	0.491477	0.0125369	0.00548699	0.138648	0.971892	0.033454	0.663087	0.643452	0.166667	0.0587269	0.0313744	0.243676	0.825	0.330754	0.704409	0.993735	0.369275	0.900132	0.580563	0.999938	0.999991
3843_at	IPO5	-0.65	-0.627273	0.0786518	0.0280788	-0.463158	0.0351107	-0.209207	-0.337945	0.165192	-0.087552	0.242857	-0.399562	-0.202107	-0.142857	1	-0.250106	-0.00699301	-0.568627	-0.7	0.357143	-0.521978	0.033281	0.0219945	0.654622	0.558372	0.0237309	0.614691	0.294524	0.0575442	0.729531	0.205949	0.812588	0.0180295	0.156016	0.39127	1	0.0597945	0.495615	0.00770146	0.116667	0.802183	0.0353174	0.993735	0.305283	0.990924	0.987432	0.554721	0.999991
26233_at	FBXL6	0.433333	-0.209091	0.148808	-0.333005	0.0666667	0.139001	-0.0334731	-0.380435	-0.0707968	-0.272703	-0.05	0.0738916	-0.157228	-0.785714	1	-0.365589	-0.587413	-0.201238	0.2	0	-0.752747	0.885091	0.269557	0.775098	0.0390111	0.609368	0.876536	0.465936	0.0370994	0.397223	0.00465558	0.431292	0.647133	0.216751	0.0240079	1	0.0101753	0.0244224	0.210842	0.658333	0.518254	0.00219359	0.993735	0.766695	0.999841	0.646796	0.999938	0.999991
29127_at	RACGAP1	-0.333333	-0.581818	0.0707044	-0.321961	-0.412281	-0.265929	-0.627621	-0.134387	0.271388	-0.145563	-0.107143	-0.328955	-0.33949	-0.321429	-0.5	-0.225808	0.0769231	0.145511	-0.5	0	-0.0274725	0.192661	0.0327666	0.63965	0.0442618	0.0403308	0.0126381	0.0351825	0.269712	0.845361	0.0855101	0.352414	0.0439113	0.0415969	0.24881	0.5	0.0806041	0.599901	0.721102	0.225	0.518254	0.467496	0.993735	0.342753	0.990843	0.651799	0.629258	0.414713
60509_at	AGBL5	0.1	-0.572727	-0.172102	-0.165517	0.185965	0.0503689	0.67783	-0.385375	-0.0560474	-0.249084	0.464286	0.135742	-0.184399	-0.0357143	-0.5	-0.336132	-0.601399	0.453044	0.7	-0.857143	-0.774725	0.612186	0.0353006	0.190591	0.194612	0.780056	0.662143	0.977595	0.0351443	0.418331	0.00895609	0.959574	0.756206	0.178588	0.481746	0.5	0.0169773	0.0214034	0.970283	0.933333	0.0119048	0.00146169	0.993735	0.354099	0.915654	0.836451	0.999938	0.999991
27349_at	MCAT	-0.0166667	-0.309091	-0.0509729	-0.0502463	0.145614	0.0777331	0.100419	-0.699605	-0.622422	-0.0385341	-0.0964286	-0.428024	0.116623	-0.321429	-0.5	-0.0635114	-0.405594	-0.426213	-0.1	-0.178571	-0.923077	0.490785	0.17802	0.39836	0.397706	0.727104	0.740838	0.601431	0.00014794	0.00501309	0.359203	0.366869	0.0119933	0.718807	0.24881	0.5	0.348513	0.0963061	0.0396119	0.475	0.356548	0	0.993735	0.653446	0.961244	0.935057	0.999938	0.999991
5496_at	PPM1G	0.0333333	-0.0181818	-0.514662	-0.248768	-0.0210526	-0.28558	-0.410045	-0.245059	-0.554575	-0.0365246	0.339286	-0.262178	-0.373683	-0.142857	0.5	-0.59196	-0.440559	-0.294118	-0.1	0.214286	-0.912088	0.544191	0.483788	0.00253789	0.096232	0.466974	0.00802518	0.136515	0.129275	0.0128911	0.366261	0.8945	0.0885896	0.0274257	0.39127	0.833333	2.86843e-05	0.0771079	0.117698	0.475	0.702579	0	0.993735	0.938163	0.816337	0.735658	0.961569	0.360378
83879_at	CDCA7	-0.533333	-0.390909	0.0674158	-0.135468	-0.284211	-0.271563	-0.686198	-0.379447	-0.088496	-0.397076	-0.225	-0.605364	-0.513204	0.5	-0.5	-0.274309	0.307692	-0.176471	-0.7	-0.107143	-0.296703	0.0737627	0.11826	0.633394	0.24094	0.118719	0.0111286	0.0206212	0.0375003	0.372246	5.33303e-05	0.20948	0.000408506	0.00309417	0.882143	0.5	0.0433653	0.840264	0.241063	0.116667	0.419841	0.162326	0.993735	0.560565	0.990614	0.870812	0.761475	0.401775
165055_at	CCDC138	-0.65	-0.372727	-0.206358	-0.608374	-0.377193	0.147384	-0.476992	-0.561265	-0.374633	-0.231493	0.0464286	-0.474001	-0.314761	0	-0.5	-0.257704	-0.293706	-0.00515996	-0.7	-0.107143	-0.60989	0.033281	0.130299	0.146044	0.000298887	0.0560767	0.89032	0.0970896	0.00304605	0.0764063	0.0140694	0.568708	0.0058041	0.0548986	0.518254	0.5	0.0541995	0.177166	0.493439	0.116667	0.419841	0.015145	0.993735	0.582858	0.900132	0.387059	0.673024	0.999991
2091_at	FBL	-0.233333	-0.536364	-0.175939	-0.288177	0.194737	0.142991	0.24268	-0.211462	-0.87906	-0.29232	0.296429	-0.107827	-0.479621	0.142857	-1	-0.404897	-0.0839161	-0.223942	-0.6	-0.607143	-0.521978	0.275854	0.0468212	0.185247	0.0647208	0.790785	0.883239	0.735379	0.165582	3.66413e-06	0.00258878	0.861659	0.291781	0.00567787	0.643452	0.166667	0.00477608	0.400099	0.185065	0.175	0.0833333	0.0353174	0.993735	0.385219	0.915654	0.684982	0.999938	0.999991
54475_at	NLE1	0.0666667	0.554545	0.226364	-0.284729	-0.159649	-0.0273642	-0.502096	-0.462451	-0.814163	-0.220194	0.0392857	-0.480569	-0.268967	-0.321429	-1	-0.284723	-0.664336	-0.0485036	0.3	0.142857	-0.714286	0.578409	0.96203	0.87663	0.0671239	0.25618	0.410223	0.0841987	0.0137639	6.18149e-05	0.0185161	0.558602	0.00519419	0.0874519	0.24881	0.166667	0.0374805	0.0110796	0.424964	0.741667	0.643452	0.00407144	0.993735	1	0.999841	0.688549	0.869145	0.999991
54919_at	HEATR2	-0.266667	0.00909091	-0.583996	0.070936	-0.0596491	-0.0633132	0.259416	-0.34585	-0.684369	-0.312893	0.171429	-0.56705	-0.0653335	0.392857	-1	0.0433416	-0.027972	-0.389061	0.2	-0.535714	-0.802198	0.246666	0.516212	0.000551673	0.644052	0.404559	0.299565	0.749866	0.0532179	0.0017262	0.00133821	0.733985	0.00098486	0.373058	0.823214	0.166667	0.604707	0.469332	0.0557381	0.658333	0.117857	0.000812155	0.993735	0.962001	0.816337	0.999889	0.944623	0.999991
11051_at	NUDT21	0.333333	0	0.079748	-0.304433	-0.235088	-0.28226	-0.686198	-0.332016	-0.265488	-0.314787	-0.421429	-0.455939	-0.262861	0.25	-1	-0.376472	-0.321678	-0.0113519	-0.9	0.0714286	-0.450549	0.820709	0.505405	0.65667	0.0542457	0.165568	0.00868308	0.0206212	0.0609564	0.160162	0.00125637	0.0596248	0.0078002	0.0926404	0.722024	0.166667	0.00832502	0.154156	0.483601	0.0416667	0.580159	0.0623504	0.993735	0.953525	0.991127	0.662094	0.810014	0.371108
6749_at	SSRP1	-0.133333	-0.390909	-0.180598	-0.373892	-0.0350877	-0.12827	-0.443519	-0.463439	-0.471978	-0.201977	-0.185714	-0.377668	-0.290643	-0.392857	-0.5	-0.20864	-0.475524	-0.277606	-0.1	0.0714286	-0.82967	0.37177	0.11826	0.178876	0.0232522	0.444111	0.14285	0.115892	0.0135829	0.0324581	0.0281273	0.253337	0.0241852	0.0706826	0.197817	0.5	0.0981809	0.0606597	0.131852	0.475	0.580159	0.000388964	0.993735	0.560565	0.915654	0.608571	0.952192	0.827685
79677_at	SMC6	-0.366667	-0.645455	-0.144971	-0.564039	-0.308772	0.112877	-0.117156	0.0424901	-0.412981	-0.170599	-0.292857	-0.655172	-0.385285	-0.285714	0.5	-0.390544	-0.0629371	0.0134159	-0.1	-0.107143	-0.357143	0.16813	0.0185005	0.230852	0.000859451	0.0989623	0.826158	0.382023	0.577865	0.055934	0.053958	0.14437	0.000109165	0.0235921	0.277976	0.833333	0.00635984	0.425841	0.522952	0.475	0.419841	0.115751	0.993735	0.294327	0.923836	0.517107	0.749888	0.999991
6877_at	TAF5	-0.116667	-0.645455	0.0274048	-0.298522	-0.373684	-0.199329	-0.410045	-0.373518	-0.174042	-0.360231	-0.375	-0.302135	-0.124561	0.178571	-0.5	-0.33238	-0.132867	-0.100103	-0.2	0.678571	-0.758242	0.387814	0.0185005	0.555048	0.0578949	0.0578688	0.0477992	0.136515	0.0399761	0.259578	0.000243746	0.0845615	0.0591037	0.267948	0.669246	0.5	0.0180641	0.341683	0.34627	0.391667	0.955952	0.0019903	0.993735	0.294327	0.982438	0.671251	0.676355	0.598685
3184_at	HNRNPD	0.0666667	-0.436364	0.00548096	-0.314286	-0.449123	-0.161603	-0.560674	-0.120553	-0.398232	-0.307919	-0.228571	-0.517241	-0.0900626	-0.571429	-1	-0.236972	0.608392	-0.329205	-0.7	0.214286	-0.543956	0.578409	0.0912659	0.511041	0.0485542	0.0276516	0.0888992	0.0581634	0.291186	0.0632906	0.00157642	0.205708	0.00269264	0.32753	0.1	0.166667	0.0704728	0.981333	0.0910443	0.116667	0.702579	0.029067	0.993735	0.499955	0.978746	0.656202	0.561267	0.723059
6241_at	RRM2	0.133333	-0.318182	-0.339545	-0.173399	-0.594737	-0.118913	-0.343099	-0.340909	0.106195	-0.0754952	-0.478571	-0.597701	-0.261029	-0.357143	0.5	-0.234439	-0.230769	-0.199174	-0.1	0.142857	-0.796703	0.645966	0.170677	0.0385526	0.183385	0.0041956	0.161262	0.183015	0.0558923	0.652262	0.239718	0.0367331	0.000491228	0.0942377	0.222222	0.833333	0.0726846	0.235453	0.213279	0.475	0.643452	0.000921772	0.993735	0.644019	0.862812	0.828333	0.457488	0.855878
9735_at	KNTC1	-0.166667	-0.7	-0.0950946	-0.639409	-0.263158	-0.311536	-0.527201	-0.0859684	-0.0589973	-0.239004	-0.525	-0.192118	-0.34407	0.678571	-0.5	-0.137718	0.230769	-0.384933	-0.7	0.142857	0.153846	0.338872	0.0104062	0.315136	0.000129877	0.137592	0.00420684	0.0723497	0.347899	0.414091	0.011644	0.0235522	0.162939	0.0394294	0.955952	0.5	0.198377	0.771449	0.0577882	0.116667	0.643452	0.698034	0.993735	0.260155	0.951949	0.387059	0.784941	0.309537
1984_at	EIF5A	-0.333333	-0.118182	-0.0909839	-0.421675	-0.385965	0.128303	-0.276153	-0.636364	-0.280237	0.0142722	0.110714	-0.369458	0.0167913	-0.107143	-1	-0.0924058	-0.762238	-0.199174	-0.6	-0.357143	-0.818681	0.192661	0.367126	0.322597	0.0117881	0.0517748	0.857277	0.235981	0.000705114	0.146567	0.553106	0.657116	0.0268873	0.533125	0.419841	0.166667	0.28532	0.00294874	0.213279	0.175	0.222222	0.000535281	0.993735	0.851106	0.952562	0.565799	0.663189	0.999991
8570_at	KHSRP	-0.583333	-0.6	-0.131817	-0.244828	0.00350877	-0.0666667	-0.393309	-0.0148221	-0.421831	-0.260284	0.310714	-0.573618	-0.384369	-0.357143	0.5	-0.307988	-0.188811	-0.265222	0.2	0.178571	-0.747253	0.0539986	0.0280894	0.251864	0.0998912	0.507187	0.289944	0.147495	0.473904	0.0518193	0.0066131	0.87324	0.000853035	0.0238785	0.222222	0.833333	0.0265929	0.278914	0.143153	0.658333	0.669246	0.00241158	0.993735	0.326827	0.938293	0.743016	0.977683	0.999991
23560_at	GTPBP4	-0.45	-0.318182	-0.16114	-0.15665	-0.559649	0.243494	-0.594147	-0.195652	-0.421831	-0.257533	0.410714	-0.669403	-0.381316	0.392857	-0.5	-0.345232	-0.0699301	0.112487	-0.7	0.607143	-0.340659	0.114909	0.170677	0.206344	0.20771	0.00707442	0.979524	0.0457917	0.184632	0.0518193	0.00713268	0.936929	7.16091e-05	0.0248528	0.823214	0.5	0.0145631	0.417224	0.674843	0.116667	0.930556	0.127499	0.993735	0.644019	0.915654	0.856154	0.457488	0.999991
284129_at	SLC26A11	0.4	-0.345455	0.0904358	0.347291	0.0385965	0.389571	0.476992	0.471344	-0.336285	-0.0991147	-0.0285714	0.745484	0.180736	0.0357143	0.5	0.254984	-0.461538	0.0567595	0.4	0.464286	0.494505	0.145596	0.856949	0.323597	0.0327648	0.43842	0.000428188	0.0970896	0.0122031	0.898581	0.823667	0.54338	4.99942e-06	0.183488	0.481746	0.5	0.056155	0.936264	0.412098	0.258333	0.15119	0.0444371	0.95835	1	0.999604	0.735722	0.999959	0.117392
81502_at	HM13	0.583333	0.772727	-0.282543	0.228079	0.580702	0.191214	0.29289	-0.0503953	-0.460179	0.217558	0.553571	0.6289	-0.0479316	0.321429	1	0.0440921	-0.405594	0.438596	0.5	0.0714286	0.0274725	0.0539986	0.00403083	0.927413	0.116525	0.00520274	0.0550512	0.222177	0.591961	0.963561	0.0197074	0.0174547	0.000225141	0.593831	0.24881	0.166667	0.393522	0.90776	0.0351068	0.225	0.453175	0.467496	0.95835	0.18944	0.999604	0.867593	0.624896	0.435218
26135_at	SERBP1	-0.583333	-0.572727	-0.502604	-0.109852	-0.389474	-0.218712	-0.334731	-0.164032	-0.306786	-0.201005	-0.125	-0.384236	-0.0158754	0.214286	-1	-0.378911	0.230769	-0.49226	-0.3	-0.142857	-0.10989	0.0539986	0.0353006	0.00320769	0.284545	0.0501242	0.0335089	0.189297	0.226392	0.123894	0.0287375	0.32876	0.0221839	0.468678	0.702579	0.166667	0.00795173	0.771449	0.0199137	0.341667	0.39127	0.361624	0.993735	0.354099	0.816337	0.896123	0.657658	0.540777
11169_at	WDHD1	-0.183333	0.00909091	-0.0263086	-0.476847	-0.380702	-0.0394702	-0.309626	-0.281621	-0.250739	-0.00348363	-0.607143	-0.643678	-0.414593	-0.785714	-0.5	-0.0971903	0.195804	-0.370485	-0.7	0.357143	-0.142857	0.32182	0.516212	0.447141	0.00480415	0.0543256	0.371647	0.208739	0.0961855	0.174461	0.487002	0.00934514	0.000151079	0.0157703	0.0240079	0.5	0.275384	0.73595	0.0653961	0.116667	0.802183	0.321414	0.993735	0.962001	0.971231	0.533114	0.671935	0.999991
112840_at	WDR89	-0.05	-0.272727	-0.103316	-0.399015	-0.254386	0.0890342	-0.644357	-0.247036	-0.401182	-0.245246	-0.710714	-0.543514	0.000610594	0.142857	0.5	-0.170927	-0.447552	-0.465428	-0.4	0	-0.120879	0.455809	0.209083	0.300426	0.0164414	0.145989	0.770375	0.0305165	0.127316	0.0617686	0.00990873	0.00202754	0.00161232	0.501206	0.643452	0.833333	0.145817	0.0736027	0.0266861	0.258333	0.518254	0.348042	0.993735	0.694264	0.951949	0.580563	0.790368	0.999991
23590_at	PDSS1	-0.366667	-0.518182	-0.134283	-0.366502	-0.291228	0.0551643	-0.267785	-0.140316	-0.495577	-0.192555	0.242857	-0.597701	-0.495192	0.607143	-0.5	-0.169333	-0.335664	-0.353973	-0.5	0.5	-0.549451	0.16813	0.0534591	0.247853	0.0256382	0.112828	0.676587	0.243015	0.260745	0.0254649	0.0345123	0.812588	0.000491228	0.00431675	0.930556	0.5	0.148113	0.143345	0.0749422	0.225	0.882143	0.0276405	0.993735	0.405325	0.936591	0.618272	0.760572	0.999991
84811_at	BUD13	-0.116667	-0.581818	-0.148534	-0.400985	-0.414035	-0.21224	-0.577411	0.307312	-0.330385	-0.286045	0.646429	-0.256705	-0.150511	-0.392857	-0.5	-0.244477	-0.0909091	-0.576883	-0.2	-0.321429	-0.494505	0.387814	0.0327666	0.225325	0.015985	0.0396422	0.0378354	0.0517534	0.923894	0.105686	0.00313722	0.994722	0.093325	0.226821	0.197817	0.5	0.0642112	0.391598	0.00686767	0.391667	0.24881	0.0444371	0.993735	0.342753	0.923403	0.580563	0.626057	0.559672
10946_at	SF3A3	0.2	-0.681818	0.00986573	-0.190148	-0.115789	-0.131824	-0.117156	-0.531621	-0.0973456	-0.296026	0.167857	-0.490969	-0.0329721	0.642857	-1	-0.357334	-0.0699301	-0.24871	0.4	0.25	-0.82967	0.709529	0.0127378	0.519869	0.160847	0.318055	0.136237	0.382023	0.00499622	0.359928	0.0023065	0.729694	0.00433944	0.435155	0.945238	0.166667	0.0117985	0.417224	0.159138	0.775	0.722024	0.000388964	0.993735	0.268655	0.979651	0.810177	0.910236	0.813025
649_at	BMP1	0.266667	0.763636	-0.0474103	0.112315	0.377193	0.100235	0.301258	0.513834	0.675519	0.229566	-0.0821429	0.344828	0.0824302	-0.0714286	1	0.253577	0.167832	0.178535	0.9	-0.321429	0.225275	0.246666	0.00460799	0.594668	0.2802	0.0560767	0.20236	0.215412	0.00659977	0.0020399	0.0147565	0.618501	0.0364567	0.341362	0.580159	0.166667	0.0571872	0.301864	0.238464	0.0416667	0.777778	0.229496	0.95835	0.18944	0.999604	0.959946	0.753167	0.660092
81606_at	LBH	-0.316667	-0.463636	0.155933	-0.12266	0.0649123	-0.0343058	0.686198	0.568182	0.592923	0.20957	0.117857	0.664477	0.251565	-0.464286	1	0.341386	0.335664	-0.22807	-0.3	0.678571	0.225275	0.807339	0.927197	0.214073	0.738541	0.396188	0.612134	0.0206212	0.00269767	0.00774558	0.0237153	0.338153	8.30716e-05	0.102794	0.866667	0.166667	0.0155465	0.143345	0.821634	0.741667	0.0547619	0.229496	0.96798	1	0.976832	0.999976	0.990853	0.951865
55010_at	PARPBP	-0.116667	-0.318182	-0.0844068	-0.24335	-0.435088	0.0476526	-0.669462	-0.294466	-0.241889	-0.314128	-0.285714	-0.579639	-0.444207	0	-0.5	-0.193161	0.020979	0.106295	-0.7	0.428571	-0.412088	0.387814	0.170677	0.334676	0.101288	0.0320549	0.653854	0.0242841	0.0861025	0.183375	0.00128431	0.150559	0.000745897	0.0101367	0.518254	0.5	0.116199	0.530668	0.665854	0.116667	0.84881	0.081693	0.993735	0.644019	0.952747	0.746122	0.593016	0.999991
23397_at	NCAPH	-0.55	0.0727273	-0.289943	-0.316749	-0.296491	-0.0780684	-0.761513	-0.200593	0.327435	-0.0518262	-0.321429	-0.408867	-0.21096	0.607143	-0.5	-0.406117	-0.286713	-0.30031	-0.6	0.178571	-0.78022	0.0663883	0.591175	0.0672426	0.0472054	0.10854	0.258349	0.00855856	0.178545	0.892138	0.313795	0.121208	0.015832	0.145425	0.930556	0.5	0.00465864	0.183204	0.112659	0.175	0.669246	0.00131031	0.993735	1	0.880821	0.656202	0.75488	0.982149
10036_at	CHAF1A	-0.116667	-0.727273	-0.0383667	-0.238916	-0.245614	-0.0874916	-0.24268	-0.0780632	-0.454279	-0.202306	-0.217857	-0.542967	-0.387422	0.321429	-1	-0.0922182	0.174825	-0.304438	-0.3	-0.321429	-0.730769	0.387814	0.00750869	0.423153	0.105561	0.154701	0.23363	0.264621	0.361387	0.0385569	0.0279228	0.217134	0.00163028	0.0229345	0.777778	0.166667	0.285713	0.713521	0.10938	0.341667	0.24881	0.00316137	0.993735	0.239501	0.964904	0.752604	0.797204	0.95442
11064_at	CNTRL	-0.2	-0.736364	-0.085777	-0.221675	-0.577193	-0.234004	-0.552306	-0.280632	-0.289087	-0.122405	0.246429	-0.429119	0.0644176	0.142857	-0.5	-0.463624	0.384615	0.211558	-0.9	-0.642857	0.0274725	0.306702	0.00668768	0.332145	0.123355	0.00548299	0.0248637	0.0615383	0.0969936	0.138751	0.12521	0.816133	0.0117996	0.625219	0.643452	0.5	0.00129323	0.895218	0.803452	0.0416667	0.0694444	0.539707	0.993735	0.229723	0.952562	0.7706	0.457488	0.501142
9185_at	REPS2	0.133333	0.8	0.0353522	-0.158621	0.291228	0.14383	0.644357	0.129447	0.696168	0.146535	0.0785714	0.369458	0.285147	0.464286	1	-0.0675454	0.818182	-0.0567595	0.1	-0.642857	0.208791	0.37177	0.00260075	0.429129	0.795977	0.112828	0.11544	0.0305165	0.277294	0.00136958	0.0840751	0.39134	0.0268873	0.0746952	0.15119	0.166667	0.660608	0.0010136	0.591105	0.475	0.945238	0.246743	0.962692	0.170963	0.999604	0.999976	0.831903	0.541845
25829_at	TMEM184B	0.3	0.772727	-0.0386408	0.00837438	-0.119298	0.182529	0.19247	0.386364	0.681419	0.341503	0.289286	0.522715	0.0931156	-0.571429	1	0.127023	0.132867	0.320949	0.1	-0.357143	-0.318681	0.218312	0.00403083	0.577389	0.483197	0.689674	0.0637302	0.309903	0.034763	0.00182611	0.000493651	0.147445	0.0024272	0.322057	0.916667	0.166667	0.217384	0.341683	0.0969035	0.475	0.802183	0.860037	0.95835	0.18944	0.999604	0.999976	0.999959	0.450495
9134_at	CCNE2	-0.15	-0.0727273	0.0898877	0.00985222	-0.577193	-0.150805	-0.401677	-0.452569	0.380533	-0.266642	-0.410714	-0.450465	-0.269577	-0.464286	-1	-0.149819	-0.027972	-0.0773994	-0.9	0.75	-0.659341	0.354034	0.419412	0.675402	0.520873	0.00548299	0.104431	0.14195	0.0156839	0.927031	0.00553629	0.0648458	0.00850785	0.0869445	0.15119	0.166667	0.178077	0.469332	0.380344	0.0416667	0.975992	0.00856514	0.993735	0.892734	0.99522	0.982279	0.457488	0.752162
983_at	CDK1	-0.133333	-0.0727273	-0.290491	-0.244828	-0.410526	-0.13615	-0.761513	-0.19664	0.315636	-0.314178	-0.389286	-0.428024	-0.267745	-0.214286	1	-0.245227	0.237762	-0.126935	-0.5	-0.285714	-0.565934	0.37177	0.419412	0.0668584	0.0998912	0.0410284	0.12847	0.00855856	0.183405	0.883149	0.00128219	0.0762386	0.0119933	0.088473	0.330754	1	0.0636086	0.778248	0.307464	0.225	0.277976	0.0236698	0.993735	0.892734	0.880821	0.743016	0.629523	0.794041
9928_at	KIF14	-0.116667	-0.709091	-0.339545	-0.165517	0.00877193	-0.151878	-0.594147	-0.107708	0.22714	-0.191715	-0.55	-0.595512	-0.250649	-0.392857	1	-0.20151	0.160839	-0.263158	-0.1	-0.535714	-0.395604	0.387814	0.00936419	0.0385526	0.194612	0.515808	0.102807	0.0457917	0.311777	0.801223	0.0351343	0.0181422	0.000517383	0.10365	0.197817	1	0.106219	0.698136	0.145094	0.475	0.117857	0.0910979	0.993735	0.251069	0.862812	0.836451	0.982745	0.749155
51602_at	NOP58	-0.35	-0.318182	-0.274596	-0.483744	-0.319298	0.239537	0.234312	-0.362648	-0.566374	-0.19463	-0.192857	-0.37931	-0.297359	-0.321429	-0.5	-0.34739	-0.244755	-0.252838	-0.4	0	-0.252747	0.179291	0.170677	0.0786615	0.00425376	0.0912257	0.977786	0.728016	0.0448381	0.0110894	0.0330137	0.24505	0.0236718	0.0659923	0.24881	0.5	0.0140344	0.221752	0.155044	0.258333	0.518254	0.202164	0.993735	0.644019	0.89294	0.533114	0.739745	0.999991
6421_at	SFPQ	-0.55	-0.845455	-0.170458	-0.257143	-0.198246	-0.159926	-0.510465	0.0879447	-0.495577	-0.0984064	-0.289286	-0.326218	-0.0983056	0.178571	-1	-0.419719	0.356643	-0.496388	-0.3	0.392857	-0.115385	0.0663883	0.00103884	0.192909	0.0887716	0.207104	0.0911932	0.0801333	0.657113	0.0254649	0.178067	0.147445	0.0453073	0.312837	0.669246	0.166667	0.0035075	0.876872	0.0190037	0.341667	0.823214	0.354812	0.993735	0.184513	0.915654	0.726036	0.843129	0.726121
5424_at	POLD1	-0.25	-0.254545	-0.519869	-0.262069	-0.259649	0.0240443	0.184102	-0.177866	-0.598823	-0.178818	0.0107143	-0.43295	-0.33369	0.357143	0.5	-0.418125	-0.335664	-0.0402477	-0.7	0.0357143	-0.417582	0.260317	0.225598	0.00228777	0.0845808	0.140913	0.579138	0.682309	0.207533	0.00712298	0.0458665	0.517889	0.0111416	0.0444711	0.802183	0.833333	0.00362832	0.143345	0.437904	0.116667	0.546825	0.0787093	0.993735	0.715878	0.816337	0.721081	0.787116	0.999991
10038_at	PARP2	-0.0166667	-0.0454545	-0.156755	-0.407389	-0.147368	0.0505366	-0.753145	-0.413043	-0.0619472	-0.0859543	-0.364286	-0.207444	-0.211876	-0.535714	-0.5	-0.373188	-0.734266	-0.275542	-0.4	-0.107143	-0.456044	0.490785	0.451459	0.212842	0.0145724	0.272896	0.662652	0.00957098	0.0256258	0.409859	0.210258	0.0911966	0.144079	0.144356	0.117857	0.5	0.00885074	0.00452605	0.133694	0.258333	0.419841	0.0598744	0.993735	0.912643	0.920469	0.578873	0.881959	0.999991
151648_at	SGOL1	0.0666667	0.272727	-0.220335	-0.147291	-0.194737	-0.215594	-0.769881	0.323123	-0.185842	-0.339807	-0.364286	-0.382594	-0.440849	0.0714286	0.5	-0.171303	0.0769231	-0.292054	-0.6	-0.392857	-0.543956	0.578409	0.798932	0.129943	0.222061	0.211337	0.0355408	0.00762009	0.934265	0.245378	0.000525129	0.0911966	0.0226713	0.0106776	0.580159	0.833333	0.14528	0.599901	0.119411	0.175	0.197817	0.029067	0.993735	1	0.900132	0.861136	0.844696	0.54893
1854_at	DUT	-0.1	-0.0363636	0.121677	-0.238424	-0.287719	0.00549966	-0.510465	-0.360672	-0.377583	-0.37881	-0.285714	-0.409962	-0.330331	0.464286	-1	-0.0769267	-0.00699301	-0.190918	-1	-0.0357143	-0.274725	0.404991	0.462213	0.731317	0.106043	0.115749	0.518256	0.0801333	0.0457683	0.0746741	0.000115852	0.150559	0.0155885	0.0462023	0.866667	0.166667	0.318535	0.495615	0.223175	0.00833333	0.481746	0.181631	0.993735	0.920588	0.999841	0.752604	0.760572	0.999991
23404_at	EXOSC2	-0.0833333	-0.2	0.187997	-0.263547	-0.584211	-0.0205902	-0.19247	-0.453557	-0.268438	-0.12537	0.0428571	-0.463602	-0.283316	0.5	-0.5	-0.45837	0.125874	-0.457172	-0.8	0.0714286	-0.450549	0.421591	0.278777	0.830971	0.0833517	0.00493424	0.432214	0.309903	0.0154827	0.157386	0.119521	0.56366	0.00689269	0.0760683	0.882143	0.5	0.00146737	0.658317	0.029091	0.0666667	0.580159	0.0623504	0.993735	0.777381	0.999841	0.718645	0.457488	0.999991
7336_at	UBE2V2	-0.466667	-0.3	0.0594684	0.0413793	-0.440351	0.0701878	-0.209207	-0.482213	0.0943957	-0.292913	0.317857	-0.681992	-0.52908	0.214286	-0.5	-0.173929	0.0559441	0.479876	-0.9	-0.357143	0.192308	0.106261	0.185534	0.618139	0.58544	0.0303449	0.720095	0.294524	0.0104942	0.635979	0.00254165	0.878792	4.83735e-05	0.00227272	0.702579	0.5	0.141557	0.574159	0.977662	0.0416667	0.222222	0.741422	0.993735	0.66317	0.990173	0.994811	0.580452	0.999991
6599_at	SMARCC1	-0.316667	-0.654545	0.00959168	-0.221675	-0.307018	-0.209021	-0.652725	0.034585	-0.566374	-0.210327	0.0321429	-0.357417	-0.0683865	0.678571	-0.5	-0.289882	0	-0.339525	-0.5	-0.25	-0.620879	0.20504	0.0169126	0.519318	0.123355	0.100294	0.0401484	0.0283383	0.563674	0.0110894	0.0233083	0.548461	0.0312793	0.367331	0.955952	0.5	0.0348065	0.504385	0.0840692	0.225	0.297421	0.0134335	0.993735	0.288181	0.979651	0.7706	0.749888	0.5673
55326_at	AGPAT5	-0.483333	-0.554545	-0.200603	0.375862	-0.219298	-0.245473	-0.142261	-0.416008	0.0855461	-0.328524	-0.528571	-0.584565	0.113876	0.392857	-1	-0.143159	0.174825	-0.0175439	-0.5	-0.571429	0.313187	0.0968998	0.0407771	0.153024	0.977502	0.182709	0.0196643	0.357516	0.0247406	0.623621	0.000785283	0.0227126	0.000667109	0.714154	0.823214	0.166667	0.18909	0.713521	0.473773	0.225	0.1	0.855723	0.993735	0.369275	0.901987	0.999889	0.823272	0.475985
84881_at	RPUSD4	-0.0833333	-0.545455	-0.0553577	-0.135468	-0.710526	-0.000234742	-0.150629	-0.34585	-0.43068	-0.14945	0.196429	-0.45977	-0.0393833	-0.571429	-1	-0.246541	-0.132867	-0.442724	0	-0.0714286	-0.395604	0.421591	0.0437265	0.389821	0.24094	0.000463524	0.499278	0.349442	0.0532179	0.0479229	0.0798768	0.763101	0.0073347	0.422683	0.1	0.166667	0.0625643	0.341683	0.0336949	0.525	0.453175	0.0910979	0.993735	0.374015	0.961244	0.870812	0.375995	0.999991
55304_at	SPTLC3	0.566667	0.736364	0.229104	0.0566502	0.235088	-0.141382	0.527201	0.667984	-0.348084	0.143587	-0.385714	0.345922	0.0540376	0	1	-0.0970027	-0.188811	0.525284	-0.1	0.25	0.747253	0.0602871	0.00668768	0.120456	0.384939	0.165568	0.880567	0.0723497	0.00033889	0.906777	0.0884842	0.923761	0.0359815	0.394467	0.518254	0.166667	0.724229	0.728563	0.0135087	0.608333	0.297421	0.00241158	0.95835	0.198182	0.920635	0.999876	0.871434	0.999989
80324_at	PUS1	0.15	-0.463636	-0.144423	-0.421675	0.0912281	0.113783	-0.669462	-0.358696	-0.377583	-0.228511	0.0821429	-0.581281	-0.196306	-0.0357143	-1	-0.212862	-0.195804	-0.453044	-0.2	0.0714286	-0.241758	0.661128	0.0771636	0.231709	0.0117881	0.647624	0.828094	0.0242841	0.0467131	0.0746741	0.0151443	0.618501	0.000718784	0.163207	0.481746	0.166667	0.0936282	0.271437	0.030354	0.391667	0.580159	0.212879	0.993735	0.472244	0.925548	0.565799	0.999938	0.999991
81550_at	TDRD3	-0.216667	-0.7	-0.137572	0.0817734	-0.307018	-0.160228	0.393309	-0.288538	-0.0766965	-0.354894	-0.0892857	-0.52162	0.0833461	0.75	-1	0.360993	0.013986	-0.632611	0.3	-0.75	-0.307692	0.290471	0.0104062	0.242556	0.664825	0.100294	0.0907771	0.852505	0.090659	0.388851	0.000299357	0.376604	0.00247841	0.660309	0.975992	0.166667	0.988946	0.521915	0.00294098	0.741667	0.0331349	0.153144	0.993735	0.260155	0.931249	0.999889	0.749888	0.726121
5557_at	PRIM1	-0.15	-0.245455	-0.113182	-0.421182	0.254386	-0.145305	-0.493728	-0.631423	-0.542775	-0.228857	-0.0678571	-0.32786	-0.325752	0.178571	-1	-0.247948	-0.027972	-0.0278638	-0.4	0	-0.137363	0.354034	0.234092	0.283172	0.0118762	0.855715	0.113046	0.0883799	0.000784964	0.0149092	0.0150161	0.406221	0.0444657	0.0486443	0.669246	0.166667	0.0614597	0.469332	0.457428	0.258333	0.518254	0.328	0.993735	0.727324	0.947666	0.565799	0.999938	0.765664
79885_at	HDAC11	0.466667	0.836364	-0.133461	-0.0615764	0.442105	0.274011	-0.29289	-0.163043	0.362833	0.090945	-0.107143	0.630542	0.31873	-0.0714286	1	0.314649	0.048951	0.422085	-0.1	-0.535714	-0.142857	0.106261	0.00128233	0.750814	0.625772	0.0297907	0.0105223	0.777823	0.773608	0.0836058	0.196971	0.652362	0.000215594	0.0525749	0.580159	0.166667	0.023995	0.443168	0.0412061	0.608333	0.9	0.685121	0.95835	0.153761	0.999604	0.999976	0.706575	0.273369
29080_at	CCDC59	-0.266667	-0.545455	0.183338	-0.19803	-0.115789	0.137056	-0.317994	-0.353755	-0.613572	-0.400519	0.160714	-0.613574	-0.273241	0	-0.5	-0.0217646	-0.146853	-0.172343	0.3	0.0357143	-0.120879	0.246666	0.0437265	0.82481	0.150869	0.318055	0.873175	0.202161	0.0491396	0.00573679	4.58407e-05	0.72102	0.000333576	0.0839433	0.518254	0.5	0.446977	0.325537	0.246303	0.741667	0.546825	0.348042	0.993735	0.374015	0.999841	0.802977	0.910236	0.999991
80010_at	RMI1	0.0666667	-0.372727	-0.0063031	-0.0881773	-0.603509	-0.21442	-0.761513	-0.251976	0.188791	-0.14474	-0.546429	-0.500274	-0.0274767	-0.0357143	-1	-0.281345	0.328671	-0.162023	-0.9	-0.142857	0.126374	0.578409	0.130299	0.487303	0.32404	0.00365131	0.0363308	0.00855856	0.122506	0.758113	0.0867402	0.0188503	0.0036788	0.445894	0.481746	0.166667	0.0393161	0.856655	0.259649	0.0416667	0.39127	0.665365	0.993735	0.582858	0.973403	0.915109	0.457488	0.550918
471_at	ATIC	-0.733333	-0.509091	-0.0764594	-0.264532	0.221053	0.215862	0.301258	-0.467391	-0.557525	0.00336833	-0.210714	-0.559934	-0.184094	-0.178571	-1	-0.375534	-0.391608	-0.399381	0.3	-0.107143	0.0164835	0.0155616	0.0570082	0.349487	0.0825395	0.821187	0.96466	0.784588	0.012878	0.012421	0.512568	0.224933	0.00114719	0.178994	0.356548	0.166667	0.00847247	0.104782	0.0508458	0.741667	0.419841	0.525291	0.993735	0.417566	0.955427	0.718006	0.999938	0.999991
580_at	BARD1	-0.1	-0.2	-0.186353	0.0108374	-0.314035	-0.153991	-0.794986	0.194664	0.412981	-0.14614	-0.710714	-0.250137	-0.360861	-0.285714	0.5	-0.306206	-0.153846	-0.479876	-0.5	-0.392857	-0.450549	0.404991	0.278777	0.171188	0.522908	0.09504	0.0996605	0.00522226	0.815368	0.944066	0.0846567	0.00202754	0.0992399	0.0322122	0.277976	0.833333	0.0273251	0.31757	0.0228491	0.225	0.197817	0.0623504	0.993735	0.777381	0.912228	0.982881	0.747732	0.74258
2189_at	FANCG	-0.15	-0.172727	-0.236777	-0.00295567	-0.331579	-0.074279	-0.887037	-0.189723	0.43363	-0.176999	0.0321429	-0.0415982	-0.473515	0.571429	-0.5	-0.245415	-0.524476	-0.116615	-0.9	-0.321429	-0.675824	0.354034	0.307213	0.11254	0.494398	0.0827404	0.268652	0.000713012	0.192094	0.953328	0.0475694	0.548461	0.416738	0.00630118	0.916667	0.5	0.0634587	0.0419423	0.322181	0.0416667	0.24881	0.0069485	0.993735	0.804694	0.900132	0.974725	0.722514	0.995151
6428_at	SRSF3	-0.116667	-0.518182	0.0786518	-0.361576	-0.498246	-0.141717	-0.251048	-0.0790514	-0.22714	-0.243319	-0.239286	-0.413793	-0.33949	0.0357143	-0.5	-0.109105	-0.146853	-0.490196	-0.7	-0.107143	-0.39011	0.387814	0.0534591	0.654622	0.0273347	0.0158087	0.118929	0.257337	0.359692	0.198777	0.010419	0.194617	0.0147603	0.0415969	0.546825	0.5	0.251377	0.325537	0.0203813	0.116667	0.419841	0.0943859	0.993735	0.405325	0.990924	0.623139	0.515561	0.772382
55720_at	TSR1	0.0166667	-0.509091	-0.1584	-0.470443	-0.0368421	0.170188	-0.43515	-0.410079	-0.725667	-0.0579699	0.1	-0.551177	-0.137384	0.714286	-0.5	-0.306112	-0.195804	-0.0608875	-0.5	0.357143	-0.434066	0.525805	0.0570082	0.210393	0.00536816	0.441264	0.922228	0.120879	0.0265359	0.00073126	0.293661	0.642788	0.00137828	0.247197	0.966865	0.5	0.027364	0.271437	0.405698	0.225	0.802183	0.0702033	0.993735	0.417566	0.920073	0.533114	0.95081	0.999991
5660_at	PSAP	0.25	0.109091	-0.193478	0.171429	0.464912	-0.19279	0.627621	0.375494	0.191741	0.235479	0.107143	0.622332	0.425279	0.357143	1	0.143159	-0.181818	0.184727	0.7	-0.428571	0.241758	0.260317	0.37744	0.83805	0.186155	0.023273	0.946451	0.0351825	0.0391373	0.23842	0.0127337	0.352414	0.000267112	0.0135025	0.222222	0.166667	0.18909	0.721086	0.230753	0.116667	0.84881	0.212879	0.95835	0.955778	0.999604	0.916779	0.680328	0.999989
1723_at	DHODH	0.8	-0.663636	-0.200603	-0.126108	-0.159649	-0.0159624	-0.761513	-0.244071	-0.460179	-0.267943	0.235714	-0.492063	-0.21615	0.285714	-0.5	-0.306112	-0.237762	-0.188854	-0.7	-0.25	-0.0824176	0.994615	0.0154254	0.153024	0.256457	0.25618	0.447362	0.00855856	0.130261	0.0364388	0.00533584	0.805383	0.00425684	0.139433	0.75119	0.5	0.027364	0.228551	0.225686	0.116667	0.297421	0.396243	0.99878	0.279775	0.901987	0.880467	0.869145	0.999991
51184_at	GPN3	0.1	-0.672727	0.0624829	-0.331527	0.129825	0.011167	-0.502096	-0.216403	-0.194691	-0.215845	-0.0285714	-0.677066	-0.246985	0.178571	-0.5	-0.0914677	-0.643357	0.285862	-0.7	0.428571	-0.538462	0.612186	0.0140352	0.623947	0.0397068	0.704896	0.536972	0.0841987	0.159886	0.234978	0.0205155	0.461708	5.65258e-05	0.107119	0.669246	0.5	0.287287	0.0139773	0.877116	0.116667	0.84881	0.0305468	0.993735	0.273728	0.990332	0.646796	0.999938	0.999991
8273_at	SLC10A3	0.566667	0.681818	-0.409702	-0.00985222	0.668421	0.451576	0.0585779	0.382411	0.504427	0.100877	-0.171429	0.060208	0.0964738	0.25	1	-0.0493457	-0.230769	0.0134159	0.4	0.392857	-0.225275	0.0602871	0.0127378	0.984812	0.520873	0.00114984	4.59817e-05	0.440503	0.0363076	0.0231551	0.172063	0.733985	0.380171	0.316079	0.297421	0.166667	0.618818	0.771449	0.480324	0.258333	0.197817	0.776114	0.95835	0.230383	0.999604	0.999976	0.593457	0.093384
9212_at	AURKB	-0.0666667	-0.136364	-0.0482324	-0.203448	-0.245614	-0.0882294	-0.820091	-0.587945	-0.469029	-0.105851	0.0714286	-0.477833	-0.134941	0.0357143	-0.5	-0.165861	-0.181818	-0.0691434	-0.4	0.214286	-0.67033	0.440046	0.346756	0.403721	0.144243	0.154701	0.231751	0.00339377	0.00188088	0.0334219	0.160367	0.603714	0.0054414	0.251086	0.546825	0.5	0.153191	0.286479	0.392968	0.258333	0.702579	0.00745919	0.993735	0.834043	0.961244	0.794872	0.797204	0.95204
899_at	CCNF	-0.15	-0.445455	-0.312415	-0.161084	-0.44386	-0.071831	-0.686198	-0.336957	-0.0501477	-0.133638	-0.532143	-0.28243	-0.0580064	-0.214286	-1	0.106853	-0.545455	0.0959752	-0.6	0.142857	-0.681319	0.354034	0.0863933	0.0527686	0.2011	0.0292444	0.275414	0.0206212	0.0581029	0.426836	0.104609	0.0218958	0.0725574	0.386907	0.330754	0.166667	0.744169	0.0353395	0.650676	0.175	0.643452	0.00646466	0.993735	0.49221	0.862812	0.845258	0.57643	0.999991
26040_at	SETBP1	-0.15	-0.209091	0.101946	0.403941	0.205263	0.257478	0.895405	-0.000988142	0.185842	0.0859049	-0.0428571	0.458128	0.108991	-0.0714286	-0.5	0.252545	0.573427	0.104231	0.3	0.357143	0.554945	0.661128	0.739526	0.302857	0.0153197	0.19878	0.015227	0.000549263	0.502701	0.245378	0.210392	0.56366	0.00753126	0.294201	0.580159	0.833333	0.0579532	0.0277407	0.340189	0.341667	0.222222	0.0262662	0.966844	1	0.999604	0.665365	0.895061	0.298772
5591_at	PRKDC	-0.616667	-0.736364	-0.115648	-0.189163	0.0578947	-0.183736	-0.43515	-0.316206	0.22419	-0.0961499	0.0142857	-0.422003	-0.388032	0.5	-1	-0.358741	0.34965	-0.240454	-0.8	0.0714286	-0.423077	0.0428627	0.00668768	0.278929	0.162122	0.595441	0.0624648	0.120879	0.0707827	0.798062	0.183662	0.522996	0.0131066	0.0227493	0.882143	0.166667	0.0115075	0.871994	0.167522	0.0666667	0.580159	0.0758002	0.993735	0.229723	0.947666	0.810537	0.999938	0.648173
51444_at	RNF138	0	-0.654545	0.174569	-0.426601	-0.647368	-0.129443	-0.259416	-0.442688	-0.274337	-0.305744	0.0571429	-0.270389	-0.0754083	0.0714286	-0.5	-0.216708	0.244755	-0.20743	-0.5	0.5	-0.21978	0.509215	0.0169126	0.812855	0.0109367	0.00171903	0.140643	0.250134	0.0178141	0.15192	0.00169198	0.583787	0.0818112	0.354267	0.580159	0.5	0.0896123	0.784942	0.203625	0.225	0.882143	0.235176	0.993735	0.288181	0.999841	0.565799	0.410539	0.824872
10198_at	MPHOSPH9	-0.133333	-0.263636	0.210195	-0.269951	-0.305263	-0.261201	-0.594147	-0.500988	-0.480828	-0.259543	-0.196429	-0.331144	-0.111739	0.321429	-0.5	-0.047188	-0.594406	0.0361197	-0.4	0.214286	-0.340659	0.37177	0.217261	0.858496	0.0781741	0.101638	0.0140362	0.0457917	0.00800503	0.0296886	0.00674976	0.240957	0.0428185	0.289488	0.777778	0.5	0.386237	0.0228766	0.55885	0.258333	0.702579	0.127499	0.993735	0.706563	0.999841	0.709429	0.752979	0.426211
51496_at	CTDSPL2	-0.283333	-0.154545	-0.0175391	-0.336946	-0.484211	-0.344936	-0.393309	-0.181818	-0.0206491	-0.247453	-0.553571	0.014231	-0.268356	0.428571	-0.5	-0.323749	0.20979	0.00103199	-0.8	0.107143	-0.32967	0.231495	0.326769	0.464707	0.0372022	0.0186772	0.00168943	0.147495	0.202312	0.469748	0.00935077	0.0174547	0.529405	0.0879614	0.84881	0.5	0.0207805	0.750443	0.503281	0.0666667	0.60873	0.135729	0.993735	0.820249	0.972724	0.646796	0.519713	0.227897
23350_at	U2SURP	-0.05	-0.609091	0.0939984	-0.105419	-0.280702	-0.152683	0.359836	-0.295455	-0.191741	-0.190612	-0.5	-0.158183	-0.61212	0.285714	-0.5	-0.35011	0.0769231	-0.52322	-0.3	-0.0357143	-0.142857	0.455809	0.0259388	0.682881	0.292442	0.12174	0.1016	0.829245	0.0853591	0.23842	0.0359651	0.0301046	0.209875	0.000345271	0.75119	0.5	0.0133904	0.599901	0.0138536	0.341667	0.481746	0.321414	0.993735	0.318396	0.995807	0.897697	0.766795	0.745027
83990_at	BRIP1	-0.05	-0.0545455	0.0770075	-0.0463054	-0.564912	-0.287827	-0.443519	-0.19664	-0.22714	-0.170994	-0.539286	-0.335523	-0.362998	0.142857	-1	-0.0357428	0.00699301	-0.151703	-0.7	0.464286	-0.648352	0.455809	0.440736	0.651542	0.405616	0.00656214	0.00760478	0.115892	0.183405	0.198777	0.053545	0.0203296	0.0406959	0.0313725	0.643452	0.166667	0.413341	0.513153	0.273333	0.116667	0.866667	0.0097907	0.993735	0.908988	0.990924	0.942532	0.457488	0.357106
53405_at	CLIC5	-0.0333333	0.136364	-0.212661	0.0566572	0.533333	0.349363	0.0418414	0.70751	0.21239	0.0607536	-0.382143	0.598796	-0.0476263	-0.321429	0.5	0.0839627	-0.363636	0.170279	-0.3	0.464286	0.5	0.544191	0.346756	0.861367	0.385173	0.0101437	0.00148634	0.457443	0.000118032	0.214846	0.284736	0.921736	0.000478587	0.593244	0.777778	0.5	0.303242	0.881634	0.248945	0.741667	0.15119	0.0424914	0.966844	0.926446	0.999604	0.999876	0.640309	0.155227
3646_at	EIF3E	-0.633333	-0.472727	-0.0712525	-0.374877	0.142105	-0.149347	-0.00836827	-0.351779	-0.466079	-0.192638	0.103664	-0.36289	-0.188368	0.0357143	0.5	-0.489516	0.027972	-0.395253	0.1	0.0714286	-0.236264	0.0380181	0.0728031	0.359311	0.0229481	0.722236	0.106921	0.491477	0.0501364	0.0344065	0.0344512	0.643433	0.0292176	0.173369	0.546825	0.833333	0.0006735	0.539408	0.0527632	0.608333	0.580159	0.218347	0.993735	0.463293	0.958834	0.606485	0.999938	0.755387
11146_at	GLMN	-0.35	-0.336364	-0.337901	-0.423153	-0.568421	0.087827	0.117156	-0.129447	-0.424781	-0.132337	-0.267857	-0.422003	-0.242406	-0.25	-1	-0.231906	-0.167832	0.219814	-0.3	-0.714286	0.0879121	0.179291	0.156513	0.0393201	0.0115271	0.00623764	0.767311	0.617977	0.277294	0.0504965	0.106863	0.166723	0.0131066	0.111565	0.297421	0.166667	0.0749469	0.301864	0.81267	0.341667	0.0440476	0.617709	0.993735	0.627118	0.862812	0.565799	0.457488	0.999991
8664_at	EIF3D	-0.333333	0.445455	-0.0723487	-0.323645	0	-0.132428	-0.175734	-0.549407	-0.289087	-0.0438872	0.00357143	-0.453202	0.176767	0.535714	-0.5	-0.254046	-0.440559	-0.00515996	0	-0.821429	-0.82967	0.192661	0.918307	0.357235	0.0435814	0.501437	0.135134	0.325542	0.00373089	0.138751	0.340636	0.507669	0.00814761	0.811117	0.9	0.5	0.0568415	0.0771079	0.493439	0.525	0.0170635	0.000388964	0.993735	1	0.958834	0.651799	0.976043	0.811684
64105_at	CENPK	0.0666667	0.0909091	-0.272952	-0.0985222	-0.407018	-0.437089	-0.217575	-0.116601	-0.109145	-0.184369	-0.0714286	-0.570334	-0.357503	0.392857	-0.5	-0.145879	0.167832	-0.0567595	-0.9	-0.0357143	0.10989	0.578409	0.612168	0.0799622	0.304917	0.0424508	8.03173e-05	0.286937	0.297458	0.343705	0.0409669	0.401246	0.0009169	0.0335668	0.823214	0.5	0.184544	0.70587	0.412098	0.0416667	0.481746	0.645188	0.993735	1	0.89294	0.905244	0.633338	0.0878889
11282_at	MGAT4B	0.766667	0.854545	-0.190737	0.281281	0.55614	0.0674044	0.594147	0.153162	0.312686	0.0623348	0.025	0.517241	-0.0659441	0.5	-0.5	0.163328	-0.405594	0.0154799	0.3	0.178571	0.0384615	0.010695	0.000824618	0.834534	0.0695924	0.00743357	0.287847	0.0457917	0.241828	0.11917	0.279724	0.466802	0.00269264	0.62809	0.133333	0.833333	0.156966	0.90776	0.477048	0.341667	0.356548	0.453101	0.95835	0.141611	0.999604	0.807389	0.624896	0.745077
10137_at	RBM12	-0.35	-0.509091	0.209099	-0.082266	-0.452632	-0.105433	-0.209207	0.0701581	-0.492628	-0.106873	-0.360714	-0.392447	-0.118455	0.285714	-1	-0.355645	0.370629	-0.316821	-0.8	-0.821429	-0.313187	0.179291	0.0570082	0.857208	0.335175	0.0266276	0.190348	0.294524	0.626675	0.0262715	0.158031	0.0934842	0.0198719	0.27811	0.75119	0.166667	0.0121557	0.886278	0.0999273	0.0666667	0.0170635	0.148671	0.993735	0.417566	0.999841	0.918239	0.561267	0.899343
9585_at	KIF20B	-0.0666667	-0.409091	-0.360099	-0.449261	-0.45614	-0.363447	-0.460255	0.0859684	-0.0383482	-0.0632077	-0.328571	-0.343186	-0.297664	-0.142857	0.5	-0.285754	0.405594	-0.0485036	-0.5	0.0714286	-0.0714286	0.440046	0.106932	0.029898	0.00764878	0.0256332	0.000977511	0.106261	0.653774	0.443935	0.276975	0.115814	0.0371786	0.0657846	0.39127	0.833333	0.0369332	0.90776	0.424964	0.225	0.580159	0.410316	0.993735	0.536317	0.849515	0.533114	0.556962	0.203995
55076_at	TMEM45A	-0.2	0.872727	-0.17265	-0.291626	0.0649123	0.1222	0.627621	-0.0326087	0.705018	0.140869	0.167857	0.0437876	0.0983056	0.0357143	0.5	0.0924058	0.272727	0.680083	-0.1	0.75	0.0659341	0.709529	0.000474489	0.810178	0.937947	0.396188	0.154629	0.0351825	0.560113	0.00114332	0.0926962	0.274627	0.412394	0.312837	0.481746	0.5	0.28532	0.195616	0.00125719	0.608333	0.0331349	0.417393	0.966844	0.141611	0.999604	0.999976	0.990853	0.599533
3696_at	ITGB8	-0.0833333	0.7	-0.097287	0.0748768	0.510526	0.17391	0.72804	0.313241	-0.0265488	0.0688573	0.432143	0.591133	0.0204549	0.5	0.5	0.0964398	0.503497	-0.277606	0.3	-0.214286	0.142857	0.595009	0.0104062	0.688815	0.34929	0.0135958	0.0733403	0.0130768	0.0727462	0.538874	0.259505	0.0547101	0.000573341	0.459669	0.133333	0.5	0.276932	0.0493758	0.869974	0.341667	0.702579	0.321414	0.966844	0.218412	0.999604	0.985471	0.640309	0.467693
10575_at	CCT4	-0.75	0.309091	-0.215402	-0.238916	-0.252632	0.198491	-0.309626	-0.412055	-0.103245	-0.193148	0.332143	-0.344828	-0.25706	-0.107143	-0.5	-0.403115	-0.461538	-0.296182	0.6	0.428571	-0.675824	0.0127453	0.829323	0.135488	0.105561	0.147706	0.951517	0.208739	0.0259264	0.351787	0.0340786	0.889422	0.0364567	0.0977638	0.419841	0.5	0.00495226	0.0669182	0.116002	0.883333	0.84881	0.0069485	0.993735	1	0.900132	0.752604	0.791393	0.999991
10622_at	POLR3G	-0.0666667	-0.172727	0.128803	0.0610837	-0.707018	0.0972502	-0.359836	-0.37253	-0.300886	-0.0876508	-0.114286	-0.526546	-0.199969	-0.428571	1	-0.0870585	-0.132867	-0.302374	-1	0.5	-0.571429	0.440046	0.307213	0.743191	0.624802	0.000503183	0.790626	0.170755	0.0404007	0.128732	0.205684	0.342884	0.002255	0.158643	0.176786	1	0.296615	0.341683	0.111011	0.00833333	0.882143	0.0224454	0.993735	0.804694	0.999841	0.999889	0.375995	0.999991
79029_at	SPATA5L1	-0.233333	-0.209091	-0.408057	-0.0236453	-0.266667	0.196412	0.117156	-0.366601	-0.353984	-0.254486	-0.346429	-0.592228	-0.364525	0.571429	-0.5	-0.287725	-0.538462	0.250774	0	0.285714	-0.0714286	0.275854	0.269557	0.0155566	0.451727	0.134321	0.949715	0.617977	0.0430207	0.0892929	0.00774924	0.103019	0.000558881	0.0307832	0.916667	0.5	0.0359058	0.0374511	0.844956	0.525	0.75119	0.410316	0.993735	0.766695	0.823507	0.959724	0.784941	0.999991
79621_at	RNASEH2B	-0.233333	-0.154545	0.134283	0.232512	-0.677193	-0.314487	0	-0.469368	0.365783	-0.361071	0	-0.388615	0.0210655	0.571429	-1	0.119143	-0.307692	-0.114551	-0.6	-0.285714	-0.104396	0.275854	0.326769	0.752147	0.888551	0.000963506	0.00389563	0.5	0.0125369	0.918235	0.00023591	0.502556	0.0209253	0.541531	0.916667	0.166667	0.76799	0.165431	0.325157	0.175	0.277976	0.368476	0.993735	0.820249	0.999841	0.999889	0.375995	0.298512
8661_at	EIF3A	-0.266667	-0.409091	-0.445328	-0.440887	-0.114035	-0.075285	-0.276153	-0.248024	-0.463129	-0.111979	-0.260714	-0.426382	0.0952526	0.285714	-0.5	-0.281814	-0.146853	-0.442724	0.6	0	-0.434066	0.246666	0.106932	0.00877918	0.00875102	0.320649	0.265897	0.235981	0.126344	0.035412	0.146679	0.173464	0.0122889	0.681752	0.75119	0.5	0.039057	0.325537	0.0336949	0.883333	0.518254	0.0702033	0.993735	0.536317	0.823507	0.537089	0.910614	0.992325
7019_at	TFAM	-0.0666667	-0.136364	-0.118663	-0.192611	-0.219298	0.0168679	-0.610884	-0.442688	-0.548675	-0.339526	-0.025	-0.43295	-0.121203	0.142857	1	-0.28885	-0.0699301	0.0340557	-0.3	-0.0714286	-0.467033	0.440046	0.346756	0.273784	0.157685	0.182709	0.555718	0.0402709	0.0178141	0.0138721	0.000530497	0.466802	0.0111416	0.273516	0.643452	1	0.0353289	0.417224	0.555601	0.341667	0.453175	0.0551299	0.993735	0.834043	0.945468	0.806244	0.823272	0.999991
22823_at	MTF2	-0.533333	-0.636364	-0.0123322	-0.435961	-0.289474	-0.231891	0.0585779	0.0583004	-0.566374	-0.122866	-0.553571	-0.0925014	-0.325752	0.0714286	-1	-0.208828	0.202797	0.250774	-0.3	-0.535714	-0.0824176	0.0737627	0.0201932	0.475169	0.00945925	0.114282	0.0259354	0.559497	0.605944	0.0110894	0.124313	0.0174547	0.319245	0.0486443	0.580159	0.166667	0.0979753	0.743244	0.844956	0.341667	0.117857	0.396243	0.993735	0.303719	0.97315	0.546863	0.760572	0.501142
634_at	CEACAM1	0.366667	0.190909	-0.0704303	0.0477833	-0.161404	0.168209	0.794986	0.425889	-0.22714	0.358468	0.00714286	-0.0837438	0.361472	0.285714	1	0.24579	0.237762	0.0877193	0.1	-0.321429	0.615385	0.16813	0.288129	0.63913	0.402645	0.748503	0.0802715	0.00522226	0.0219628	0.801223	0.000260966	0.492331	0.665628	0.0319706	0.277976	0.166667	0.0631595	0.228551	0.364731	0.475	0.777778	0.0142699	0.95835	0.858355	0.999604	0.999976	0.999959	0.481035
56919_at	DHX33	0.0666667	-0.336364	-0.0808441	-0.217734	-0.375439	0.0144199	-0.652725	-0.401186	-0.43068	-0.186527	0.357143	-0.597154	-0.152038	0.535714	-1	0.11539	-0.65035	-0.157895	-0.3	0	-0.263736	0.578409	0.156513	0.341287	0.12769	0.0569676	0.547681	0.0283383	0.0294193	0.0479229	0.0391788	0.906516	0.000497657	0.224511	0.9	0.166667	0.760845	0.0129558	0.265083	0.341667	0.518254	0.191746	0.993735	0.627118	0.953298	0.778156	0.676355	0.999991
55345_at	C4orf21	0	-0.145455	-0.0501508	-0.0522167	-0.285965	-0.302783	-0.351468	-0.0899209	-0.0589973	-0.319909	-0.342857	-0.365079	-0.533354	-0.428571	-0.5	-0.0909986	0.482517	-0.405573	-0.3	0.214286	-0.120879	0.509215	0.336712	0.399967	0.393766	0.117228	0.00526195	0.176833	0.341222	0.414091	0.00105708	0.1055	0.0284237	0.00208627	0.176786	0.5	0.288273	0.945184	0.0480667	0.341667	0.702579	0.348042	0.993735	0.825211	0.961244	0.933248	0.760572	0.321426
25938_at	HEATR5A	0.633333	0.618182	0.147164	-0.155172	0.105263	0.182394	-0.167365	0.232213	0.536875	0.249298	-0.00714286	-0.074439	0.00274767	-0.428571	-0.5	0.523008	0.041958	0.320949	-0.1	-0.0714286	0.631868	0.0380181	0.0239085	0.227442	0.790805	0.333735	0.063872	0.666548	0.142484	0.0160043	0.00890535	0.51278	0.648169	0.494574	0.84881	0.833333	0.000267563	0.451869	0.0969035	0.608333	0.580159	0.0118717	0.95835	0.27793	0.982139	0.999976	0.964159	0.450514
51433_at	ANAPC5	0.283333	-0.6	0.0929023	-0.212808	-0.342105	-0.0903756	-0.794986	-0.429842	-0.265488	-0.210212	-0.275	-0.272031	-0.249428	-0.535714	-0.5	0.0424973	-0.559441	0.0361197	0.6	0.392857	-0.527473	0.781688	0.0280894	0.680894	0.133248	0.0759208	0.226331	0.00522226	0.0209237	0.160162	0.0233699	0.160139	0.0805017	0.104797	0.117857	0.5	0.602711	0.0313744	0.55885	0.883333	0.823214	0.0336709	0.993735	0.326827	0.995436	0.786009	0.713998	0.944052
55352_at	C17orf79	0.466667	0.790909	0.405043	0.266502	-0.578947	0.217807	-0.895405	-0.350791	-0.129794	-0.243419	0.114286	-0.372195	-0.313845	-0.642857	-1	0.254046	-0.594406	0.226006	-0.6	0.0714286	-0.510989	0.9031	0.997399	0.983748	0.919466	0.00534137	0.965933	0.000549263	0.0506404	0.315935	0.010392	0.661847	0.0259612	0.0554455	0.0694444	0.166667	0.943158	0.0228766	0.819417	0.175	0.580159	0.0387847	0.993735	1	0.999841	0.999889	0.457488	0.999991
6135_at	RPL11	0.416667	-0.518182	-0.326391	-0.334975	0.303509	-0.114605	-0.493728	-0.366601	-0.132744	0.0240066	0.0464286	-0.149973	0.115708	-0.285714	-1	-0.511	-0.391608	-0.539732	0	-0.357143	-0.296703	0.875041	0.0534591	0.0450245	0.0380983	0.898362	0.170629	0.0883799	0.0430207	0.312038	0.588853	0.568708	0.222272	0.71726	0.277976	0.166667	0.000376613	0.104782	0.0112803	0.525	0.222222	0.162326	0.993735	0.405325	0.862812	0.646796	0.999938	0.873712
90957_at	DHX57	-0.266667	-0.481818	-0.401206	-0.389163	-0.268421	0.0641516	-0.661094	-0.0741107	-0.43658	0.0726292	-0.360714	-0.226054	-0.2421	-0.392857	-1	-0.406117	0.20979	0.0897833	-0.5	0.678571	-0.39011	0.246666	0.0686096	0.0171719	0.0188864	0.132705	0.70295	0.0262614	0.368194	0.0454438	0.751839	0.0934842	0.123151	0.111866	0.197817	0.166667	0.00465864	0.750443	0.641458	0.225	0.955952	0.0943859	0.993735	0.451241	0.823507	0.580563	0.781503	0.999991
11004_at	KIF2C	-0.0833333	-0.163636	-0.197315	-0.38867	-0.122807	-0.190979	-0.627621	-0.475296	-0.318585	-0.1523	0.0714286	-0.226054	0.183789	0.357143	0.5	-0.212674	-0.125874	0.219814	-0.6	-0.714286	-0.763736	0.421591	0.316935	0.157105	0.019016	0.307767	0.055273	0.0351825	0.0115573	0.114561	0.075926	0.603714	0.123151	0.820601	0.802183	0.833333	0.0938274	0.349856	0.81267	0.175	0.0440476	0.00180102	0.993735	0.809847	0.905169	0.580563	0.905731	0.626908
51134_at	CCDC41	-0.35	-0.581818	0.0904358	-0.446798	-0.192982	-0.0836351	-0.602516	-0.034585	-0.0737466	-0.320288	0.0928571	-0.420909	-0.267745	0.392857	-1	-0.122332	-0.013986	-0.236326	-0.4	0.0714286	-0.379121	0.179291	0.0327666	0.676403	0.00796016	0.213471	0.243588	0.0429767	0.438106	0.393031	0.00104354	0.633131	0.0133178	0.088473	0.823214	0.166667	0.226027	0.486847	0.171811	0.258333	0.580159	0.101194	0.993735	0.342753	0.99522	0.533114	0.845657	0.966736
9487_at	PIGL	-0.05	-0.818182	-0.0761853	-0.344828	-0.526316	-0.165392	-0.259416	-0.285573	-0.345134	0.0144534	0.203571	-0.310892	-0.0515952	-0.142857	0.5	-0.0538487	-0.741259	0.215686	0	-0.357143	-0.5	0.455809	0.00186724	0.350002	0.0337815	0.0111208	0.0838709	0.250134	0.0929995	0.0952297	0.553776	0.771114	0.0537637	0.399137	0.39127	0.833333	0.370697	0.00408532	0.808093	0.525	0.222222	0.0424914	0.993735	0.193446	0.955825	0.642386	0.494126	0.706655
513_at	ATP5D	0.216667	0.0181818	-0.168539	0.029064	0.0403509	0.155667	0.125524	-0.119565	-0.407081	-0.272489	-0.0464286	-0.368911	-0.484506	0.321429	-1	-0.368591	-0.601399	-0.504644	0.6	-0.285714	-0.472527	0.724146	0.527008	0.195633	0.560387	0.56726	0.902835	0.626191	0.292749	0.0588009	0.00468447	0.43634	0.0270757	0.00521698	0.777778	0.166667	0.00963346	0.0214034	0.0172814	0.883333	0.277976	0.0528596	0.993735	0.969013	0.915654	0.987432	0.997964	0.999991
55142_at	HAUS2	0.0333333	0.0636364	-0.174569	-0.252709	-0.515789	0.132294	-0.803354	-0.454545	-0.22124	-0.154556	-0.321429	-0.493706	-0.319646	0.178571	0.5	-0.0606032	0.041958	0.139319	-0.9	0.571429	-0.406593	0.544191	0.580588	0.187145	0.0926681	0.0127264	0.864682	0.0045532	0.0152836	0.205125	0.0729025	0.121208	0.00413545	0.0520492	0.669246	0.833333	0.355141	0.556832	0.712659	0.0416667	0.916667	0.084752	0.993735	1	0.915654	0.734768	0.500933	0.999991
64318_at	NOC3L	-0.133333	-0.154545	0.0644013	-0.452709	-0.433333	0.137961	-0.569043	-0.124506	-0.277287	-0.0617583	0.353571	-0.535304	-0.270188	-0.892857	-0.5	-0.339697	-0.041958	-0.151703	-0.1	0.357143	-0.357143	0.37177	0.326769	0.627629	0.00723005	0.032641	0.874747	0.054902	0.284974	0.149229	0.281547	0.90419	0.00190026	0.0864392	0.00615079	0.5	0.0159951	0.451869	0.273333	0.475	0.802183	0.115751	0.993735	0.820249	0.990332	0.533114	0.594516	0.999991
9933_at	KIAA0020	-0.166667	-0.245455	0.197315	-0.347783	-0.25614	0.308249	-0.861932	-0.273715	-0.132744	-0.0386658	0.203571	-0.426929	-0.10838	-0.214286	-0.5	-0.228622	-0.146853	-0.448916	-1	-0.321429	-0.362637	0.338872	0.234092	0.842895	0.0325644	0.144285	0.995425	0.00140296	0.102783	0.312038	0.358742	0.771114	0.0121897	0.295253	0.330754	0.5	0.0779558	0.325537	0.0316585	0.00833333	0.24881	0.111993	0.993735	0.727324	0.999841	0.642386	0.788723	0.999991
3339_at	HSPG2	0.35	0.672727	-0.0690601	0.0586207	0.387719	0.239269	-0.334731	0.491107	0.0707968	0.206737	-0.05	0.428571	0.252786	-0.428571	1	0.322342	0.034965	-0.263158	0.9	0	0	0.179291	0.0140352	0.636526	0.381033	0.0509446	0.0223511	0.810703	0.0092462	0.397223	0.0252894	0.573745	0.0118961	0.101661	0.84881	0.166667	0.0212534	0.460592	0.856847	0.0416667	0.518254	0.503615	0.95835	0.236353	0.999604	0.998055	0.741272	0.32817
2071_at	ERCC3	-0.616667	-0.272727	-0.18416	-0.0418719	-0.370175	0.0334339	-0.769881	-0.0869565	0.153393	0.0240889	-0.0392857	-0.208539	-0.17005	-0.142857	1	-0.457339	-0.482517	-0.605779	0.3	0.535714	-0.615385	0.0428627	0.209083	0.174093	0.41456	0.0597025	0.609357	0.00762009	0.346226	0.714702	0.589153	0.446464	0.142788	0.19822	0.39127	1	0.00150389	0.0576868	0.00450121	0.741667	0.9	0.0142699	0.993735	0.694264	0.912228	0.947335	0.679989	0.999991
11198_at	SUPT16H	0.216667	-0.2	0.21732	-0.296552	-0.396491	0.0817907	-0.694567	-0.492095	-0.672569	-0.265308	-0.217857	-0.409414	-0.0332774	-0.5	-0.5	-0.0906234	0.566434	0.0732714	-0.7	0.0714286	0.0494505	0.724146	0.278777	0.866686	0.0591515	0.0469405	0.75166	0.018932	0.00911539	0.00215408	0.00574861	0.217134	0.0157099	0.43456	0.133333	0.5	0.289063	0.972259	0.616511	0.116667	0.580159	0.568382	0.993735	0.777381	0.999841	0.67253	0.64442	0.999991
81542_at	TMX1	0.433333	0.136364	-0.128254	-0.477833	-0.333333	-0.148826	-0.53557	-0.210474	-0.607672	0.096644	-0.585714	-0.495895	-0.0305297	-0.75	0.5	-0.192692	0.13986	0.174407	-0.7	0.0357143	0.159341	0.885091	0.663288	0.257713	0.00472201	0.081575	0.107475	0.068631	0.166736	0.00626318	0.817573	0.0121274	0.00397817	0.439923	0.0331349	0.833333	0.116778	0.674463	0.758937	0.116667	0.546825	0.704409	0.993735	1	0.938293	0.533114	0.722514	0.756219
64858_at	DCLRE1B	-0.333333	-0.581818	-0.220609	-0.260099	-0.498246	-0.0474849	-0.326363	-0.548419	0.00589973	-0.0920651	-0.203571	-0.436234	-0.157838	0.0357143	-1	-0.156574	0.27972	0.147575	-0.4	-0.0357143	-0.521978	0.192661	0.0327666	0.12964	0.0862397	0.0158087	0.346763	0.19568	0.00379334	0.50865	0.19406	0.232875	0.0106021	0.215848	0.546825	0.166667	0.167316	0.816796	0.723891	0.258333	0.481746	0.0353174	0.993735	0.342753	0.900132	0.726036	0.515561	0.999991
26959_at	HBP1	0.233333	0.290909	-0.0243903	0.300493	0.419298	-0.0879946	0.527201	0.456522	0.516226	0.21181	-0.0642857	0.386426	0.359334	0.642857	-0.5	0.108917	-0.174825	0.151703	0.5	0.178571	0.175824	0.275854	0.193217	0.549024	0.0566586	0.0376296	0.767737	0.0723497	0.0148915	0.0203234	0.0225288	0.593779	0.0215472	0.0328226	0.0694444	0.833333	0.251747	0.713521	0.273333	0.225	0.356548	0.283012	0.95835	0.718806	0.999604	0.796701	0.729095	0.999989
55135_at	WRAP53	-0.166667	0.0636364	-0.267197	-0.164532	-0.17193	-0.0988263	-0.543938	-0.43083	-0.42773	-0.147853	0	-0.412698	-0.0610594	0.642857	-0.5	-0.331911	-0.314685	-0.159959	-0.7	0.285714	-0.664835	0.338872	0.580588	0.0846349	0.196043	0.239979	0.20569	0.0650273	0.0206701	0.0491978	0.0821578	0.502556	0.0149932	0.381119	0.945238	0.5	0.0182038	0.159736	0.262359	0.116667	0.75119	0.00799774	0.993735	1	0.893348	0.837598	0.861889	0.91316
23517_at	SKIV2L2	-0.416667	-0.209091	0.1151	-0.0285714	-0.554386	0.176157	0.351468	-0.353755	-0.548675	-0.265012	-0.2	-0.376026	-0.0222867	0.285714	-0.5	-0.220273	0.307692	-0.644995	-0.3	0.285714	-0.467033	0.134791	0.269557	0.72013	0.441628	0.0076186	0.929302	0.823167	0.0491396	0.0138721	0.00579657	0.236899	0.0247075	0.45607	0.75119	0.5	0.0860015	0.840264	0.00238696	0.341667	0.75119	0.0551299	0.993735	0.766695	0.999841	0.959724	0.457488	0.999991
54433_at	GAR1	0.416667	-0.345455	0.097013	-0.08867	0.0596491	0.255567	0.092051	-0.34585	-0.631271	-0.113461	0.0142857	-0.519431	0.0754083	-0.75	-1	-0.340447	-0.223776	-0.399381	0.5	0.821429	-0.741758	0.875041	0.149694	0.688322	0.323119	0.598236	0.984141	0.593103	0.0532179	0.0043634	0.143487	0.522996	0.00258363	0.645733	0.0331349	0.166667	0.0157944	0.242456	0.0508458	0.825	0.988095	0.00264504	0.993735	0.615018	0.99642	0.915109	0.999938	0.999991
7374_at	UNG	0.0166667	-0.618182	0.0197315	-0.327094	-0.240351	0.0390677	-0.209207	-0.135375	-0.392332	-0.316961	-0.228571	-0.250684	-0.352923	-0.178571	-1	-0.392608	0.342657	0.139319	-0.7	-0.0357143	-0.043956	0.525805	0.0239085	0.539692	0.0418518	0.160078	0.627194	0.294524	0.268207	0.0664121	0.00116799	0.205708	0.0987372	0.0354844	0.356548	0.166667	0.00610779	0.866998	0.712659	0.116667	0.481746	0.445923	0.993735	0.313058	0.981259	0.649747	0.80039	0.999991
10274_at	STAG1	0.65	0.154545	0.0981092	-0.388177	-0.512281	0.0247485	0.276153	-0.416996	0.244839	-0.270364	-0.371429	-0.0848385	-0.45764	-0.392857	-1	-0.175243	-0.041958	-0.271414	-0.6	0.785714	-0.631868	0.970555	0.683065	0.690292	0.0191463	0.0133009	0.581423	0.764019	0.0244509	0.819624	0.00497969	0.0867354	0.333355	0.00819213	0.197817	0.166667	0.139719	0.451869	0.137429	0.175	0.982937	0.0118717	0.995516	1	0.996549	0.580563	0.50385	0.999991
4686_at	NCBP1	-0.133333	-0.1	-0.130721	-0.08867	-0.254386	-0.199296	-0.686198	-0.204545	0.268438	-0.00638254	-0.00357143	-0.441708	-0.355366	-0.0357143	-0.5	-0.5216	0.181818	-0.153767	-0.9	0.357143	-0.406593	0.37177	0.387832	0.253657	0.323119	0.145989	0.0478276	0.0206212	0.173763	0.842614	0.476196	0.497444	0.00975107	0.0344515	0.481746	0.5	0.000278682	0.721086	0.27057	0.0416667	0.802183	0.084752	0.993735	0.869083	0.938293	0.915109	0.790368	0.598685
23002_at	DAAM1	0.283333	0.590909	-0.13949	-0.228079	0.475439	0.22173	-0.0753145	0.101779	0.504427	0.0867943	-0.389286	0.596059	0.0915891	-0.107143	-0.5	0.293072	0.468531	0.190918	0.2	0.142857	0.483516	0.231495	0.0303641	0.760507	0.883989	0.0206683	0.031633	0.576353	0.321477	0.0231551	0.207986	0.92575	0.000510734	0.324789	0.60873	0.833333	0.0332302	0.0637363	0.223175	0.391667	0.39127	0.0485185	0.95835	0.304582	0.999604	0.999976	0.664154	0.367068
4908_at	NTF3	-0.45	0.590909	0.208276	-0.0788177	0.515789	0.179712	-0.200839	-0.0237154	0.595873	0.166053	0.346429	0.350848	-0.110823	0.321429	0.5	0.231249	0.237762	0.341589	-0.1	0.428571	0.494505	0.893739	0.0303641	0.143762	0.659204	0.0127264	0.066759	0.69782	0.544037	0.00742919	0.0588878	0.103019	0.0339029	0.708944	0.24881	0.5	0.0755418	0.228551	0.0827202	0.608333	0.176786	0.0444371	0.97268	0.304582	0.945517	0.999976	0.640309	0.454776
158_at	ADSL	-0.183333	0.309091	0.178405	-0.397044	-0.0982456	0.270322	-0.100419	-0.552372	-0.466079	-0.153156	0.310714	-0.589491	-0.119371	0.142857	-0.5	-0.139688	-0.230769	0.192982	-0.3	-0.571429	-0.730769	0.32182	0.829323	0.818142	0.0169085	0.344344	0.988562	0.398569	0.00354867	0.0344065	0.0747675	0.87324	0.00059564	0.276575	0.643452	0.5	0.194985	0.235453	0.781803	0.341667	0.1	0.00316137	0.993735	1	0.999841	0.580563	0.920192	0.999991
9790_at	BMS1	-0.116667	0.2	-0.0452179	-0.465517	-0.22807	-0.07334	-0.702935	-0.285573	-0.395282	-0.0724151	-0.167857	-0.454844	0.0109907	-0.285714	1	-0.183874	-0.13986	-0.537668	0.1	0.0357143	-0.587912	0.387814	0.730443	0.409637	0.00583924	0.173062	0.271236	0.0173351	0.0929995	0.0648384	0.248798	0.274627	0.00793764	0.521695	0.277976	1	0.128029	0.333575	0.0115793	0.608333	0.546825	0.0190535	0.993735	1	0.961244	0.533114	0.816749	0.998269
387893_at	SETD8	0.25	-0.809091	0.189641	-0.20197	0.0754386	-0.00140845	-0.594147	0.0889328	0.117995	-0.266098	0.467857	-0.334428	-0.281484	-0.321429	-1	-0.279938	-0.545455	-0.199174	-0.7	0.571429	-0.543956	0.753334	0.00221401	0.833114	0.146031	0.623166	0.495393	0.0457917	0.658778	0.668298	0.00562195	0.960834	0.0412188	0.0774593	0.24881	0.166667	0.0401014	0.0353395	0.213279	0.116667	0.916667	0.029067	0.993735	0.193726	0.999841	0.79996	0.999938	0.999991
51686_at	OAZ3	0.466667	0.2	0.0504248	0.363054	0.282456	0.339504	0.418414	-0.205534	-0.0265488	-0.0393576	0.632143	-0.286262	0.260113	0	-1	0.477415	-0.440559	0.45098	0.7	0.142857	-0.28022	0.106261	0.278777	0.399431	0.0268166	0.120223	0.00197236	0.131191	0.828599	0.538874	0.643676	0.00675591	0.93061	0.0950435	0.518254	1	0.000919393	0.926397	0.031001	0.116667	0.39127	0.828177	0.95835	0.847057	0.999604	0.721986	0.842931	0.171411
60686_at	C14orf93	-0.633333	-0.309091	-0.111812	-0.210345	0.149123	-0.221797	0.301258	-0.211462	-0.625371	-0.212452	-0.539286	-0.167488	-0.016486	0.285714	-0.5	-0.308645	-0.531469	-0.162023	0.9	-0.642857	0.263736	0.0380181	0.17802	0.285541	0.136087	0.731931	0.0315923	0.784588	0.165582	0.00478858	0.0221978	0.0203296	0.196307	0.467476	0.75119	0.5	0.0263271	0.0396515	0.259649	0.991667	0.0694444	0.81335	0.993735	0.653446	0.949361	0.786009	0.999938	0.52858
6634_at	SNRPD3	0.566667	0.190909	0.0380927	-0.315764	-0.570175	0.107746	0.108788	-0.20751	-0.628321	-0.281548	-0.0142857	-0.530378	-0.324836	0	-1	-0.161358	0	0.166151	-0.4	-0.178571	-0.203297	0.946001	0.721223	0.576304	0.0477414	0.00608034	0.814932	0.609723	0.170228	0.00457209	0.00359108	0.482111	0.00209338	0.0491441	0.518254	0.166667	0.159942	0.504385	0.7484	0.258333	0.356548	0.252627	0.994134	1	0.983451	0.656202	0.457488	0.999991
51028_at	VPS36	-0.466667	-0.636364	-0.109893	0.257635	-0.485965	-0.233333	-0.502096	-0.020751	0.383482	-0.190381	0.0357143	-0.359059	0.0937261	0.428571	-1	0.0774896	0.342657	-0.667699	-0.6	-0.714286	-0.214286	0.106261	0.0201932	0.288873	0.912078	0.0182978	0.0251999	0.0841987	0.463131	0.92871	0.0361406	0.553536	0.0306491	0.679033	0.84881	0.166667	0.6827	0.866998	0.00159092	0.175	0.0440476	0.240926	0.993735	0.303719	0.951291	0.999889	0.519713	0.501142
10914_at	PAPOLA	0.466667	-0.454545	0.194848	-0.238916	-0.275439	0.223239	-0.711303	-0.628458	-0.43953	0.016677	-0.442857	-0.401204	-0.479927	-0.428571	-0.5	-0.118392	0.363636	0.230134	-0.7	-0.0714286	0.472527	0.9031	0.081693	0.839791	0.105561	0.126364	0.969292	0.0158283	0.000836441	0.0442392	0.561988	0.0500931	0.0176247	0.00564811	0.176786	0.5	0.23343	0.881634	0.823835	0.116667	0.453175	0.949344	0.993735	0.48219	0.999841	0.752604	0.772257	0.999991
2618_at	GART	0.0333333	0.154545	-0.0279529	-0.420197	0.27193	0.111167	-0.518833	-0.532609	-0.477878	-0.160568	0.171429	-0.454844	-0.309571	0.142857	0.5	-0.218866	-0.027972	-0.273478	-0.9	-0.142857	-0.450549	0.544191	0.683065	0.443857	0.012054	0.87207	0.822464	0.0761837	0.00491763	0.0305916	0.06529	0.733985	0.00793764	0.0580511	0.643452	0.833333	0.0874141	0.469332	0.135553	0.0416667	0.39127	0.0623504	0.993735	1	0.969464	0.565799	0.999938	0.999991
129401_at	NUP35	-0.466667	-0.690909	-0.0956427	-0.157143	-0.422807	0.234105	-0.468623	-0.428854	-0.501477	-0.0668149	0.271429	-0.514505	-0.252481	0.142857	-0.5	-0.256579	-0.13986	0.0835913	-0.3	-0.142857	-0.208791	0.106261	0.0115294	0.314146	0.206969	0.0363315	0.975203	0.101618	0.0211797	0.0239069	0.265755	0.839861	0.00283441	0.101944	0.643452	0.5	0.0550023	0.333575	0.632162	0.341667	0.39127	0.246743	0.993735	0.263792	0.951949	0.855764	0.61342	0.999991
100506686_at	LOC100506686	-0.633333	0.172727	0.0216498	0.0162562	0.449123	-0.182394	0.979088	-0.0750988	0.171092	-0.121054	0.303571	0.457033	0.34987	-0.0714286	-1	0.354332	0.174825	-0.0918473	0.3	-0.464286	0.313187	0.966719	0.307213	0.456463	0.46693	0.0276516	0.936163	2.13316e-06	0.635214	0.263186	0.872137	0.135386	0.00766474	0.0368088	0.580159	1	0.0124398	0.29413	0.644539	0.341667	0.866667	0.148671	0.988942	0.884681	0.999604	0.999976	0.704898	0.999989
51163_at	DBR1	-0.15	-0.727273	0.244451	-0.187685	-0.354386	-0.35503	-0.0334731	-0.25	-0.126844	-0.0916368	-0.185714	-0.365079	-0.402687	0.678571	-0.5	-0.328908	0.377622	-0.267286	-0.7	0.107143	0.346154	0.354034	0.00750869	0.895018	0.164048	0.0684802	0.00125838	0.465936	0.124415	0.31985	0.19517	0.253337	0.0284237	0.018648	0.955952	0.5	0.0191194	0.890806	0.141229	0.116667	0.60873	0.880413	0.993735	0.239501	0.999841	0.810537	0.701172	0.206279
54801_at	HAUS6	-0.133333	-0.127273	0.0375446	-0.0551724	-0.491228	-0.159893	-0.19247	-0.352767	-0.0088496	-0.0463743	-0.196429	-0.34647	-0.46802	0.571429	-0.5	-0.270932	0.013986	-0.395253	-0.8	0	-0.659341	0.37177	0.356896	0.575219	0.387875	0.0171958	0.0912395	0.309903	0.0496361	0.487026	0.332134	0.240957	0.0357457	0.00690973	0.916667	0.5	0.0454203	0.521915	0.0527632	0.0666667	0.518254	0.00856514	0.993735	0.841245	0.983377	0.931216	0.51908	0.726121
10465_at	PPIH	0.233333	-0.0909091	-0.20307	-0.314778	0.105263	0.0161301	-0.267785	-0.563241	-0.44248	-0.220622	0.403571	-0.392447	0.0219814	0.928571	-0.5	-0.226746	-0.398601	-0.190918	0.6	-0.571429	-0.71978	0.739683	0.398296	0.150008	0.0482821	0.668898	0.553298	0.243015	0.00294287	0.0430576	0.0183284	0.933344	0.0198719	0.54333	0.998611	0.5	0.0797142	0.100486	0.223175	0.883333	0.1	0.00374891	0.993735	0.876604	0.900132	0.656202	0.999938	0.999991
192111_at	PGAM5	0.533333	-0.0636364	-0.27624	-0.5133	0.161404	0.0631791	-0.309626	-0.482213	-0.253688	-0.21316	0.0785714	-0.45156	-0.167608	-0.0714286	1	-0.342418	-0.370629	-0.20743	0.3	0.321429	-0.505495	0.933612	0.430052	0.077376	0.00245961	0.748503	0.700144	0.208739	0.0104942	0.171546	0.0218375	0.613589	0.00836219	0.201678	0.453175	1	0.0152774	0.118366	0.203625	0.741667	0.777778	0.0406076	0.993735	0.899269	0.89294	0.533114	0.999938	0.999991
85457_at	KIAA1737	-0.65	-0.427273	0.0221979	0.0374384	-0.238596	-0.101744	-0.334731	-0.155138	-0.206491	-0.0212065	-0.360714	-0.387521	-0.423752	-0.785714	-1	0.0410901	0.202797	-0.519092	-0.6	0.25	-0.368132	0.033281	0.0963125	0.544635	0.577455	0.161896	0.198828	0.189297	0.238982	0.221455	0.421369	0.0934842	0.0212345	0.0138093	0.0240079	0.166667	0.59938	0.743244	0.0145643	0.175	0.722024	0.108315	0.993735	0.511167	0.981722	0.993627	0.803891	0.904814
9451_at	EIF2AK3	-0.283333	0.536364	-0.0761853	-0.238916	-0.250877	0.0513414	0.0334731	0.200593	0.359884	0.283212	0.232143	0.553366	0.146237	-0.25	-0.5	0.336695	0.0839161	0.126935	0.9	-0.178571	0.708791	0.781688	0.0468212	0.649998	0.89492	0.852294	0.33501	0.465936	0.178545	0.0854739	0.00341683	0.201974	0.00131704	0.233355	0.722024	0.833333	0.016819	0.400099	0.307464	0.0416667	0.669246	0.00441428	0.966844	0.367253	0.999604	0.999976	0.999959	0.785938
4485_at	MST1	0.716667	0.409091	-0.0649494	0.0536946	0.233333	-0.0734406	0.828459	0.153162	-0.150443	-0.00938028	0.635714	0.488232	0.030835	0.857143	-0.5	0.13753	-0.475524	0.176471	0.2	0.392857	0.247253	0.0184331	0.106932	0.628679	0.390817	0.167423	0.729134	0.00289769	0.241828	0.710942	0.534961	0.00643734	0.0045519	0.439326	0.0119048	0.833333	0.198702	0.942313	0.241063	0.391667	0.197817	0.207485	0.95835	0.543047	0.999604	0.999976	0.871434	0.999989
5476_at	CTSA	0.4	0.763636	-0.14826	0.184236	0.387719	0.0864856	0.711303	0	0.0294987	0.213967	0.0285714	0.333881	0.264998	-0.0714286	1	0.190159	-0.41958	0.405573	0.9	0.0357143	-0.774725	0.145596	0.00460799	0.774253	0.168595	0.0509446	0.236206	0.0158283	0.5009	0.456821	0.0214329	0.461708	0.0414821	0.0908007	0.580159	0.166667	0.119938	0.91555	0.0480667	0.0416667	0.481746	0.99869	0.95835	0.18944	0.999604	0.900672	0.741272	0.69965
84289_at	ING5	-0.633333	-0.181818	0.220883	-0.0408867	-0.0877193	-0.0513749	-0.661094	-0.403162	-0.315636	-0.154194	0.164286	-0.347017	-0.473515	0.0357143	-1	-0.275247	-0.034965	-0.27967	0.1	-0.285714	-0.434066	0.0380181	0.297609	0.870664	0.416553	0.360471	0.334908	0.0262614	0.0287583	0.116851	0.0733818	0.725373	0.0355112	0.00630118	0.546825	0.166667	0.0428075	0.460592	0.130026	0.608333	0.277976	0.0702033	0.993735	0.794484	0.999841	0.947876	0.928205	0.999991
6670_at	SP3	-0.2	-0.518182	-0.0816663	-0.217734	-0.587719	-0.149933	-0.108788	0.0266798	-0.0412981	-0.066749	-0.507143	-0.474548	-0.231415	0.107143	0.5	-0.358835	0.125874	-0.459236	-0.6	0.0357143	0.269231	0.306702	0.0534591	0.339757	0.12769	0.00467713	0.105765	0.390277	0.549405	0.43965	0.265958	0.0281079	0.00575107	0.122736	0.60873	0.833333	0.0114883	0.658317	0.0284747	0.175	0.546825	0.818369	0.993735	0.405325	0.953298	0.778156	0.457488	0.752973
6988_at	TCTA	0.283333	0.636364	0.0213757	0.540394	0.0736842	0.113112	0.594147	0.194664	0.109145	0.124407	0.439286	0.340449	0.105022	0.607143	-0.5	0.36709	-0.664336	0.30031	-0.8	0.0357143	-0.697802	0.231495	0.0201932	0.457012	0.00142952	0.382337	0.173411	0.0457917	0.185863	0.343705	0.121349	0.0515996	0.0384065	0.301067	0.0833333	0.833333	0.00990128	0.989779	0.112659	0.958333	0.481746	0.995222	0.95835	0.26098	0.999604	0.489238	0.982003	0.626223
6165_at	RPL35A	-0.1	-0.563636	-0.419019	-0.277833	0.312281	-0.050454	0.384941	-0.411067	-0.286137	-0.152382	0.05	-0.00930487	-0.360861	0.571429	-0.5	-0.50061	-0.384615	-0.100103	0.3	-0.392857	-0.318681	0.404991	0.0379695	0.0132291	0.0721272	0.90496	0.338027	0.846851	0.0262298	0.141328	0.075814	0.573745	0.481681	0.0322122	0.916667	0.5	0.000501228	0.109194	0.34627	0.741667	0.197817	0.144277	0.993735	0.364767	0.823507	0.698822	0.999938	0.999991
1786_at	DNMT1	-0.45	-0.318182	-0.0331598	-0.128079	-0.182456	-0.00560027	-0.878669	-0.522727	0.115045	-0.180762	0.225	-0.321292	-0.23111	-0.142857	-0.5	0.12768	0.13986	-0.403509	-0.1	0.285714	-0.686813	0.114909	0.170677	0.433484	0.253149	0.22652	0.481522	0.000907898	0.00575178	0.664313	0.0441008	0.794292	0.0479058	0.123056	0.39127	0.5	0.783812	0.674463	0.0489803	0.475	0.75119	0.00600668	0.993735	0.644019	0.966532	0.880345	0.852001	0.999991
26230_at	TIAM2	-0.1	0.709091	-0.0298712	-0.114286	0.408772	-0.0446345	-0.0251048	0.137352	0.587023	0.0660737	0.707143	0.3711	0.146848	-0.535714	0.5	-0.115484	0.475524	0.296182	0.6	0.357143	0.417582	0.612186	0.00936419	0.559969	0.724113	0.041735	0.644559	0.525558	0.26521	0.00840981	0.268042	0.00215798	0.0263285	0.232416	0.9	0.5	0.761025	0.0606597	0.116002	0.175	0.222222	0.0787093	0.966844	0.213122	0.999604	0.999976	0.729095	0.964418
23511_at	NUP188	0.05	-0.345455	0.0274048	0.0842365	-0.105263	0.102716	-0.719672	-0.579051	-0.348084	-0.166053	0.225	-0.396825	-0.0613647	0.214286	-1	-0.265772	-0.293706	-0.0835913	-0.9	0.535714	-0.593407	0.559954	0.149694	0.555048	0.669482	0.333735	0.803507	0.0144096	0.00221799	0.0932229	0.0588878	0.794292	0.018721	0.380542	0.702579	0.166667	0.0487039	0.177166	0.370953	0.0416667	0.9	0.0180129	0.993735	0.615018	0.982438	0.999889	0.915069	0.999991
191_at	AHCY	-0.516667	-0.145455	-0.255961	-0.0694581	0.350877	0.0279343	0.43515	-0.279644	-0.324485	-0.0324068	0.142857	0.190476	-0.33949	-0.75	-0.5	-0.194099	-0.741259	-0.403509	0.7	-0.357143	-0.813187	0.0809	0.336712	0.0943064	0.359772	0.93049	0.591724	0.879121	0.0978065	0.110067	0.380861	0.698808	0.835658	0.0415969	0.0331349	0.5	0.115047	0.00408532	0.0489803	0.933333	0.222222	0.000619429	0.993735	0.825211	0.900132	0.929076	0.999938	0.999991
55247_at	NEIL3	-0.6	0.118182	-0.0528913	0.0802956	-0.205263	-0.267673	0.0418414	-0.391304	-0.233039	-0.0348775	-0.392857	-0.405583	-0.309571	-0.0357143	-0.5	-0.335288	0.307692	-0.281734	-0.5	0.357143	-0.60989	0.0483989	0.643104	0.394619	0.662019	0.19878	0.0121532	0.542557	0.0329043	0.192535	0.372079	0.0742499	0.0165811	0.0580511	0.481746	0.5	0.017217	0.840264	0.128216	0.225	0.802183	0.015145	0.993735	1	0.961244	0.999889	0.839868	0.411127
4763_at	NF1	0.1	0.481818	0.290765	-0.177833	-0.407018	-0.220121	-0.476992	0.230237	-0.117995	-0.0332798	-0.314286	-0.103996	-0.395665	-0.678571	-0.5	-0.40227	-0.51049	-0.329205	0.3	0.0714286	-0.653846	0.612186	0.935419	0.933333	0.177243	0.0424508	0.0326226	0.0970896	0.856465	0.331702	0.377751	0.12676	0.298548	0.0205325	0.0547619	0.5	0.00503764	0.0468027	0.0910443	0.741667	0.580159	0.00916245	0.993735	1	0.999841	0.825053	0.633338	0.53544
10196_at	PRMT3	-0.483333	-0.0727273	0.00739929	-0.404433	-0.1	0.271328	-0.0251048	-0.390316	-0.415931	-0.117776	0.107143	-0.429119	-0.139521	-0.535714	0.5	-0.186031	-0.51049	-0.203302	-0.5	-0.285714	-0.615385	0.0968998	0.419412	0.514904	0.0152111	0.34168	0.98882	0.474442	0.0332697	0.0545379	0.134459	0.652362	0.0117996	0.243818	0.117857	0.833333	0.125211	0.0468027	0.208421	0.225	0.277976	0.0142699	0.993735	0.892734	0.979651	0.580563	0.919335	0.999991
55286_at	C4orf19	0.6	0.609091	-0.0879694	-0.01133	0.485965	0.0141516	0.359836	0.52668	-0.156343	0.23874	-0.114286	0.291188	0.23172	0.0714286	-0.5	-0.213706	-0.0699301	0.591331	-0.3	0.285714	0.423077	0.0483989	0.0259388	0.671888	0.523925	0.0182978	0.453311	0.170755	0.00540505	0.718441	0.0117226	0.661847	0.0663256	0.122416	0.453175	0.833333	0.907264	0.591358	0.005584	0.741667	0.277976	0.0758002	0.95835	0.286366	0.999604	0.999976	0.650188	0.869042
11177_at	BAZ1A	0.0166667	-0.454545	-0.111812	-0.40936	0.0122807	-0.143125	-0.510465	0.140316	-0.21239	-0.0100391	-0.478571	-0.36289	-0.352618	-0.642857	-0.5	-0.24307	0.118881	-0.552116	-0.5	0	0.153846	0.525805	0.081693	0.285541	0.014159	0.521552	0.116595	0.0801333	0.740736	0.214846	0.46259	0.0367331	0.0292176	0.0356151	0.0694444	0.5	0.0653524	0.650144	0.00961247	0.225	0.518254	0.698034	0.993735	0.48219	0.949361	0.569438	0.984706	0.768009
9833_at	MELK	0.6	0.418182	-0.279529	0.00640394	-0.610526	-0.0456405	-0.794986	0.0583004	0.610622	-0.103562	-0.417857	-0.158183	-0.267135	0.428571	-0.5	-0.397111	0.314685	0.131063	-0.9	-0.178571	-0.686813	0.957137	0.903688	0.0748501	0.513749	0.00325865	0.352437	0.00522226	0.605944	0.994005	0.165686	0.0613307	0.209875	0.0889866	0.84881	0.5	0.0055872	0.845844	0.701231	0.0416667	0.356548	0.00600668	0.994678	1	0.889366	0.980091	0.457488	0.999991
55775_at	TDP1	-0.383333	-0.281818	-0.0131543	-0.152709	-0.168421	-0.0893025	-0.711303	-0.382411	0.0914458	-0.0675891	-0.510714	-0.376574	-0.261334	0.0357143	-0.5	-0.151508	-0.167832	-0.254902	-0.7	0.142857	-0.598901	0.15625	0.201068	0.473516	0.213688	0.244553	0.229032	0.0158283	0.0363076	0.631873	0.263377	0.0271478	0.0245324	0.0939702	0.546825	0.5	0.175348	0.301864	0.153021	0.116667	0.643452	0.0170153	0.993735	0.686121	0.97315	0.859547	0.862934	0.946384
1364_at	CLDN4	0.7	0.254545	-0.156481	-0.146798	0.4	0.127129	0.460255	0.476285	-0.21239	0.220935	-0.417857	0.557745	0.243322	0.285714	0.5	-0.155354	0.0629371	0.184727	0.3	0.0357143	0.505495	0.021627	0.225598	0.786748	0.777939	0.0454063	0.145016	0.106261	0.0114003	0.785154	0.0181921	0.940375	0.00120158	0.110666	0.277976	0.5	0.830772	0.425841	0.230753	0.341667	0.481746	0.0406076	0.95835	0.770844	0.999604	0.999976	0.740147	0.584897
195828_at	ZNF367	0.1	-0.118182	-0.202521	-0.0635468	-0.608772	-0.206606	-0.719672	-0.296443	0.294987	-0.214857	-0.289286	-0.345375	-0.333384	-0.0357143	-1	-0.114077	0.657343	0.151703	-0.9	0.392857	0.21978	0.612186	0.367126	0.150675	0.371322	0.00335342	0.0419563	0.0144096	0.0846203	0.866316	0.0209942	0.147445	0.0362185	0.0446264	0.481746	0.166667	0.241683	0.98892	0.72943	0.0416667	0.823214	0.770504	0.993735	0.851106	0.900132	0.930214	0.457488	0.576788
27429_at	HTRA2	-0.0333333	0.163636	-0.120581	-0.415764	0.185965	0.203421	0.393309	-0.499012	-0.0147493	-0.119226	0.464286	-0.298851	-0.288811	-0.857143	-0.5	-0.46081	-0.426573	-0.0959752	1	0	-0.598901	0.474195	0.692787	0.270533	0.0128815	0.780056	0.955587	0.852505	0.00824161	0.478382	0.131514	0.959574	0.0612054	0.0720024	0.0119048	0.5	0.00138412	0.0844498	0.352388	1	0.518254	0.0170153	0.993735	1	0.944823	0.565799	0.999938	0.999991
51434_at	ANAPC7	-0.0166667	-0.681818	0.307208	-0.360591	-0.0684211	-0.0482562	-0.652725	0.186759	-0.463129	-0.247437	-0.132143	-0.264368	-0.298275	0.321429	-1	0.0579765	-0.545455	-0.30031	-0.2	-0.142857	-0.208791	0.490785	0.0127378	0.944106	0.0276846	0.390632	0.3444	0.0283383	0.80538	0.035412	0.00935483	0.319466	0.0867442	0.0653707	0.777778	0.166667	0.638835	0.0353395	0.112659	0.391667	0.39127	0.246743	0.993735	0.268655	0.999841	0.623139	0.94045	0.999991
9733_at	SART3	-0.483333	-0.681818	0.280077	-0.258128	0.0245614	-0.0284708	-0.652725	0.0434783	-0.525076	-0.339658	0.3	-0.206897	-0.0628912	0.321429	-1	-0.0325531	-0.20979	-0.333333	0.5	0.25	-0.538462	0.0968998	0.0127378	0.925565	0.0879219	0.541616	0.406655	0.0283383	0.579632	0.0183767	0.000527965	0.864614	0.144727	0.377658	0.777778	0.166667	0.420972	0.256756	0.0882081	0.825	0.722024	0.0305468	0.993735	0.268655	0.999841	0.726036	0.991928	0.999991
9862_at	MED24	0.25	0.645455	0.0633051	-0.0310345	-0.205263	0.0622736	-0.359836	-0.312253	-0.519176	-0.0636525	-0.135714	-0.369458	-0.27202	-0.785714	-0.5	-0.317463	-0.48951	-0.104231	0.5	0.25	-0.796703	0.753334	0.983087	0.625526	0.436592	0.19878	0.697522	0.170755	0.0734093	0.0196581	0.27558	0.314858	0.0268873	0.0849355	0.0240079	0.5	0.0229606	0.0548162	0.340189	0.825	0.722024	0.000921772	0.993735	1	0.990332	0.958282	0.839868	0.999991
23223_at	RRP12	-0.166667	-0.190909	-0.0619348	-0.321182	-0.077193	0.15892	-0.543938	-0.450593	-0.542775	-0.0882108	0.560714	-0.211823	0.117845	-0.321429	-1	-0.32328	-0.265734	-0.0650155	0.6	0.464286	-0.824176	0.338872	0.288129	0.377107	0.0448502	0.376834	0.907457	0.0650273	0.0160926	0.0149092	0.204187	0.984489	0.13896	0.720864	0.24881	0.166667	0.0209372	0.201988	0.39932	0.883333	0.866667	0.000458616	0.993735	0.7852	0.961244	0.654065	0.934509	0.999991
340481_at	ZDHHC21	-0.0666667	-0.590909	-0.117567	0.194089	-0.477193	0.204728	-0.694567	-0.15415	0.0471978	-0.0652007	-0.189286	-0.0755337	-0.178293	0	-1	-0.175337	-0.265734	-0.657379	-1	-0.214286	0.0164835	0.440046	0.0303641	0.27565	0.844816	0.0202573	0.956619	0.018932	0.240403	0.568899	0.270748	0.249177	0.350795	0.186797	0.518254	0.166667	0.139588	0.201988	0.00192061	0.00833333	0.330754	0.525291	0.993735	0.335508	0.946862	0.999889	0.525716	0.999991
6697_at	SPR	0.266667	0.4	-0.27624	-0.0162562	0.157895	0.238464	-0.225943	-0.588933	-0.646021	-0.0641466	0.310714	-0.419814	0.301939	-0.678571	-0.5	-0.128242	-0.664336	-0.294118	-0.1	-0.714286	-0.159341	0.768505	0.893068	0.077376	0.46693	0.74382	0.977295	0.279423	0.00184624	0.0034302	0.274033	0.87324	0.0135319	0.937073	0.0547619	0.5	0.215167	0.0110796	0.117698	0.475	0.0440476	0.301966	0.993735	1	0.89294	0.963364	0.999938	0.999991
2079_at	ERH	-0.266667	-0.0454545	-0.142505	-0.269458	-0.182456	0.0680416	-0.24268	-0.269763	-0.519176	-0.09811	-0.464286	-0.425835	-0.445733	-0.392857	1	-0.432572	0.188811	-0.137255	-0.3	0.321429	0.5	0.246666	0.451459	0.23472	0.0785639	0.22652	0.714053	0.264621	0.106196	0.0196581	0.178796	0.0417152	0.0123888	0.00989829	0.197817	1	0.00265407	0.728563	0.293031	0.341667	0.777778	0.959392	0.993735	0.912643	0.925868	0.710617	0.852001	0.999991
115825_at	WDFY2	0.0833333	-0.572727	0.0748151	0.169458	-0.0824561	-0.253421	-0.711303	-0.597826	-0.268438	-0.0677208	-0.171429	-0.447729	0.0686918	0.0714286	0.5	-0.0642619	-0.335664	0.188854	-0.5	-0.75	-0.131868	0.595009	0.0353006	0.647421	0.811752	0.368625	0.0166212	0.0158283	0.00155795	0.157386	0.262974	0.270306	0.00888128	0.63324	0.580159	0.833333	0.34681	0.143345	0.776825	0.225	0.0331349	0.334635	0.993735	0.354099	0.990843	0.999889	0.931998	0.453147
53981_at	CPSF2	0.366667	0.0181818	0.211291	-0.294581	-0.54386	0.181522	-0.895405	-0.315217	-0.321535	0.0362281	-0.210714	-0.418719	-0.411846	-0.714286	-0.5	-0.103757	0.174825	-0.0340557	-0.6	0.142857	0.434066	0.84375	0.527008	0.859777	0.0604283	0.00880847	0.935236	0.000549263	0.0714329	0.1123	0.632694	0.224933	0.0137488	0.0164004	0.0440476	0.5	0.262019	0.713521	0.447651	0.175	0.643452	0.932486	0.993735	0.969013	0.999841	0.675298	0.471362	0.999991
54443_at	ANLN	0.133333	0.554545	-0.322006	-0.146798	-0.161404	-0.447787	-0.794986	0.027668	0.424781	0.0854108	-0.0857143	-0.3711	-0.191421	-0.642857	0.5	-0.353018	0.531469	0.166151	-0.7	0.428571	-0.148352	0.645966	0.96203	0.047355	0.222831	0.253833	5.3324e-05	0.00522226	0.551192	0.949503	0.788265	0.381499	0.0263285	0.169417	0.0694444	0.833333	0.0127293	0.962549	0.7484	0.116667	0.84881	0.314879	0.993735	1	0.862812	0.861136	0.868465	0.0878889
56647_at	BCCIP	0.0666667	0.0272727	0.0490546	-0.293596	-0.284211	0.214453	-0.326363	-0.402174	-0.203541	-0.184863	-0.532143	-0.390805	-0.270798	0.0357143	0.5	-0.40818	-0.0979021	-0.0650155	-0.2	0.25	-0.565934	0.578409	0.537787	0.597889	0.0610744	0.118719	0.963715	0.19568	0.0290873	0.224798	0.0405518	0.0218958	0.020318	0.0859359	0.546825	0.833333	0.00446554	0.383144	0.39932	0.391667	0.722024	0.0236698	0.993735	0.976492	0.987109	0.676573	0.761475	0.999991
3897_at	L1CAM	0.0166667	0.690909	-0.119211	-0.12266	0.54386	0.245272	-0.510465	0.366601	0.551625	-0.00158946	0.192857	0.569239	-0.143795	0.214286	1	0.110418	0.258741	0.162023	-0.6	0	-0.142857	0.490785	0.0115294	0.727147	0.738541	0.00880847	0.019747	0.919867	0.0430207	0.0133747	0.505931	0.24505	0.000939088	0.762867	0.330754	0.166667	0.248798	0.208469	0.259649	0.883333	0.518254	0.685121	0.966844	0.226222	0.999604	0.999976	0.63372	0.314763
1519_at	CTSO	0.166667	-0.163636	0.190737	0.507882	0.185965	-0.071328	0.895405	0.482213	-0.0176992	0.113955	0.196429	-0.0952381	-0.0949473	-0.214286	-0.5	0.34345	0.223776	-0.00722394	0.9	-0.142857	0.197802	0.338872	0.692787	0.165466	0.00272848	0.222125	0.723279	0.000549263	0.0104942	0.525936	0.142434	0.240957	0.686727	0.681209	0.702579	0.833333	0.0150122	0.242456	0.51312	0.0416667	0.643452	0.258578	0.95835	1	0.956428	0.489238	0.913179	0.998451
5082_at	PDCL	-0.05	-0.327273	0.26199	-0.442857	-0.65614	0.143796	-0.393309	0.013834	0.100295	0.0739798	-0.7	-0.287904	0.2421	0.428571	-0.5	-0.441484	0.237762	0.298246	-0.9	0	-0.368132	0.455809	0.163508	0.910974	0.00848042	0.00145907	0.88456	0.147495	0.526096	0.64415	0.755837	0.00243822	0.0686143	0.888134	0.84881	0.5	0.00217377	0.778248	0.887341	0.0416667	0.518254	0.108315	0.993735	0.636055	0.999841	0.533114	0.402022	0.999991
54534_at	MRPL50	-0.05	-0.290909	-0.040285	-0.116256	-0.578947	0.13169	-0.158997	-0.358696	-0.395282	0.0185876	0.0392857	-0.650246	-0.301328	0.392857	-0.5	-0.370937	0.454545	0.164087	-0.9	-0.0357143	0.538462	0.455809	0.193217	0.41936	0.273314	0.00534137	0.863579	0.34142	0.0467131	0.0648384	0.569023	0.558602	0.000125683	0.0633294	0.823214	0.5	0.00922716	0.933082	0.74573	0.0416667	0.481746	0.970933	0.993735	0.673893	0.96294	0.891091	0.457488	0.999991
8883_at	NAE1	0.283333	-0.472727	0.122773	0.0527094	-0.550877	0.0931254	-0.175734	-0.516798	-0.489678	-0.311064	0.339286	-0.329502	-0.160891	0	-1	0.132652	-0.34965	0.00309598	-0.7	0.428571	-0.32967	0.781688	0.0728031	0.73316	0.608201	0.00799982	0.780591	0.325542	0.00630633	0.027097	0.00142172	0.8945	0.0436361	0.211363	0.518254	0.166667	0.792743	0.133002	0.506561	0.116667	0.84881	0.135729	0.993735	0.463293	0.999841	0.998956	0.458397	0.999991
4602_at	MYB	-0.4	-0.636364	-0.0819403	-0.44532	0.192982	-0.305701	-0.225943	-0.198617	-0.374633	-0.102359	-0.375	-0.0689655	-0.0827355	0.321429	-0.5	-0.0698907	0.27972	-0.424149	-0.1	0.214286	-0.576923	0.145596	0.0201932	0.339248	0.00815203	0.788663	0.00488706	0.279423	0.180965	0.0764063	0.168523	0.0845615	0.363292	0.340805	0.777778	0.5	0.334131	0.816796	0.0404031	0.475	0.702579	0.0212686	0.993735	0.303719	0.953298	0.533114	0.999938	0.317227
100507507_at	LOC100507507	0.416667	0.790909	0.0394629	0.417241	0.392982	-0.0316566	0.00836827	0.233202	0.42773	0.108635	0.378571	0.0197044	-0.176767	0.214286	1	-0.182185	-0.041958	0.640867	-0.3	-0.0357143	0.214286	0.134791	0.00303042	0.420985	0.0126006	0.0485129	0.603681	0.491477	0.141438	0.0491978	0.15405	0.0824251	0.460635	0.811117	0.330754	0.166667	0.869737	0.556832	0.00256132	0.741667	0.546825	0.240926	0.95835	0.175982	0.999604	0.631738	0.740147	0.947183
83604_at	TMEM47	0.0333333	-0.681818	0.415457	0.245813	0.403509	0.307411	-0.175734	0.301383	0.492628	0.00633313	0.414286	0.298851	-0.410319	-0.0714286	-0.5	0.172428	0.132867	-0.180599	0.7	0.714286	0.236264	0.474195	0.988471	0.0139522	0.0989674	0.0439099	0.00467836	0.674458	0.0809941	0.0262715	0.47638	0.0630709	0.0612054	0.983241	0.580159	0.833333	0.143677	0.341683	0.766691	0.116667	0.0440476	0.218347	0.966844	1	0.775456	0.848257	0.734668	0.218612
5558_at	PRIM2	0.466667	0.263636	0.345574	-0.412808	-0.335088	-0.0870892	-0.510465	-0.425889	-0.22714	-0.187762	-0.375	-0.26382	-0.176156	-0.0357143	-0.5	-0.339603	0.132867	0.0485036	-0.9	0.642857	-0.516484	0.9031	0.790917	0.964164	0.0134588	0.0804212	0.234659	0.0801333	0.0219628	0.198777	0.0381836	0.0845615	0.087203	0.189721	0.481746	0.5	0.0160203	0.666425	0.57826	0.0416667	0.945238	0.0370216	0.993735	1	0.999841	0.567805	0.722514	0.956208
6815_at	STYX	0.183333	-0.281818	0.217046	-0.444335	-0.540351	-0.0604292	-0.393309	-0.0948617	-0.22714	0.0250937	-0.746429	-0.390805	-0.35445	-0.357143	0.5	-0.170552	0.041958	0.0381837	-0.6	0.0714286	0.148352	0.693298	0.201068	0.866377	0.00828209	0.00923679	0.30795	0.147495	0.332941	0.198777	0.592806	0.00102731	0.020318	0.034836	0.222222	0.833333	0.146355	0.556832	0.562096	0.175	0.580159	0.691604	0.993735	0.686121	0.999841	0.533114	0.476559	0.999991
7874_at	USP7	-0.25	-0.672727	-0.0189093	-0.107389	-0.526316	0.110027	-0.569043	-0.373518	0.00294987	-0.168606	-0.464286	-0.250137	0.0882308	0	-1	0.0171678	-0.188811	-0.405573	-0.7	0.285714	-0.285714	0.260317	0.0140352	0.461957	0.28892	0.0111208	0.819975	0.054902	0.0399761	0.504325	0.0560782	0.0417152	0.0992399	0.66917	0.518254	0.166667	0.541869	0.278914	0.0480667	0.116667	0.75119	0.171823	0.993735	0.273728	0.971948	0.897697	0.494126	0.999991
10250_at	SRRM1	0.15	-0.645455	-0.370239	-0.220197	-0.287719	-0.12381	-0.426782	0.00296443	-0.115045	-0.0654643	0.110714	-0.414888	-0.135247	-0.75	1	-0.287349	0.041958	-0.434469	0.3	0.25	-0.461538	0.661128	0.0185005	0.0262294	0.124969	0.115749	0.151445	0.125978	0.506303	0.335687	0.26993	0.657116	0.0145304	0.250598	0.0331349	1	0.0360998	0.556832	0.036563	0.741667	0.722024	0.0574678	0.993735	0.294327	0.836626	0.771377	0.760572	0.837768
51728_at	POLR3K	0.05	-0.181818	-0.167717	-0.159113	-0.22807	0.227498	-0.527201	-0.424901	-0.530976	-0.119275	-0.0821429	-0.523262	0.0787666	0.0714286	-0.5	-0.0850884	-0.377622	0.108359	-0.9	0.428571	-0.626374	0.559954	0.297609	0.196807	0.204023	0.173062	0.971733	0.0723497	0.0222289	0.0171594	0.131414	0.386411	0.00240193	0.651926	0.580159	0.5	0.300825	0.113722	0.668861	0.0416667	0.84881	0.0126344	0.993735	0.794484	0.915654	0.850641	0.816749	0.999991
6603_at	SMARCD2	-0.0166667	-0.690909	-0.281173	-0.0684729	0.189474	-0.138229	-0.594147	-0.447628	-0.268438	0.00414248	-0.207143	-0.280241	-0.147764	-0.0357143	-1	-0.0442798	-0.132867	-0.422085	-0.1	-0.357143	-0.494505	0.490785	0.0115294	0.0736096	0.361689	0.784383	0.124847	0.0457917	0.0167217	0.157386	0.515455	0.228886	0.0741802	0.23101	0.481746	0.166667	0.393079	0.341683	0.0412061	0.475	0.222222	0.0444371	0.993735	0.263792	0.8851	0.929076	0.999938	0.784841
5634_at	PRPS2	-0.366667	0.5	0.134558	-0.0330049	-0.433333	-0.167404	-0.384941	-0.485178	0.324485	-0.127626	-0.185714	-0.407772	-0.472905	-0.178571	-0.5	-0.0915615	-0.258741	-0.184727	-0.9	-0.392857	0.153846	0.16813	0.942992	0.75259	0.43257	0.032641	0.081288	0.153149	0.0100638	0.889933	0.115312	0.253337	0.0160786	0.00636651	0.356548	0.5	0.28709	0.208469	0.230753	0.0416667	0.197817	0.698034	0.993735	1	0.999841	0.955283	0.594516	0.701119
100506201_at	LOC100506201	0.666667	-0.290909	0.179501	-0.136453	-0.44386	-0.112643	-0.811723	-0.435771	-0.477878	-0.245823	-0.0392857	-0.47619	-0.243627	0.428571	-0.5	0.148412	-0.307692	0.0526316	-0.1	0.178571	0.115385	0.97484	0.193217	0.819637	0.239335	0.0292444	0.174418	0.00394465	0.0194388	0.0305916	0.0097603	0.446464	0.00559443	0.110368	0.84881	0.5	0.819629	0.165431	0.584693	0.475	0.669246	0.651958	0.995516	0.673893	0.999841	0.870371	0.57643	0.877172
80304_at	C2orf44	-0.266667	-0.536364	-0.0293231	-0.143842	-0.321053	-0.0559691	0.142261	-0.188735	-0.530976	-0.137081	0.278571	-0.373837	-0.286674	0.178571	-0.5	-0.415686	-0.153846	0.166151	-0.6	0.642857	-0.60989	0.246666	0.0468212	0.441124	0.227482	0.0899781	0.321114	0.642484	0.193355	0.0171594	0.0988081	0.846288	0.0254178	0.0735646	0.669246	0.5	0.00382004	0.31757	0.7484	0.175	0.945238	0.015145	0.993735	0.385219	0.967901	0.865676	0.737012	0.999991
51614_at	ERGIC3	0.0833333	0.263636	-0.20581	0.424631	0.614035	0.02334	0.661094	0.0583004	-0.383482	0.155578	0.457143	0.447181	0.304992	0.321429	0.5	0.0109761	-0.216783	0.30031	0.5	-0.75	0.0659341	0.421591	0.217261	0.8533	0.0112709	0.00307567	0.423258	0.0262614	0.395797	0.92871	0.0715644	0.0443843	0.00895758	0.0609419	0.24881	0.5	0.473203	0.757544	0.112659	0.225	0.975992	0.417393	0.966844	0.756733	0.999604	0.613269	0.624896	0.850589
11221_at	DUSP10	0.166667	0.590909	0.0348041	-0.064532	0.229825	-0.168947	-0.0167365	0.394269	0.398232	0.327717	-0.567857	0.455391	-0.0549534	-0.428571	-0.5	0.126272	0.314685	0.271414	0.3	0.571429	0.494505	0.338872	0.0303641	0.430217	0.631576	0.17117	0.920694	0.517044	0.0318268	0.0632906	0.000807753	0.985688	0.00786867	0.607281	0.84881	0.833333	0.218754	0.159736	0.137429	0.341667	0.1	0.0444371	0.95835	0.304582	0.999604	0.999976	0.875456	0.999989
55789_at	DEPDC1B	-0.266667	-0.172727	-0.145245	-0.0536946	-0.103509	-0.152381	0.092051	-0.389328	-0.480828	-0.16966	-0.321429	-0.0213465	-0.340406	-0.214286	-0.5	-0.177213	0.475524	-0.591331	-0.9	0.142857	-0.291209	0.246666	0.307213	0.230424	0.390817	0.336376	0.102051	0.593103	0.0336383	0.0296886	0.0549489	0.121208	0.457321	0.0411563	0.330754	0.5	0.136991	0.942313	0.005584	0.0416667	0.643452	0.167035	0.993735	0.804694	0.923836	0.932795	0.915141	0.746645
5471_at	PPAT	-0.25	-0.181818	0.0728968	-0.166995	-0.519298	0.129577	-0.644357	-0.197628	-0.613572	-0.13545	0.0678571	-0.47838	-0.348954	-0.214286	-0.5	-0.289226	0.370629	-0.102167	-0.1	0.285714	-0.0934066	0.260317	0.297609	0.643801	0.192477	0.0121719	0.85967	0.0305165	0.182182	0.00573679	0.101526	0.598754	0.00539118	0.0372134	0.330754	0.5	0.0351382	0.886278	0.343224	0.475	0.75119	0.382291	0.993735	0.794484	0.990843	0.835594	0.494126	0.999991
23481_at	PES1	0.133333	0.0272727	0.0389148	-0.227586	-0.338596	0.277934	0.184102	-0.513834	-0.631271	-0.0637513	0.182143	-0.52983	-0.0940314	0.178571	0.5	-0.00619166	-0.237762	0.116615	-0.1	0.214286	-0.895604	0.645966	0.537787	0.577931	0.117041	0.0781481	0.990398	0.682309	0.00659977	0.0043634	0.27527	0.746663	0.00211584	0.320422	0.669246	0.833333	0.484877	0.228551	0.680784	0.475	0.702579	0	0.993735	0.976492	0.983617	0.764251	0.718763	0.999991
285315_at	C3orf33	-0.1	-0.918182	0.222527	0.0418719	0.0175439	-0.0999329	-0.661094	0.133399	-0.498527	-0.0703562	0.139286	-0.322386	-0.260113	-0.142857	-0.5	-0.027581	-0.342657	0.0175439	-0.3	-0.178571	0.302198	0.404991	0	0.872473	0.586436	0.53016	0.203071	0.0262614	0.730288	0.0246768	0.254966	0.69428	0.0473187	0.0950435	0.39127	0.5	0.432923	0.138115	0.5295	0.341667	0.356548	0.846856	0.993735	0	0.999841	0.995197	0.987567	0.911181
2962_at	GTF2F1	0.233333	-0.7	0.206906	-0.154187	0.307018	-0.124212	-0.284521	-0.144269	-0.348084	-0.026329	0.453571	-0.524904	-0.0686918	-0.142857	1	-0.270838	0.0769231	-0.494324	0.7	-0.142857	-0.901099	0.739683	0.0104062	0.85461	0.211435	0.901038	0.150656	0.229034	0.254849	0.0932229	0.402713	0.955616	0.00232747	0.36676	0.39127	1	0.0454784	0.599901	0.0194546	0.933333	0.39127	0	0.993735	0.260155	0.999841	0.859547	0.999938	0.835934
53615_at	MBD3	0.266667	-0.227273	-0.00356262	-0.00591133	0.201754	-0.0258216	-0.209207	-0.0879447	0.100295	-0.178028	0.428571	-0.341544	-0.367272	-0.571429	0.5	0.0307707	0.0839161	-0.428277	0.2	-0.214286	-0.884615	0.768505	0.251533	0.492823	0.488287	0.799157	0.415209	0.294524	0.344555	0.64415	0.0466005	0.94529	0.0379116	0.0297441	0.1	0.833333	0.574751	0.608402	0.0388324	0.658333	0.330754	0	0.993735	0.747272	0.976542	0.973117	0.999938	0.999991
56993_at	TOMM22	-0.8	0.1	0.0504248	-0.29803	-0.0964912	0.0608317	0.0585779	-0.342885	-0.474928	0.0603747	-0.275	-0.395183	-0.174325	0.142857	-1	-0.291008	-0.482517	-0.114551	-0.8	-0.25	-0.906593	0.00691413	0.62256	0.600569	0.0582072	0.347014	0.693324	0.559497	0.0548108	0.0315147	0.714057	0.160139	0.0191461	0.192248	0.643452	0.166667	0.0342436	0.0576868	0.325157	0.0666667	0.297421	0	0.993735	1	0.987109	0.671251	0.921056	0.999991
7064_at	THOP1	0.0166667	-0.563636	-0.0463141	0.0472906	0.207018	-0.0163649	-0.326363	-0.246047	-0.0914458	-0.173877	0.0392857	-0.467433	-0.227446	-0.464286	-0.5	-0.193536	-0.496503	-0.434469	-0.5	-0.107143	-0.89011	0.525805	0.0379695	0.407483	0.597355	0.805311	0.446041	0.19568	0.128293	0.368127	0.0506073	0.558602	0.00647325	0.126945	0.15119	0.5	0.115737	0.0520464	0.036563	0.225	0.419841	0	0.993735	0.364767	0.961244	0.996973	0.999938	0.999991
91304_at	C19orf6	-0.1	-0.354545	0.00849549	0.123645	0.207018	-0.0226358	-0.301258	0.15415	-0.191741	0.0195265	0.278571	0.106732	-0.356281	-0.25	0.5	-0.222055	-0.608392	-0.417957	0.7	-0.214286	-0.928571	0.404991	0.143051	0.517111	0.740214	0.805311	0.425548	0.215412	0.761018	0.23842	0.572472	0.846288	0.707256	0.0340702	0.297421	0.833333	0.0842357	0.020001	0.0428479	0.933333	0.330754	0	0.993735	0.602836	0.979651	0.999889	0.999938	0.999991
9147_at	NEMF	0.4	0.336364	-0.0523432	-0.312808	-0.426316	0.106707	-0.225943	-0.103755	-0.371683	0.0560922	-0.935714	-0.342091	-0.2882	-0.178571	0.5	0.207702	0.0629371	-0.223942	0.1	0.321429	0.489011	0.865209	0.850306	0.395687	0.0493775	0.0350678	0.812605	0.279423	0.318231	0.0781655	0.700248	0	0.037666	0.0724463	0.356548	0.833333	0.900787	0.582776	0.185065	0.608333	0.777778	0.955563	0.993735	1	0.961244	0.656202	0.610387	0.999991
4001_at	LMNB1	-0.266667	-0.163636	-0.051247	-0.144335	-0.194737	-0.408585	0	-0.212451	-0.522126	-0.297706	-0.328571	-0.489327	-0.0607541	0.142857	-1	-0.472161	-0.160839	-0.349845	-0.7	-0.178571	-0.417582	0.246666	0.316935	0.397825	0.226703	0.211337	0.000225323	0.5	0.164433	0.0190092	0.00218782	0.115814	0.00446588	0.381697	0.643452	0.166667	0.00104874	0.309678	0.077475	0.116667	0.356548	0.0787093	0.993735	0.809847	0.961244	0.86551	0.844696	0.162107
81620_at	CDT1	-0.233333	-0.509091	-0.170184	-0.15468	-0.185965	-0.198592	-0.326363	-0.557312	-0.536875	-0.259461	-0.278571	-0.486043	-0.268661	0.321429	-1	-0.112763	-0.454545	-0.128999	-0.2	-0.107143	-0.730769	0.275854	0.0570082	0.193297	0.210687	0.222125	0.0484257	0.19568	0.00326152	0.0160043	0.0067651	0.156906	0.00472814	0.0877064	0.777778	0.166667	0.244225	0.0702065	0.304554	0.391667	0.419841	0.00316137	0.993735	0.417566	0.915654	0.858796	0.851039	0.601836
114990_at	VASN	0.383333	0.645455	-0.0852289	0.236946	0.277193	0.274514	0.217575	0.253953	0.141594	0.328754	0.1	0.657362	0	-0.0714286	1	0.0381819	-0.0979021	0.504644	0.7	0.571429	0.373626	0.15625	0.0185005	0.666843	0.107499	0.12481	0.0104013	0.286937	0.120616	0.30046	0.000778968	0.36203	0.000102456	0.5	0.580159	0.166667	0.407527	0.62526	0.0172814	0.116667	0.1	0.104715	0.95835	0.255418	0.999604	0.858991	0.846566	0.273369
4751_at	NEK2	-0.15	-0.345455	-0.0992054	-0.235468	-0.366667	-0.190946	-0.845196	-0.570158	-0.306786	-0.22642	-0.5	-0.242474	0.053427	-0.428571	-1	-0.131432	-0.363636	-0.106295	-0.7	-0.0714286	-0.582418	0.354034	0.149694	0.307744	0.108969	0.0615782	0.0553047	0.0020583	0.00260451	0.123894	0.0159392	0.0301046	0.106466	0.604367	0.176786	0.166667	0.209428	0.123128	0.337162	0.116667	0.453175	0.0201383	0.993735	0.615018	0.951949	0.756242	0.683322	0.626908
4288_at	MKI67	-0.283333	0.0545455	-0.392437	-0.240394	-0.252632	-0.280818	-0.945615	-0.12253	0.0737466	-0.0708668	-0.45	-0.180624	-0.299496	0.285714	-0.5	-0.220554	0.167832	-0.368421	-0.5	-0.535714	-0.752747	0.231495	0.569948	0.0194332	0.104123	0.147706	0.008983	5.85457e-05	0.288073	0.606969	0.253429	0.047176	0.178045	0.0645485	0.75119	0.5	0.0857209	0.70587	0.0665389	0.225	0.117857	0.00219359	0.993735	0.996332	0.823507	0.752543	0.791393	0.37516
57819_at	LSM2	-0.516667	0.0545455	0.0589203	-0.152709	-0.133333	-0.070389	0.209207	-0.231225	-0.197641	-0.316138	-0.303571	-0.489874	-0.553809	0.178571	-0.5	-0.271776	-0.874126	-0.0773994	-0.5	-0.142857	-0.445055	0.0809	0.569948	0.61708	0.213688	0.292598	0.279436	0.705476	0.143535	0.23156	0.00120078	0.135386	0.00442339	0.00136345	0.669246	0.5	0.0448997	0.00015443	0.380344	0.225	0.39127	0.0648967	0.993735	0.996332	0.989621	0.859547	0.894511	0.999991
79968_at	WDR76	-0.0666667	-0.5	-0.197315	-0.0527094	-0.522807	-0.0301811	-0.276153	-0.362648	0.0737466	-0.407041	-0.310714	-0.623426	-0.274462	0.5	-0.5	-0.252638	0.027972	-0.180599	-0.7	0.178571	-0.384615	0.440046	0.0607146	0.157105	0.392782	0.0116369	0.401156	0.235981	0.0448381	0.606969	3.42559e-05	0.129595	0.000259677	0.0829594	0.882143	0.5	0.0578832	0.539408	0.235879	0.116667	0.669246	0.0977511	0.993735	0.42708	0.905169	0.932795	0.494126	0.999991
84950_at	PRPF38A	-0.25	-0.472727	-0.158674	-0.29803	-0.421053	-0.175151	0.0502096	-0.394269	-0.407081	-0.27267	-0.0642857	-0.110016	-0.278431	0.428571	-0.5	-0.436887	-0.0699301	-0.153767	0.3	-0.464286	-0.82967	0.260317	0.0728031	0.209986	0.0582072	0.0369762	0.0718933	0.551036	0.0318268	0.0588009	0.00466002	0.411211	0.287945	0.0798178	0.84881	0.5	0.00241111	0.417224	0.27057	0.741667	0.15119	0.000388964	0.993735	0.463293	0.920073	0.671251	0.615479	0.678519
8192_at	CLPP	0.566667	-0.645455	0.0490546	-0.131527	0.314035	0.101073	-0.301258	-0.546443	-0.407081	-0.288713	0.596429	-0.608101	-0.311403	-0.678571	1	-0.187063	-0.48951	-0.252838	0.6	0.428571	-0.813187	0.946001	0.0185005	0.597889	0.247413	0.906243	0.799685	0.215412	0.00392086	0.0588009	0.00289258	0.989789	0.000382051	0.0569236	0.0547619	1	0.123879	0.0548162	0.155044	0.883333	0.84881	0.000619429	0.994134	0.294327	0.987109	0.876367	0.999938	0.999991
54069_at	MIS18A	-0.183333	-0.154545	0.119211	-0.452217	-0.264912	0.0386989	-0.359836	-0.670949	-0.0737466	-0.292024	-0.214286	-0.577449	-0.329721	-0.25	-0.5	-0.153947	-0.104895	-0.192982	-0.6	0	-0.445055	0.32182	0.326769	0.727147	0.00728866	0.13595	0.626034	0.170755	0.000314965	0.393031	0.00261264	0.221015	0.000783423	0.0465225	0.297421	0.5	0.171452	0.37474	0.220678	0.175	0.518254	0.0648967	0.993735	0.820249	0.999841	0.533114	0.784941	0.999991
54780_at	NSMCE4A	-0.116667	-0.263636	-0.154289	-0.293103	-0.312281	0.0751174	-0.518833	-0.179842	-0.65487	-0.270348	0.05	-0.469622	-0.457335	-0.321429	-1	-0.359679	-0.020979	0.0196078	-0.2	-0.642857	-0.241758	0.387814	0.217261	0.216547	0.0613994	0.0963354	0.733736	0.0761837	0.204913	0.00295153	0.00498204	0.573745	0.00624335	0.00823263	0.24881	0.166667	0.0113168	0.478085	0.532772	0.391667	0.0694444	0.212879	0.993735	0.706563	0.923008	0.679012	0.749888	0.999991
440145_at	MZT1	0.0666667	-0.490909	-0.16991	0.053202	-0.682456	-0.230315	-0.451887	-0.316206	0.42773	-0.212156	0.321429	-0.472906	-0.0943367	0.285714	-1	-0.146911	-0.0909091	-0.545924	-0.7	-0.285714	-0.681319	0.578409	0.0645809	0.193685	0.609183	0.000864045	0.0267594	0.111019	0.0707827	0.950802	0.0223501	0.881509	0.00591139	0.319878	0.75119	0.166667	0.182837	0.391598	0.0104198	0.116667	0.277976	0.00646466	0.993735	0.439476	0.915654	0.998956	0.375995	0.502952
9730_at	VPRBP	-0.2	0	-0.085503	-0.195567	-0.550877	-0.28548	-0.569043	-0.0335968	-0.466079	-0.298975	0.075	-0.264915	-0.119982	0.678571	0.5	-0.477415	-0.27972	-0.203302	-0.3	-0.392857	-0.538462	0.306702	0.505405	0.332651	0.153944	0.00799982	0.00804447	0.054902	0.439887	0.0344065	0.00210186	0.60866	0.0862872	0.275553	0.955952	0.833333	0.000919393	0.189355	0.208421	0.341667	0.197817	0.0305468	0.993735	0.953525	0.952562	0.803534	0.458397	0.360378
23173_at	METAP1	0.216667	-0.309091	0.0353522	-0.23399	-0.285965	-0.195171	-0.200839	-0.214427	-0.781714	-0.0914062	-0.689286	-0.396825	-0.177683	-0.75	-0.5	-0.181528	-0.272727	-0.329205	0	0.142857	-0.39011	0.724146	0.17802	0.570871	0.110452	0.117228	0.051415	0.30218	0.16215	0.000173826	0.195769	0.00291044	0.018721	0.18763	0.0331349	0.5	0.131139	0.195616	0.0910443	0.525	0.643452	0.0943859	0.993735	0.653446	0.983377	0.758815	0.760572	0.611409
701_at	BUB1B	-0.2	-0.581818	-0.127432	-0.192118	-0.335088	-0.117404	-0.0167365	-0.333992	-0.353984	-0.112802	-0.371429	-0.135194	-0.327584	0.464286	0.5	-0.468502	0.0839161	-0.273478	-0.7	0.178571	-0.862637	0.306702	0.0327666	0.259072	0.158314	0.0804212	0.164368	0.482956	0.0598028	0.0892929	0.1449	0.0867354	0.245561	0.0476561	0.866667	0.833333	0.00114803	0.608402	0.135553	0.116667	0.669246	9.4416e-05	0.993735	0.342753	0.938293	0.806244	0.722514	0.859334
55631_at	LRRC40	-0.516667	-0.654545	-0.20855	-0.615271	-0.519298	-0.170221	-0.108788	-0.217391	-0.342184	-0.10264	-0.121429	-0.613574	-0.301023	0.464286	-1	-0.110793	0.307692	0.234262	-0.5	0.321429	0.230769	0.0809	0.0169126	0.143438	0.000250182	0.0121719	0.0777717	0.390277	0.158761	0.0972646	0.16786	0.333445	0.000333576	0.0635314	0.866667	0.166667	0.248063	0.840264	0.828189	0.225	0.777778	0.781653	0.993735	0.288181	0.900132	0.387059	0.494126	0.695061
6434_at	TRA2B	-0.0333333	-0.390909	0.0898877	-0.149261	-0.261404	-0.0507378	-0.343099	-0.737154	-0.43068	-0.353082	0.0928571	-0.207444	-0.253091	0.142857	-0.5	-0.145129	-0.223776	-0.106295	-0.6	-0.0714286	-0.642857	0.474195	0.11826	0.675402	0.218996	0.139246	0.336839	0.183015	4.64566e-05	0.0479229	0.000320731	0.633131	0.144079	0.10138	0.643452	0.5	0.185791	0.242456	0.337162	0.175	0.453175	0.0104509	0.993735	0.560565	0.99522	0.861136	0.785383	0.999991
144455_at	E2F7	0.3	0.0636364	-0.293231	-0.160591	-0.521053	-0.341885	-0.560674	-0.00197628	0.150443	-0.165197	-0.321429	-0.507937	-0.233552	0.357143	-0.5	-0.224401	-0.475524	-0.374613	-0.7	0.535714	-0.565934	0.79496	0.580588	0.0649614	0.201828	0.011902	0.00184353	0.0581634	0.497299	0.710942	0.0598544	0.121208	0.0032009	0.120508	0.802183	0.5	0.0819524	0.0606597	0.0631528	0.116667	0.9	0.0236698	0.993735	1	0.880821	0.846397	0.494126	0.242998
4173_at	MCM4	-0.283333	-0.436364	-0.216498	-0.0852217	-0.215789	0.0557344	-0.543938	-0.568182	-0.22419	-0.264353	-0.260714	-0.542967	-0.415814	0.5	-0.5	-0.332755	0.440559	-0.145511	-0.7	0.178571	-0.313187	0.231495	0.0912659	0.134243	0.329589	0.186654	0.678287	0.0650273	0.00269767	0.201938	0.00590497	0.173464	0.00163028	0.0154966	0.882143	0.5	0.0179529	0.926397	0.2817	0.116667	0.669246	0.148671	0.993735	0.499955	0.900132	0.915748	0.825817	0.999991
675_at	BRCA2	-0.4	-0.145455	-0.231845	-0.211823	-0.412281	-0.486586	-0.661094	0.0612648	0.383482	-0.103776	-0.307143	-0.480022	-0.276904	0.785714	-0.5	-0.146255	0.216783	-0.368421	-0.5	-0.142857	-0.318681	0.145596	0.336712	0.117588	0.134379	0.0403308	1.08132e-05	0.0262614	0.611156	0.92871	0.165183	0.132471	0.00524286	0.0810159	0.982937	0.5	0.183922	0.757544	0.0665389	0.225	0.39127	0.144277	0.993735	0.825211	0.900132	0.786009	0.629258	0.0820357
708_at	C1QBP	0.133333	-0.509091	-0.209647	-0.140394	-0.182456	0.0369215	-0.443519	-0.520751	-0.66077	-0.151674	0.396429	-0.577997	-0.165166	0.357143	-1	-0.244008	-0.27972	-0.135191	-1	-0.0357143	-0.0384615	0.645966	0.0570082	0.142147	0.232974	0.22652	0.620428	0.115892	0.00593195	0.0026632	0.076781	0.929619	0.000773891	0.205171	0.802183	0.166667	0.0645899	0.189355	0.295894	0.00833333	0.481746	0.453101	0.993735	0.417566	0.900132	0.867954	0.852001	0.999991
9918_at	NCAPD2	-0.0666667	0.463636	-0.138942	-0.331527	0.314035	-0.327398	-0.92051	-0.00395257	-0.566374	-0.237999	-0.35	-0.2578	-0.197527	-0.25	-0.5	-0.0851822	-0.13986	0.190918	-0.7	-0.321429	-0.478022	0.440046	0.927197	0.240366	0.0397068	0.906243	0.00275982	0.00021555	0.493697	0.0110894	0.0119462	0.100577	0.0923639	0.161677	0.297421	0.5	0.300624	0.333575	0.779322	0.116667	0.24881	0.0506561	0.993735	1	0.931249	0.646796	0.999938	0.264739
7334_at	UBE2N	-0.1	-0.836364	-0.0147986	-0.0600985	-0.712281	-0.193025	-0.619252	0.102767	-0.244839	-0.129224	0.353571	-0.681992	-0.094642	0.321429	-0.5	0.0437169	0.111888	-0.345717	-0.6	0.142857	-0.285714	0.404991	0.00128233	0.470211	0.378112	0.000444656	0.0533631	0.0376733	0.681769	0.180376	0.112396	0.90419	4.83735e-05	0.319334	0.777778	0.5	0.605593	0.641908	0.0800675	0.175	0.643452	0.171823	0.993735	0.184513	0.97315	0.930214	0.375995	0.620137
6636_at	SNRPF	0.15	-0.518182	-0.122225	-0.0315271	0.25614	0.0371898	-0.493728	0.0474308	-0.613572	-0.377608	-0.128571	-0.509579	-0.27263	-0.285714	-1	-0.170271	0.0699301	-0.318885	-0.5	-0.107143	-0.598901	0.661128	0.0534591	0.267761	0.435586	0.857407	0.621276	0.0883799	0.586687	0.00573679	0.00012173	0.324101	0.00310569	0.0844384	0.277976	0.166667	0.14676	0.591358	0.0984075	0.225	0.419841	0.0170153	0.993735	0.405325	0.943795	0.957697	0.999938	0.999991
5427_at	POLE2	0.0166667	0.118182	0.0608386	-0.314286	-0.266667	0.130751	-0.384941	-0.347826	-0.356934	-0.238839	-0.678571	-0.488779	-0.394444	-0.392857	-0.5	-0.279469	-0.328671	0.0196078	-0.6	-0.392857	-0.28022	0.525805	0.643104	0.620782	0.0485542	0.134321	0.861851	0.153149	0.0521754	0.0873696	0.011693	0.00345074	0.00450872	0.0208751	0.197817	0.5	0.0403658	0.148693	0.532772	0.175	0.197817	0.176688	0.993735	1	0.990332	0.656202	0.784941	0.999991
11091_at	WDR5	0.0666667	-0.181818	0.0611127	-0.252217	-0.0526316	-0.103655	-0.301258	-0.199605	-0.0796464	-0.2	-0.0607143	-0.488232	-0.364525	-0.535714	-0.5	-0.490548	0.104895	-0.306502	-0.7	-0.214286	-0.730769	0.578409	0.297609	0.62131	0.0931084	0.415784	0.194406	0.215412	0.179753	0.384682	0.0293798	0.416213	0.0045519	0.0307832	0.117857	0.5	0.000655516	0.633612	0.107765	0.116667	0.330754	0.00316137	0.993735	0.794484	0.990332	0.734768	0.944798	0.900094
3185_at	HNRNPF	0.633333	-0.127273	0.127432	-0.369458	-0.0210526	-0.180852	-0.351468	-0.332016	-0.616522	-0.361746	-0.221429	-0.312534	0.274157	0.678571	-0.5	-0.232844	-0.370629	-0.547988	0.1	-0.392857	-0.472527	0.966719	0.356896	0.740928	0.0246613	0.466974	0.0655201	0.176833	0.0609564	0.00548699	0.000229779	0.213288	0.0528044	0.916795	0.955952	0.5	0.0741031	0.118366	0.0101449	0.608333	0.197817	0.0528596	0.994678	0.841245	0.999841	0.614618	0.961569	0.655419
4171_at	MCM2	0.116667	-0.409091	-0.00493286	-0.177833	-0.077193	-0.0872569	-0.251048	-0.416008	-0.244839	-0.222664	-0.45	-0.223317	-0.384369	0.5	-1	-0.291852	0.111888	-0.323013	-0.6	-0.107143	-0.840659	0.62823	0.106932	0.490062	0.177243	0.376834	0.23423	0.257337	0.0247406	0.180376	0.0174546	0.047176	0.126094	0.0238785	0.882143	0.166667	0.0338261	0.641908	0.0954152	0.175	0.419841	0.000268915	0.993735	0.536317	0.974855	0.825053	0.934509	0.955664
10300_at	KATNB1	-0.0166667	-0.554545	-0.165799	0.053202	-0.0245614	-0.0826962	-0.259416	-0.459486	-0.188791	-0.270134	0.3	-0.482211	-0.0818196	-0.285714	-1	-0.0834936	-0.468531	0.0980392	-0.7	-0.142857	-0.846154	0.490785	0.0407771	0.199562	0.609183	0.461246	0.246046	0.250134	0.0143188	0.241887	0.00501269	0.864614	0.00505047	0.342477	0.277976	0.166667	0.304252	0.0637363	0.65373	0.116667	0.39127	0.000217675	0.993735	0.369275	0.915654	0.998956	0.958	0.96834
4801_at	NFYB	-0.316667	-0.763636	-0.351055	0.0275862	-0.531579	-0.272569	-0.259416	-0.0662055	0.144543	-0.305464	0.228571	-0.310892	-0.302549	0.0714286	-1	-0.113983	0.0909091	-0.349845	-0.4	-0.142857	-0.28022	0.20504	0.00460799	0.0334971	0.557363	0.0103813	0.0108759	0.250134	0.381924	0.703361	0.0017074	0.798026	0.0537637	0.0625261	0.580159	0.166667	0.241864	0.616856	0.077475	0.258333	0.39127	0.176688	0.993735	0.210118	0.862401	0.987432	0.494126	0.397861
23514_at	KIAA0146	-0.45	-0.709091	-0.340368	-0.0384236	-0.0578947	-0.146613	-0.225943	-0.289526	0.297936	-0.310323	0.221429	-0.571429	-0.226225	0.0357143	-1	-0.296262	0.321678	-0.0650155	-0.8	-0.535714	0.175824	0.114909	0.00936419	0.0381732	0.421545	0.407359	0.110954	0.279423	0.0898881	0.868806	0.00145689	0.79052	0.000895167	0.128258	0.546825	0.166667	0.0317109	0.851307	0.39932	0.0666667	0.117857	0.723189	0.993735	0.251069	0.862812	0.949393	0.944623	0.763045
7057_at	THBS1	0.6	0.845455	0.133461	0.0152709	-0.0157895	0.193997	-0.476992	0.517787	0.371683	0.337945	0.253571	0.203065	0.0561746	0.571429	1	-0.0437169	-0.041958	0.230134	-0.2	0.678571	-0.274725	0.0483989	0.00103884	0.249186	0.468961	0.527292	0.0524734	0.90291	0.00621095	0.0781655	0.000561754	0.180361	0.149317	0.390391	0.1	0.166667	0.605593	0.556832	0.178366	0.658333	0.0547619	0.823312	0.95835	0.141611	0.98926	0.999976	0.999959	0.426821
3189_at	HNRNPH3	-0.216667	-0.218182	-0.00876953	-0.355665	-0.307018	-0.27495	-0.48536	-0.0523715	-0.0707968	-0.294018	0.389286	-0.455939	-0.110823	-0.214286	-0.5	-0.315962	0.41958	-0.122807	-0.6	-0.5	-0.686813	0.290471	0.260474	0.482337	0.0294874	0.100294	0.0102974	0.0926769	0.406285	0.397223	0.00245587	0.92575	0.0078002	0.291056	0.330754	0.5	0.0235077	0.91555	0.313318	0.175	0.133333	0.00600668	0.993735	0.759375	0.97315	0.630972	0.749888	0.389917
10935_at	PRDX3	-0.3	-0.372727	-0.152645	-0.375369	-0.54386	-0.0577129	-0.0585779	-0.109684	-0.528026	-0.0736339	-0.342857	-0.554461	-0.203328	-0.464286	-1	-0.256672	0.048951	0.149639	-0.5	-0.25	-0.423077	0.218312	0.130299	0.219035	0.0227972	0.00880847	0.31594	0.440503	0.308571	0.0177602	0.245183	0.1055	0.00128731	0.154528	0.15119	0.166667	0.054935	0.56551	0.726667	0.225	0.297421	0.0758002	0.993735	0.582858	0.923403	0.606485	0.471362	0.999991
27316_at	RBMX	-0.166667	-0.781818	-0.034256	0.149261	-0.501754	-0.193796	-0.527201	-0.128458	-0.00589973	-0.289454	0.196429	-0.302682	-0.0561746	0.785714	-1	-0.445612	0.041958	-0.273478	-0.3	-0.214286	-0.527473	0.338872	0.00350606	0.431305	0.781767	0.0151492	0.0526565	0.0723497	0.278823	0.49135	0.00282769	0.763101	0.0587587	0.390391	0.982937	0.166667	0.00197823	0.556832	0.135553	0.341667	0.330754	0.0336709	0.993735	0.209636	0.966532	0.999889	0.515561	0.617106
25925_at	ZNF521	0.4	0.845455	0.509181	0.264532	0.164912	0.0169685	0.928878	-0.00889328	0.244839	-0.180334	-0.128571	-0.512315	0.21096	-0.642857	1	0.175712	0.734266	-0.298246	0.5	0.321429	-0.0714286	0.145596	0.00103884	0.00282591	0.0825395	0.249172	0.444062	0.000147263	0.517104	0.180376	0.955515	0.680534	0.997078	0.145425	0.945238	0.166667	0.139066	0.00452605	0.887341	0.225	0.24881	0.596735	0.95835	0.141611	0.726739	0.819698	0.930174	0.865096
1004_at	CDH6	0.0166667	0.109091	0.226638	0.125616	0.510526	0.0311871	0.510465	0.222332	0.235989	0.388808	0.0428571	0.44335	0.287895	0.142857	-0.5	0.420564	-0.146853	-0.0216718	-0.1	0.607143	-0.00549451	0.490785	0.37744	0.123076	0.257288	0.0135958	0.397929	0.0801333	0.153212	0.189454	7.61948e-05	0.441398	0.00950712	0.072669	0.39127	0.833333	0.00344496	0.68243	0.536041	0.608333	0.0833333	0.510844	0.966844	0.955778	0.922424	0.951827	0.640309	0.834164
7328_at	UBE2H	0.3	0.163636	0.0391889	0.371429	-0.00526316	0.167975	0.259416	0.624506	0.669619	0.155265	0.439286	0.417077	0.301939	-0.107143	-0.5	-0.242038	0.384615	0.382869	0	-0.285714	0.137363	0.218312	0.316935	0.421527	0.0240268	0.510061	0.080567	0.250134	0.000909488	0.00227334	0.0719725	0.0515996	0.0140794	0.0629268	0.60873	0.833333	0.933801	0.109194	0.0588336	0.525	0.75119	0.328	0.95835	0.898098	0.999604	0.721886	0.999959	0.481277
2395_at	FXN	0.133333	0.309091	0.276788	-0.136453	-0.598246	0.350034	-0.744776	-0.217391	-0.268438	-0.203558	0.15	-0.727969	-0.190505	-0.214286	-0.5	-0.209672	-0.13986	-0.131063	-0.9	0.214286	-0.351648	0.645966	0.829323	0.923049	0.239335	0.00397047	0.998544	0.0106599	0.158761	0.157386	0.027157	0.70778	9.75572e-06	0.170597	0.330754	0.5	0.0970539	0.333575	0.301656	0.0416667	0.702579	0.119587	0.993735	1	0.999841	0.870371	0.457488	0.999991
8533_at	COPS3	-0.0833333	0.290909	-0.0948206	-0.402463	-0.185965	-0.122535	-0.577411	-0.316206	-0.345134	-0.138448	0.396429	-0.376574	-0.170356	-0.214286	-0.5	-0.257423	-0.244755	-0.168215	-0.9	-0.678571	-0.747253	0.421591	0.814466	0.315631	0.0156494	0.222125	0.153962	0.0517534	0.0707827	0.0952297	0.0965699	0.929619	0.0245324	0.19779	0.330754	0.5	0.0543993	0.221752	0.2516	0.0416667	0.0547619	0.00241158	0.993735	1	0.951999	0.580563	0.851039	0.843047
3251_at	HPRT1	0.0833333	-0.172727	-0.0696082	0.0960591	-0.233333	0.120926	-0.53557	-0.0434783	0.179942	-0.108256	-0.335714	-0.659004	-0.413677	0.678571	0.5	-0.498053	-0.013986	-0.323013	-0.8	-0.178571	-0.615385	0.595009	0.307213	0.362432	0.691478	0.167423	0.842888	0.068631	0.422135	0.747569	0.1549	0.110578	9.76625e-05	0.0159781	0.955952	0.833333	0.000537013	0.486847	0.0954152	0.0666667	0.356548	0.0142699	0.993735	0.804694	0.958834	0.999889	0.811121	0.999991
10189_at	ALYREF	-0.216667	-0.0363636	0.143053	-0.299015	-0.382456	-0.0260228	-0.627621	-0.464427	-0.241889	-0.2239	0.00714286	-0.0421456	-0.420699	-0.142857	-0.5	-0.27778	0.34965	-0.261094	-0.7	0.357143	-0.824176	0.290471	0.462213	0.766142	0.057584	0.0534653	0.414558	0.0351825	0.0134038	0.183375	0.0169433	0.51278	0.415651	0.0144397	0.39127	0.5	0.0413291	0.871994	0.147051	0.116667	0.802183	0.000458616	0.993735	0.920588	0.999841	0.671251	0.669609	0.999991
100507345_at	LOC100507345	-0.333333	-0.827273	0.0608386	0.163054	-0.580702	-0.145607	-0.962352	0.340909	0.176992	-0.162462	-0.135714	-0.362343	-0.0973897	0.0357143	-0.5	0.234251	-0.188811	-0.360165	-0.8	0.857143	0.032967	0.192661	0.00155759	0.620782	0.80252	0.00520274	0.112561	1.64293e-05	0.94465	0.744007	0.0630216	0.314858	0.0294188	0.314456	0.546825	0.5	0.92715	0.278914	0.0712536	0.0666667	0.993849	0.546899	0.993735	0.193446	0.990332	0.999889	0.457488	0.765664
4116_at	MAGOH	-0.383333	-0.118182	-0.16114	-0.131034	-0.124561	-0.0727029	-0.150629	-0.311265	-0.66077	-0.245295	0.453571	-0.411056	-0.188979	-0.428571	-1	-0.393733	0.174825	-0.0918473	-0.4	-0.321429	-0.549451	0.15625	0.367126	0.206344	0.248228	0.305217	0.272997	0.349442	0.0740768	0.0026632	0.00989593	0.955616	0.0153481	0.172574	0.176786	0.166667	0.00597392	0.713521	0.358542	0.258333	0.24881	0.0276405	0.993735	0.851106	0.915654	0.876618	0.903648	0.999804
84844_at	PHF5A	-0.0833333	0.190909	-0.0424774	-0.0827586	-0.166667	0.118209	-0.301258	-0.567194	-0.719767	-0.218678	-0.0392857	-0.613027	-0.0631965	-0.285714	-0.5	-0.32919	-0.335664	0.153767	0	-0.214286	-0.313187	0.421591	0.721223	0.415032	0.334242	0.246857	0.837362	0.215412	0.00274528	0.00083407	0.0191935	0.446464	0.000338169	0.377082	0.277976	0.5	0.019032	0.143345	0.73218	0.525	0.330754	0.148671	0.993735	1	0.962434	0.917818	0.866107	0.999991
26271_at	FBXO5	-0.15	-0.363636	-0.102768	-0.213793	-0.257895	-0.104695	-0.510465	-0.226285	0.21239	-0.254733	-0.235714	-0.353038	-0.499771	0.678571	-1	-0.409869	0.48951	-0.0340557	-0.7	0.464286	-0.615385	0.354034	0.136586	0.301397	0.132124	0.142593	0.192027	0.0801333	0.148862	0.785154	0.00769759	0.198277	0.0330098	0.00397294	0.955952	0.166667	0.00431268	0.947954	0.447651	0.116667	0.866667	0.0142699	0.993735	0.592958	0.951949	0.785947	0.787116	0.900094
55133_at	SRBD1	-0.233333	0.0272727	-0.252124	-0.32266	-0.191228	-0.140208	-0.845196	-0.321146	-0.0973456	-0.144608	0.214286	-0.59168	-0.0754083	-0.785714	0.5	-0.0383695	-0.181818	-0.176471	-0.7	0.75	-0.456044	0.275854	0.537787	0.0977777	0.0440855	0.215617	0.121465	0.0020583	0.0675962	0.359928	0.0869382	0.782866	0.000566071	0.354267	0.0240079	0.833333	0.40708	0.286479	0.241063	0.116667	0.975992	0.0598744	0.993735	0.976492	0.900132	0.651799	0.847665	0.776395
23310_at	NCAPD3	-0.216667	-0.645455	-0.193204	0.017734	-0.533333	-0.178907	-0.53557	0.00296443	0.106195	-0.203821	-0.132143	-0.386426	-0.10319	-0.285714	-1	-0.265772	-0.118881	-0.28999	-0.9	-0.142857	-0.434066	0.290471	0.0185005	0.1623	0.53713	0.0101437	0.0676442	0.068631	0.506303	0.652262	0.026998	0.319466	0.0215472	0.304258	0.277976	0.166667	0.0487039	0.358092	0.121139	0.0416667	0.39127	0.0702033	0.993735	0.294327	0.905169	0.983304	0.494126	0.664637
6194_at	RPS6	-0.133333	-0.354545	-0.452727	-0.0891626	0.0122807	-0.20228	-0.493728	-0.173913	0.150443	0.0494215	0.0142857	-0.347017	-0.2824	-0.0357143	-1	-0.513251	-0.391608	-0.477812	0	-0.678571	0.115385	0.37177	0.143051	0.00777912	0.322198	0.521552	0.0453569	0.0883799	0.21283	0.710942	0.678168	0.522996	0.0355112	0.0767615	0.481746	0.166667	0.000353567	0.104782	0.0233693	0.525	0.0547619	0.651958	0.993735	0.602836	0.823507	0.915109	0.984706	0.59353
51263_at	MRPL30	-0.783333	-0.5	0.133187	-0.360099	-0.0263158	-0.21613	-0.326363	-0.255929	-0.120944	0.00667902	0.0821429	-0.448276	-0.290643	0	-1	-0.207233	-0.0909091	-0.525284	-0.6	-0.107143	-0.456044	0.00861166	0.0607146	0.750368	0.0278608	0.458384	0.0351844	0.19568	0.118745	0.327734	0.524909	0.618501	0.00880552	0.0706826	0.518254	0.166667	0.0997325	0.391598	0.0135087	0.175	0.419841	0.0598744	0.993735	0.42708	0.999841	0.623139	0.958	0.546018
55635_at	DEPDC1	-0.683333	-0.254545	-0.243355	-0.0906404	-0.377193	-0.00288397	-0.702935	-0.48913	0.117995	-0.198172	-0.228571	-0.508484	0.016486	-0.0357143	-1	-0.13631	0.195804	0.0505676	-0.6	-0.5	-0.467033	0.0251598	0.225598	0.10604	0.319444	0.0560767	0.490509	0.0173351	0.00951244	0.668298	0.0305786	0.205708	0.00316889	0.532524	0.481746	0.166667	0.200822	0.73595	0.581479	0.175	0.133333	0.0551299	0.993735	0.715878	0.900132	0.915109	0.673024	0.999991
81892_at	SLIRP	-0.0833333	0.0545455	-0.253494	-0.369951	0.121053	0.193964	-0.518833	-0.297431	-0.168142	-0.0621701	-0.285714	-0.433498	-0.531522	-0.285714	0.5	-0.475163	-0.216783	-0.318885	-0.6	-0.0357143	-0.263736	0.421591	0.569948	0.096528	0.0245015	0.692233	0.947527	0.0761837	0.083886	0.266817	0.280244	0.150559	0.0110502	0.00216452	0.277976	0.833333	0.000972997	0.249557	0.0984075	0.175	0.481746	0.191746	0.993735	0.996332	0.900132	0.614618	0.999938	0.999991
51379_at	CRLF3	0	0.0818182	0.00657715	-0.131527	-0.580702	-0.0149229	-0.259416	-0.16502	-0.0412981	-0.282059	-0.221429	-0.339901	-0.437796	-0.285714	-1	-0.320934	-0.461538	-0.271414	-0.3	-0.178571	-0.434066	0.509215	0.601704	0.513249	0.247413	0.00520274	0.450776	0.250134	0.225015	0.43965	0.00353678	0.213288	0.0386558	0.0111897	0.277976	0.166667	0.0217349	0.0669182	0.137429	0.341667	0.356548	0.0702033	0.993735	1	0.97931	0.876367	0.457488	0.999991
220988_at	HNRNPA3	-0.383333	-0.7	-0.0271307	0.397044	-0.278947	-0.264923	-0.343099	-0.0533597	-0.00294987	-0.241804	-0.107143	-0.355774	-0.129446	0.142857	1	-0.252638	0.132867	-0.642931	-0.3	-0.607143	-0.549451	0.15625	0.0104062	0.445499	0.983209	0.123269	0.0129252	0.183015	0.404532	0.495675	0.0108359	0.352414	0.0319196	0.259947	0.643452	1	0.0578832	0.666425	0.0024729	0.341667	0.0833333	0.0276405	0.993735	0.260155	0.970431	0.999889	0.768944	0.41637
3925_at	STMN1	0.0333333	-0.7	-0.337079	-0.258621	-0.507018	-0.261033	-0.468623	-0.13834	-0.0324485	-0.203558	-0.210714	-0.413793	-0.0821249	0	-0.5	-0.242788	0.335664	-0.0319917	-0.7	-0.0714286	-0.346154	0.544191	0.0104062	0.0397082	0.0874991	0.0142012	0.014088	0.101618	0.263718	0.45252	0.027157	0.224933	0.0147603	0.34192	0.518254	0.5	0.0655825	0.861885	0.450907	0.116667	0.453175	0.123503	0.993735	0.260155	0.862812	0.726036	0.50385	0.426211
4059_at	BCAM	-0.283333	0.3	-0.0808441	0.0876847	0.585965	0.125151	0.418414	0.166996	-0.0353984	0.208285	0.532143	0.750958	-0.0460998	-0.142857	0.5	-0.167362	0.230769	0.465428	-0.1	-0.642857	0.318681	0.781688	0.185534	0.658713	0.324962	0.00480429	0.148825	0.131191	0.222275	0.551775	0.0244188	0.0218958	4.05322e-06	0.590304	0.643452	0.5	0.849018	0.235453	0.0266861	0.608333	0.945238	0.144277	0.966844	0.706874	0.999604	0.975942	0.624896	0.591193
10236_at	HNRNPR	-0.05	-0.509091	-0.243629	-0.14335	-0.405263	-0.102414	-0.493728	-0.0434783	-0.0176992	-0.16467	-0.203571	-0.399015	-0.0100748	-0.0714286	-0.5	-0.488578	0.216783	-0.578947	-0.7	-0.0357143	-0.340659	0.455809	0.0570082	0.105775	0.228262	0.0431757	0.19727	0.0883799	0.422135	0.474064	0.0604552	0.232875	0.0181661	0.480111	0.453175	0.5	0.000690227	0.757544	0.00667101	0.116667	0.481746	0.127499	0.993735	0.417566	0.900132	0.866527	0.634649	0.904286
64841_at	GNPNAT1	0.2	0.190909	-0.174569	-0.270936	-0.364912	0.073776	-0.100419	-0.0355731	-0.256638	0.0273173	-0.757143	-0.660646	-0.332163	-0.0714286	0.5	-0.257048	-0.300699	-0.426213	-0.6	0.0714286	-0.225275	0.709529	0.721223	0.187145	0.0773987	0.0625319	0.730057	0.398569	0.436326	0.168658	0.600862	0.000817523	9.30667e-05	0.0452518	0.453175	0.833333	0.0546667	0.171242	0.0396119	0.175	0.580159	0.229496	0.993735	1	0.915654	0.707849	0.687426	0.999991
6683_at	SPAST	-0.283333	-0.627273	-0.532475	-0.328571	-0.270175	-0.114386	-0.410045	-0.257905	-0.147493	-0.164488	0.410714	-0.291188	0.0106854	-0.214286	1	-0.350204	-0.160839	-0.358101	-0.7	-0.0357143	-0.302198	0.231495	0.0219945	0.00176753	0.0411271	0.131101	0.170694	0.136515	0.116895	0.292838	0.0606628	0.936929	0.0663256	0.521093	0.330754	1	0.0133687	0.309678	0.0724685	0.116667	0.481746	0.157695	0.993735	0.305283	0.816337	0.649747	0.778072	0.873712
9674_at	KIAA0040	0.55	0.572727	-0.167717	0.112808	0.612281	0.23994	0.359836	0.548419	0.300886	0.0873214	-0.278571	0.638752	0.0891467	-0.25	-0.5	0.000469065	-0.020979	-0.391125	0.5	-0.0714286	0.362637	0.0663883	0.0353006	0.803193	0.279335	0.00316608	0.0220467	0.170755	0.00379334	0.128732	0.206568	0.846288	0.000172958	0.329178	0.722024	0.833333	0.498854	0.530668	0.946258	0.225	0.580159	0.111993	0.95835	0.324675	0.999604	0.959011	0.624896	0.327338
10527_at	IPO7	-0.55	-0.281818	-0.0126062	-0.271921	-0.0947368	0.0887659	0.234312	-0.214427	-0.471978	-0.256809	0.0678571	-0.420361	-0.143184	0.214286	-1	-0.347953	-0.706294	-0.0856553	-0.5	-0.357143	-0.461538	0.0663883	0.201068	0.474618	0.076629	0.349692	0.769696	0.728016	0.16215	0.0324581	0.00727533	0.598754	0.0134245	0.238082	0.702579	0.166667	0.0138991	0.00664306	0.367838	0.225	0.222222	0.0574678	0.993735	0.686121	0.97315	0.707303	0.922115	0.999991
121053_at	C12orf45	-0.283333	-0.618182	-0.108797	-0.481773	-0.131579	0.0711268	-0.543938	-0.326087	-0.607672	-0.18679	0.025	-0.388068	-0.261029	-0.214286	0.5	-0.131901	-0.328671	-0.283798	-0.1	0.0357143	-0.28022	0.231495	0.0239085	0.290785	0.00440525	0.295104	0.722719	0.0650273	0.0645157	0.00626318	0.0389648	0.538292	0.0210794	0.0942377	0.330754	0.833333	0.208592	0.148693	0.126422	0.475	0.546825	0.176688	0.993735	0.313058	0.951291	0.533114	0.897509	0.999991
3146_at	HMGB1	-0.283333	-0.818182	-0.0693341	0.00197044	-0.596491	-0.331657	-0.184102	0.0879447	-0.188791	-0.253169	-0.228571	-0.315271	-0.323309	0.464286	0.5	0.133684	0.223776	-0.31063	-0.7	-0.25	-0.153846	0.231495	0.00186724	0.362953	0.504584	0.00408177	0.00245569	0.317691	0.657113	0.241887	0.00802982	0.205708	0.0512345	0.0499856	0.866667	0.833333	0.79457	0.764547	0.104582	0.116667	0.297421	0.308396	0.993735	0.193446	0.958841	0.977174	0.457488	0.258546
3978_at	LIG1	-0.283333	-0.481818	-0.308304	-0.0955665	-0.292982	-0.125654	0.108788	-0.126482	-0.746316	-0.0934981	-0.075	-0.357964	-0.354755	0.214286	-1	-0.155636	-0.020979	-0.0753354	-0.9	-0.5	-0.302198	0.231495	0.0686096	0.0552251	0.310332	0.111386	0.147851	0.609723	0.281891	0.000449227	0.190373	0.396286	0.0310681	0.0347075	0.702579	0.166667	0.168786	0.478085	0.383489	0.0416667	0.133333	0.157695	0.993735	0.451241	0.862812	0.909006	0.758387	0.835005
10988_at	METAP2	-0.1	-0.481818	-0.0528913	-0.34335	-0.552632	0.0153588	-0.460255	-0.06917	-0.65192	-0.29125	0.103571	-0.3815	-0.294001	-0.142857	-0.5	-0.0525353	-0.0559441	-0.23839	-0.2	0.464286	-0.395604	0.404991	0.0686096	0.394619	0.0344033	0.00780733	0.550766	0.106261	0.376758	0.00310475	0.00267585	0.647586	0.023001	0.0683083	0.39127	0.5	0.373746	0.43449	0.169659	0.391667	0.866667	0.0910979	0.993735	0.451241	0.961244	0.642386	0.457488	0.999991
9837_at	GINS1	-0.35	-0.427273	-0.0865991	-0.0719212	-0.314035	-0.145573	-0.276153	-0.447628	-0.463129	-0.108371	-0.403571	-0.149425	-0.178293	-0.785714	-0.5	-0.244008	0.475524	0.0753354	-1	-0.535714	-0.263736	0.179291	0.0963125	0.330631	0.354994	0.09504	0.112615	0.235981	0.0167217	0.035412	0.154641	0.0685006	0.223112	0.186797	0.0240079	0.5	0.0645899	0.942313	0.619656	0.00833333	0.117857	0.191746	0.993735	0.511167	0.952562	0.92891	0.747732	0.765664
26747_at	NUFIP1	0.2	-0.0818182	0.129625	-0.150739	-0.757895	-0.0709926	-0.468623	-0.114625	-0.592923	-0.245477	0.335714	-0.516694	0.0384674	0.25	1	-0.209672	-0.181818	-0.20743	-0.1	0	-0.576923	0.709529	0.408825	0.744544	0.216712	0.000129656	0.277749	0.101618	0.300615	0.00774558	0.00984912	0.89198	0.0027205	0.575539	0.722024	1	0.0970539	0.286479	0.203625	0.475	0.518254	0.0212686	0.993735	0.884592	0.999841	0.859547	0.375995	0.999991
54101_at	RIPK4	0.233333	-0.7	-0.173472	0.206897	0.147368	0.0318578	0.376572	0.246047	0.646021	0.309071	0.0607143	0.642036	0.317509	0.285714	0.5	0.117829	0.0629371	0.0567595	0.9	-0.642857	0.0604396	0.275854	0.990636	0.811328	0.140126	0.272896	0.395782	0.158911	0.128293	0.0034302	0.00151806	0.416213	0.000158087	0.0532819	0.277976	0.5	0.234498	0.425841	0.412098	0.0416667	0.945238	0.424494	0.95835	1	0.999604	0.878758	0.933934	0.833486
115106_at	HAUS1	0.25	-0.854545	0.109893	-0.271429	-0.391228	0.00808182	-0.117156	-0.428854	-0.318585	-0.294231	-0.257143	-0.390858	-0.105633	0.214286	-1	-0.29007	0.146853	-0.172343	-0.5	0.25	0.010989	0.753334	0.000824618	0.711127	0.0770132	0.0493137	0.526791	0.382023	0.0211797	0.114561	0.00243964	0.176893	0.0198644	0.300006	0.702579	0.166667	0.0347122	0.68243	0.246303	0.225	0.722024	0.51807	0.993735	0.184513	0.999434	0.70732	0.652311	0.999991
100505876_at	LOC100505876	0.0666667	-0.490909	-0.326117	-0.128571	-0.35614	-0.254963	-0.769881	-0.307312	-0.0206491	-0.0762199	0.410714	-0.345375	-0.210655	0.0357143	-1	-0.49552	-0.118881	0.20743	-0.6	0.428571	-0.0934066	0.578409	0.0645809	0.0451676	0.252326	0.0674616	0.016079	0.00762009	0.0767906	0.469748	0.237608	0.936929	0.0362185	0.145783	0.546825	0.166667	0.000574687	0.358092	0.798749	0.175	0.84881	0.382291	0.993735	0.439476	0.862812	0.879811	0.700022	0.448757
23160_at	WDR43	0.0333333	-0.272727	-0.147164	-0.327094	-0.377193	0.172736	-0.167365	-0.359684	-0.292037	-0.237291	0.117857	-0.538588	-0.386506	-0.535714	-0.5	-0.281158	-0.118881	-0.234262	-0.5	-0.107143	-0.21978	0.544191	0.209083	0.227442	0.0418518	0.0560767	0.925311	0.333452	0.0462389	0.136203	0.0121632	0.666555	0.00178019	0.0232145	0.117857	0.5	0.0394201	0.358092	0.17398	0.225	0.419841	0.235176	0.993735	0.694264	0.923836	0.649747	0.673024	0.999991
57697_at	FANCM	-0.2	-0.1	-0.111263	-0.399507	-0.333333	-0.0211268	-0.451887	-0.259881	-0.566374	-0.0987688	-0.382143	-0.430213	-0.466188	-0.607143	-0.5	0.058727	-0.118881	-0.275542	-0.7	0.535714	-0.164835	0.306702	0.387832	0.286492	0.0163263	0.081575	0.430464	0.111019	0.115063	0.0110894	0.177178	0.080326	0.0116084	0.00712309	0.0833333	0.5	0.64056	0.358092	0.133694	0.116667	0.9	0.295591	0.993735	0.869083	0.949838	0.580563	0.722514	0.999991
23650_at	TRIM29	0.216667	0.509091	-0.39134	-0.325123	0.62807	0.289604	0.451887	0.390316	-0.21534	0.187778	0.117857	0.539683	-0.00305297	-0.321429	1	0.0941883	0.0839161	0.00103199	0.8	-0.75	0.538462	0.290471	0.0570082	0.980268	0.957414	0.00242554	0.00728585	0.111019	0.0332697	0.78842	0.0381704	0.338153	0.00174164	0.506029	0.777778	0.166667	0.281599	0.400099	0.5	0.0666667	0.975992	0.0305468	0.95835	0.405858	0.999604	0.999976	0.624896	0.254187
29789_at	OLA1	-0.666667	-0.463636	-0.0849549	0.274877	-0.619298	-0.174413	-0.209207	-0.337945	0.513277	-0.282882	0.0785714	-0.264915	-0.0525111	0.464286	-0.5	-0.0500023	0.20979	-0.566563	-0.5	-0.857143	-0.148352	0.029445	0.0771636	0.333663	0.926021	0.00281701	0.072751	0.294524	0.0575442	0.978994	0.00345073	0.613589	0.0862872	0.397384	0.866667	0.5	0.379648	0.750443	0.00792211	0.225	0.0119048	0.314879	0.993735	0.472244	0.952562	0.999889	0.457488	0.678519
54532_at	USP53	0.75	0.127273	-0.0205536	0.128571	0.17193	0.221227	-0.326363	0.679842	0.191741	0.226288	-0.507143	-0.27422	0.293696	-0.0357143	-1	0.25367	0.328671	-0.236326	-0.4	0.892857	0.521978	0.0127453	0.356896	0.541341	0.252326	0.239979	0.0319396	0.80432	0.000251536	0.23842	0.0159904	0.972852	0.921647	0.0685217	0.546825	1	0.0571179	0.148693	0.830341	0.775	0.00615079	0.0353174	0.95835	0.936155	0.999604	0.948786	0.927125	0.367919
4860_at	PNP	0.0666667	-0.00909091	-0.289669	-0.507882	0.0350877	0.0811871	-0.778249	-0.323123	-0.345134	-0.0235948	-0.353571	-0.401204	-0.146848	0.357143	-0.5	-0.26718	-0.51049	-0.353973	-0.8	0.285714	-0.159341	0.578409	0.494595	0.0674352	0.00272848	0.558736	0.750065	0.00675299	0.0663514	0.0952297	0.412647	0.0981744	0.0176247	0.232416	0.802183	0.5	0.0477909	0.0468027	0.0749422	0.0666667	0.75119	0.301966	0.993735	0.946366	0.880821	0.533114	0.995135	0.999991
10694_at	CCT8	-0.166667	0.0454545	-0.0750891	-0.315764	-0.361404	0.0869886	-0.326363	-0.424901	-0.230089	-0.267597	-0.0428571	-0.633279	-0.208212	-0.0357143	-0.5	-0.178151	0.195804	-0.341589	-0.3	0.464286	-0.532967	0.338872	0.559264	0.352063	0.0477414	0.0644714	0.76517	0.19568	0.0222289	0.195642	0.0053885	0.441398	0.000200464	0.148663	0.481746	0.5	0.135704	0.73595	0.0827202	0.341667	0.866667	0.0320811	0.993735	0.988058	0.957417	0.656202	0.693442	0.999991
23165_at	NUP205	-0.416667	-0.754545	0.178405	0.0522167	-0.0385965	-0.106808	-0.928878	0.118577	-0.0265488	-0.0924604	-0.0464286	-0.247947	-0.232636	0.214286	-0.5	-0.372062	0.0629371	0.0856553	-0.6	0	-0.785714	0.134791	0.00524089	0.818142	0.607218	0.43842	0.187245	0.000147263	0.707251	0.461126	0.193039	0.43634	0.101269	0.12146	0.702579	0.5	0.0090373	0.582776	0.635269	0.175	0.518254	0.00117027	0.993735	0.216145	0.999841	0.99879	0.94958	0.89279
51106_at	TFB1M	0.233333	-0.772727	0.000274048	-0.064532	0.185965	0.0401744	-0.627621	-0.571146	-0.371683	-0.171604	-0.1	-0.597154	-0.281178	0.464286	0.5	-0.282377	-0.251748	0.133127	-0.3	-0.321429	-0.0934066	0.739683	0.00403083	0.500552	0.369389	0.780056	0.630668	0.0351825	0.00255895	0.0781655	0.052913	0.36203	0.000497657	0.0776929	0.866667	0.833333	0.0387479	0.215058	0.704106	0.341667	0.24881	0.382291	0.993735	0.209636	0.977995	0.929755	0.999938	0.999991
7468_at	WHSC1	-0.283333	0.0727273	0.17265	-0.336946	-0.264912	-0.0898726	-0.870301	-0.307312	-0.135694	-0.317653	0.221429	-0.305419	-0.158144	0.142857	-0.5	-0.146442	-0.307692	0.0526316	-0.7	0.678571	-0.659341	0.231495	0.591175	0.810178	0.0372022	0.13595	0.227595	0.00113689	0.0767906	0.308159	0.00114106	0.79052	0.0570565	0.215397	0.643452	0.5	0.183612	0.165431	0.584693	0.116667	0.955952	0.00856514	0.993735	1	0.999841	0.646796	0.784941	0.945064
57696_at	DDX55	-0.1	-0.590909	-0.121129	-0.503941	-0.245614	-0.0710262	-0.401677	-0.190711	-0.324485	-0.234474	-0.2	-0.43514	-0.381316	0.285714	-0.5	-0.155167	-0.272727	-0.370485	0.3	0.214286	-0.00549451	0.404991	0.0303641	0.269608	0.0029395	0.154701	0.277656	0.14195	0.190839	0.110067	0.0130598	0.236899	0.0107795	0.0248528	0.75119	0.5	0.169524	0.195616	0.0653961	0.741667	0.702579	0.496385	0.993735	0.335508	0.944392	0.533114	0.797204	0.999991
51706_at	CYB5R1	0.0333333	0.227273	-0.337079	0.14335	0.410526	0.117673	-0.0251048	0.0780632	-0.0353984	0.214379	-0.185714	0.411604	-0.0509846	-0.714286	0.5	0.534734	0.0909091	0.665635	0.7	0.464286	0.417582	0.474195	0.251533	0.960292	0.228262	0.0410284	0.163813	0.525558	0.361387	0.551775	0.0212288	0.750823	0.015229	0.599693	0.966865	0.5	0.000189251	0.391598	0.00165289	0.116667	0.15119	0.0787093	0.966844	0.808679	0.999604	0.932492	0.729095	0.613293
23170_at	TTLL12	-0.366667	-0.381818	-0.150452	-0.292611	-0.105263	0.140912	0.0502096	-0.450593	-0.268438	-0.069302	-0.342857	-0.174603	-0.336437	-0.107143	-1	-0.146911	-0.587413	-0.209494	-0.3	-0.678571	-0.659341	0.16813	0.12419	0.222378	0.0617257	0.333735	0.879779	0.551036	0.0160926	0.157386	0.258154	0.1055	0.186284	0.0430915	0.419841	0.166667	0.182837	0.0244224	0.201251	0.341667	0.0547619	0.00856514	0.993735	0.570306	0.923403	0.682038	0.915069	0.999991
83540_at	NUF2	-0.466667	-0.754545	-0.0260346	-0.175862	-0.401754	-0.0655936	-0.761513	-0.160079	0.0530976	-0.175623	-0.103571	-0.45977	-0.204549	-0.392857	-1	-0.24504	0.545455	0.0980392	-0.5	0.392857	-0.406593	0.106261	0.00524089	0.447689	0.179957	0.0446534	0.293007	0.00855856	0.231943	0.57742	0.0488902	0.357212	0.0073347	0.153048	0.197817	0.166667	0.0637589	0.966685	0.65373	0.225	0.823214	0.084752	0.993735	0.216145	0.97128	0.826692	0.637066	0.999991
6628_at	SNRPB	0	-0.154545	0.158674	0.0630542	0.178947	-0.0394702	-0.443519	-0.30336	-0.280237	-0.1944	0.482143	-0.483306	0.158144	-0.714286	-1	-0.478071	-0.314685	0.0753354	-0.8	-0.392857	-0.659341	0.509215	0.326769	0.790014	0.628678	0.771265	0.371647	0.115892	0.0795751	0.146567	0.0331776	0.965586	0.00495654	0.784603	0.0440476	0.166667	0.000904257	0.159736	0.619656	0.0666667	0.197817	0.00856514	0.993735	0.820249	0.999841	0.999889	0.999938	0.999991
4670_at	HNRNPM	-0.0166667	-0.209091	-0.0575501	-0.235468	-0.157895	-0.0863514	-0.326363	-0.00197628	-0.233039	-0.191287	-0.214286	-0.438971	-0.151427	-0.214286	-1	-0.347577	-0.104895	-0.539732	-0.5	0.214286	-0.697802	0.490785	0.269557	0.38557	0.108969	0.258537	0.236551	0.19568	0.497299	0.192535	0.0354548	0.221015	0.0101692	0.225433	0.330754	0.166667	0.0139892	0.37474	0.0112803	0.225	0.702579	0.00516445	0.993735	0.766695	0.961244	0.756242	0.872116	0.956893
84306_at	PDCD2L	0.5	-0.327273	0.0350781	-0.479803	0.0438596	0.325419	-0.259416	-0.106719	-0.817113	-0.0567346	0.453571	0.0689655	-0.433827	-0.607143	-0.5	-0.277968	-0.538462	-0.184727	-0.7	-0.178571	-0.214286	0.9191	0.163508	0.570327	0.0045613	0.572926	0.99709	0.250134	0.313385	5.57287e-05	0.297662	0.955616	0.637755	0.0118851	0.0833333	0.5	0.0412212	0.0374511	0.230753	0.116667	0.356548	0.240926	0.993735	0.636055	0.983377	0.533114	0.999514	0.999991
55276_at	PGM2	-0.333333	0.454545	-0.196492	-0.339901	-0.37193	-0.124983	-0.669462	-0.214427	0.064897	-0.149483	-0.553571	-0.591133	-0.282094	0.107143	-0.5	0.00666073	0.020979	0.0629515	-0.8	-0.571429	0.225275	0.192661	0.922836	0.158136	0.0358891	0.0587804	0.149151	0.0242841	0.16215	0.594363	0.0798303	0.0174547	0.000573341	0.0769936	0.60873	0.5	0.516269	0.530668	0.60068	0.0666667	0.1	0.776114	0.993735	1	0.905169	0.646796	0.67723	0.835934
8607_at	RUVBL1	0.233333	-0.527273	0.0622089	-0.148276	0.34386	0.236821	-0.393309	-0.349802	-0.351034	-0.146008	0.0785714	-0.198686	-0.443291	0	-1	-0.424316	0.132867	-0.25903	-0.9	0.25	-0.763736	0.739683	0.0500644	0.62342	0.220526	0.926261	0.976524	0.147495	0.0511482	0.0912439	0.0848512	0.613589	0.154676	0.0102819	0.518254	0.166667	0.00317845	0.666425	0.149025	0.0416667	0.722024	0.00180102	0.993735	0.396535	0.990332	0.861136	0.999938	0.999991
6059_at	ABCE1	0.35	-0.445455	-0.0885175	-0.360099	-0.496491	-0.040275	0.184102	-0.324111	-0.392332	-0.0832201	-0.203571	-0.524357	-0.403297	-0.607143	-0.5	-0.242131	0.335664	-0.205366	-0.6	0.464286	-0.241758	0.83187	0.0863933	0.327107	0.0278608	0.0161469	0.369122	0.682309	0.0657353	0.0664121	0.21775	0.232875	0.00235207	0.0184909	0.0833333	0.5	0.0661216	0.861885	0.206016	0.175	0.866667	0.212879	0.993735	0.49221	0.952562	0.623139	0.515561	0.999991
7247_at	TSN	-0.316667	-0.4	-0.0180872	-0.203448	-0.27193	-0.18008	-0.476992	-0.248024	0.0914458	0.0365246	-0.45	-0.106185	-0.0262555	-0.107143	1	-0.119424	-0.027972	-0.552116	-0.9	0.0714286	-0.862637	0.20504	0.112507	0.463606	0.144243	0.129509	0.0663563	0.0970896	0.126344	0.631873	0.633739	0.047176	0.294673	0.448285	0.419841	1	0.231479	0.469332	0.00961247	0.0416667	0.580159	9.4416e-05	0.993735	0.549384	0.972724	0.794872	0.776455	0.659995
84318_at	CCDC77	-0.1	-0.509091	-0.152919	-0.23399	-0.291228	-0.211536	-0.602516	-0.0721344	-0.21829	-0.198781	0.2	-0.401204	-0.156923	0.571429	-1	-0.393452	0.027972	0.178535	0.1	-0.178571	-0.675824	0.404991	0.0570082	0.21862	0.110452	0.112828	0.038332	0.0429767	0.371613	0.208339	0.0301746	0.767125	0.0176247	0.217204	0.916667	0.166667	0.00600715	0.539408	0.764121	0.608333	0.356548	0.0069485	0.993735	0.417566	0.923403	0.758815	0.760572	0.562459
1062_at	CENPE	0.15	-0.145455	-0.20581	0.017734	-0.27193	-0.0830315	-0.753145	-0.0750988	-0.156343	-0.10936	-0.228571	-0.577997	-0.296749	-0.75	1	-0.266241	0.363636	-0.312693	-0.6	0.392857	-0.571429	0.661128	0.336712	0.1467	0.53713	0.129509	0.245166	0.00957098	0.366489	0.281559	0.152433	0.205708	0.000773891	0.0664091	0.0331349	1	0.0483981	0.881634	0.103014	0.175	0.823214	0.0224454	0.993735	0.825211	0.900132	0.983304	0.776455	0.96834
11340_at	EXOSC8	-0.133333	-0.0909091	-0.0221979	-0.0817734	-0.361404	-0.133702	-0.317994	-0.456522	-0.377583	-0.340712	0.375	-0.369458	0.0170966	0.821429	-1	-0.198321	-0.237762	-0.0361197	-0.9	-0.464286	-0.346154	0.37177	0.398296	0.455365	0.336109	0.0644714	0.132827	0.202161	0.0148915	0.0746741	0.0005081	0.917575	0.0268873	0.533726	0.988095	0.166667	0.109959	0.228551	0.444399	0.0416667	0.15119	0.123503	0.993735	0.876604	0.971948	0.918855	0.693442	0.804543
5599_at	MAPK8	-0.266667	0.263636	0.120033	-0.195074	-0.421053	-0.372602	-0.820091	-0.316206	-0.165192	-0.212864	-0.357143	-0.396825	0.11876	0	-0.5	-0.172897	-0.20979	-0.147575	0.3	0.392857	-0.214286	0.246666	0.790917	0.72854	0.154563	0.0369762	0.000737292	0.00339377	0.0707827	0.270469	0.0219877	0.0958101	0.018721	0.722402	0.518254	0.5	0.143012	0.256756	0.278898	0.741667	0.823214	0.240926	0.993735	1	0.999841	0.804176	0.615479	0.203995
55149_at	MTPAP	-0.433333	-0.309091	0.0994794	-0.249754	-0.4	0.138028	-0.276153	-0.367589	-0.398232	-0.309039	0.403571	-0.56705	-0.170661	0.571429	-1	-0.0951264	-0.300699	-0.116615	-0.1	0.285714	-0.472527	0.124959	0.17802	0.692746	0.0953321	0.0454063	0.874863	0.235981	0.0425753	0.0632906	0.0015197	0.933344	0.00098486	0.19736	0.916667	0.166667	0.27965	0.171242	0.322181	0.475	0.75119	0.0528596	0.993735	0.653446	0.997046	0.735658	0.637066	0.999991
3915_at	LAMC1	0.0333333	0.581818	0.147712	0.100985	-0.107018	0.068444	0.0502096	0.69664	0.418881	0.312992	-0.332143	0.240832	-0.0207602	0.392857	-0.5	0.19954	0.0839161	0.234262	-0.6	0.75	0.21978	0.474195	0.0327666	0.226594	0.300436	0.671523	0.284904	0.448964	0.000160676	0.0531664	0.00133383	0.889422	0.10806	0.540931	0.197817	0.833333	0.108518	0.400099	0.17398	0.883333	0.0331349	0.235176	0.966844	0.31455	0.982139	0.970192	0.999959	0.743142
10430_at	TMEM147	0.65	0.163636	-0.0509729	0.13202	0.510526	0.381053	0.861932	0.0731225	-0.454279	0.00529545	0.310714	0.303229	-0.259808	-0.285714	0.866025	0.216239	-0.398601	0.261094	0.8	0	0.0274725	0.033281	0.316935	0.60164	0.246599	0.0135958	0.000564394	0.00140296	0.369902	0.961443	0.480246	0.129595	0.0584153	0.904687	0.75119	0.166667	0.0900954	0.903694	0.147051	0.0666667	0.518254	0.467496	0.95835	0.898098	0.999604	0.943414	0.640309	0.117392
6904_at	TBCD	0.383333	-0.336364	-0.124966	0.121675	-0.205263	-0.111569	-0.468623	-0.533597	-0.123894	-0.306453	-0.178571	0.0552819	-0.516868	-0.392857	-0.5	-0.0159482	-0.118881	-0.112487	0.1	-0.428571	-0.67033	0.854404	0.156513	0.263171	0.736863	0.19878	0.176735	0.101618	0.00484006	0.323783	0.00165353	0.261757	0.611304	0.00288523	0.197817	0.5	0.461096	0.358092	0.328143	0.608333	0.176786	0.00745919	0.993735	0.627118	0.938602	0.999889	0.839868	0.879624
8677_at	STX10	0.7	-0.109091	-0.187449	-0.226108	-0.0719298	-0.174648	0.53557	-0.645257	-0.120944	-0.0519086	-0.117857	-0.134647	0.0396886	0.428571	0.5	-0.18575	-0.762238	-0.246646	0.9	-0.75	-0.813187	0.981567	0.37744	0.169747	0.118599	0.385096	0.0724773	0.931369	0.000578608	0.327734	0.313522	0.338153	0.246447	0.577909	0.84881	0.833333	0.125577	0.00294874	0.16121	0.991667	0.0331349	0.000619429	0.995949	0.860689	0.910613	0.765948	0.938464	0.678519
54962_at	TIPIN	0.15	0.0454545	0.0693341	-0.415271	-0.2	0.238129	-0.142261	-0.682806	-0.507377	-0.248886	-0.228571	-0.511221	-0.203328	0.214286	-0.5	-0.106759	-0.118881	-0.141383	-0.6	0.464286	-0.0879121	0.661128	0.559264	0.637047	0.0129762	0.205005	0.977139	0.357516	0.000232945	0.0224212	0.00900316	0.205708	0.0030129	0.154528	0.702579	0.5	0.256018	0.358092	0.287341	0.175	0.866667	0.389251	0.993735	0.988058	0.990843	0.565799	0.842531	0.999991
57634_at	EP400	-0.283333	-0.636364	-0.0833106	-0.26798	-0.0175439	-0.243561	-0.702935	-0.215415	0.00294987	-0.245394	-0.485714	-0.103448	-0.242711	-0.0714286	-0.5	-0.0636052	-0.13986	-0.583075	0.3	0.0357143	-0.0604396	0.231495	0.0201932	0.336705	0.0797417	0.472708	0.0204617	0.0173351	0.161015	0.504325	0.00987038	0.034414	0.29952	0.111265	0.453175	0.5	0.3483	0.333575	0.00629128	0.741667	0.546825	0.424494	0.993735	0.303719	0.953298	0.711685	0.964027	0.477497
3916_at	LAMP1	0.7	0.890909	-0.124692	0.280296	-0.198246	0.0975184	-0.334731	0.427866	0.817113	0.115257	0.075	-0.0826492	0.171882	-0.142857	0.5	0.126366	-0.300699	0.0464396	0.7	-0.392857	-0.302198	0.021627	0.000214181	0.736372	0.0703098	0.794995	0.208811	0.810703	0.0214383	5.57287e-05	0.139682	0.396286	0.663591	0.195648	0.643452	0.5	0.218583	0.834569	0.428193	0.116667	0.823214	0.846856	0.95835	0.141611	0.999604	0.807389	0.999959	0.668339
90390_at	MED30	-0.216667	-0.0363636	-0.266375	-0.0699507	0.00175439	-0.168981	-0.661094	-0.0523715	-0.176992	-0.35468	-0.125	-0.507389	-0.152648	0.0357143	0.5	-0.220836	0.398601	-0.00928793	-0.6	-0.142857	-0.60989	0.290471	0.462213	0.0853179	0.358815	0.504312	0.0793063	0.0262614	0.406285	0.255993	0.000301813	0.32876	0.00323318	0.22359	0.546825	0.833333	0.085441	0.903694	0.48688	0.175	0.39127	0.015145	0.993735	0.920588	0.893348	0.929076	0.977683	0.698169
79159_at	NOL12	0.266667	-0.127273	-0.233215	-0.0197044	-0.0824561	-0.0209926	0.24268	-0.521739	-0.386432	-0.0218159	-0.185714	-0.378763	-0.194474	0.607143	-0.5	-0.200478	-0.433566	0.0753354	0.3	-0.857143	-0.862637	0.768505	0.356896	0.116171	0.459828	0.368625	0.430901	0.735379	0.00584129	0.0696377	0.419139	0.253337	0.023842	0.165519	0.930556	0.5	0.107419	0.0807232	0.619656	0.741667	0.0119048	9.4416e-05	0.993735	0.841245	0.900132	0.959828	0.931998	0.999991
134353_at	LSM11	-0.15	-0.0272727	-0.172102	-0.234975	-0.270175	-0.161804	-0.24268	-0.106719	-0.300886	-0.323665	0.0357143	-0.154899	-0.413067	-0.357143	1	-0.375346	-0.412587	-0.147575	0.3	0.535714	-0.554945	0.354034	0.472992	0.190591	0.109462	0.131101	0.0886268	0.264621	0.313385	0.128732	0.000929592	0.553536	0.214786	0.0161179	0.222222	1	0.00850222	0.0922403	0.278898	0.741667	0.9	0.0262662	0.993735	0.93004	0.915654	0.757633	0.778072	0.723059
6936_at	GCFC2	-0.233333	-0.609091	-0.406687	-0.283251	-0.52807	0.21395	0.24268	-0.530632	-0.277287	-0.123113	0.103571	-0.248495	-0.280263	-0.464286	-0.5	-0.248229	-0.181818	-0.275542	0.3	0.0357143	-0.142857	0.275854	0.0259388	0.0158695	0.0681738	0.0108698	0.963372	0.735379	0.00507586	0.149229	0.123834	0.647586	0.100759	0.0783966	0.15119	0.5	0.0612406	0.286479	0.133694	0.741667	0.546825	0.321414	0.993735	0.318396	0.823507	0.689727	0.494126	0.999991
3298_at	HSF2	-0.366667	-0.763636	-0.0128803	0.147291	-0.384211	-0.160798	-0.133892	-0.221344	-0.0294987	-0.26511	0.389286	-0.207991	-0.273546	0.642857	-1	-0.351986	-0.118881	-0.0113519	-0.9	0.285714	-0.549451	0.16813	0.00460799	0.474067	0.778707	0.052615	0.089995	0.365639	0.154312	0.456821	0.00578066	0.92575	0.143432	0.0836966	0.945238	0.166667	0.0129608	0.358092	0.483601	0.0416667	0.75119	0.0276405	0.993735	0.210118	0.97315	0.999889	0.66866	0.725224
51386_at	EIF3L	-0.433333	-0.0636364	-0.272678	-0.227586	0.0754386	-0.132193	0.652725	-0.47332	-0.424781	-0.0404118	0.317857	-0.518883	0.151733	0.214286	-1	-0.218491	-0.377622	-0.143447	0.3	-0.821429	-0.642857	0.124959	0.430052	0.0801804	0.117041	0.623166	0.135562	0.971662	0.0118767	0.0504965	0.35265	0.878792	0.00261052	0.775028	0.702579	0.166667	0.0877936	0.113722	0.284514	0.741667	0.0170635	0.0104509	0.993735	0.899269	0.89294	0.764251	0.999938	0.811951
51253_at	MRPL37	-0.283333	-0.290909	-0.373253	-0.298522	0.203509	0.111905	0.0334731	-0.58498	-0.575224	-0.0922298	-0.167857	-0.1237	-0.224393	-0.178571	0.5	-0.192504	-0.391608	-0.0959752	0.8	-0.107143	-0.769231	0.231495	0.193217	0.0252099	0.0578949	0.80122	0.824063	0.534064	0.00198809	0.0098706	0.193634	0.274627	0.264504	0.130245	0.356548	0.833333	0.11701	0.104782	0.352388	0.958333	0.419841	0.00162504	0.993735	0.673893	0.832828	0.671251	0.999938	0.999991
29995_at	LMCD1	-0.0666667	0.518182	0.413812	-0.125123	-0.0824561	0.00781355	-0.0418414	0.0711462	0.374633	0.293539	0.0464286	0.296114	0.572432	0.0714286	0.5	-0.249261	0.230769	0.436533	-0.3	0.75	0.285714	0.578409	0.0534591	0.0142966	0.742712	0.634099	0.474206	0.542557	0.373325	0.0764063	0.00249273	0.43634	0.062999	0.000903708	0.453175	0.5	0.939558	0.235453	0.0358293	0.741667	0.0331349	0.171823	0.966844	0.394245	0.777279	0.999976	0.999959	0.879926
221150_at	SKA3	0.266667	-0.118182	0.168539	0.0783251	-0.45614	-0.211033	-0.175734	-0.540514	0.182892	-0.371151	-0.325	-0.147783	0.0216761	0.678571	0.5	-0.0708288	0.048951	-0.368421	-0.7	0.178571	-0.741758	0.768505	0.367126	0.804367	0.658264	0.0256332	0.0386899	0.325542	0.00432511	0.751107	0.000158277	0.118491	0.225644	0.54273	0.955952	0.833333	0.332034	0.56551	0.0665389	0.116667	0.669246	0.00264504	0.993735	0.851106	0.999841	0.999889	0.556962	0.562459
221927_at	BRAT1	0.466667	-0.1	-0.373253	-0.00344828	0.0315789	-0.00363853	-0.200839	-0.140316	-0.274337	-0.202751	-0.0142857	-0.580733	-0.0253396	0.0357143	-0.5	-0.132183	-0.72028	-0.314757	0.6	-0.571429	-0.708791	0.9031	0.387832	0.0252099	0.493379	0.553039	0.487988	0.30218	0.260745	0.15192	0.0276488	0.482111	0.000727725	0.45008	0.546825	0.5	0.208091	0.00551026	0.101463	0.883333	0.1	0.00441428	0.993735	0.869083	0.832828	0.974725	0.993185	0.999991
6181_at	RPLP2	-0.366667	-0.363636	-0.227734	-0.374877	0.366667	0.0169685	-0.234312	-0.170949	-0.312686	-0.20621	0.025	-0.165846	0.075103	0	-1	-0.387823	-0.629371	-0.316821	0.3	-0.678571	-0.483516	0.16813	0.136586	0.121907	0.0229481	0.939365	0.556048	0.271984	0.21685	0.11917	0.0255915	0.538292	0.198664	0.645168	0.518254	0.166667	0.00670555	0.0161974	0.0999273	0.741667	0.0547619	0.0485185	0.993735	0.592958	0.900132	0.606485	0.999938	0.999991
205327_at	C2orf69	-0.116667	0.154545	0.135654	-0.252217	-0.664912	0.0855466	-0.0418414	-0.31917	-0.203541	-0.15029	-0.603571	-0.677066	-0.361166	0.142857	-0.5	0.0443736	0.307692	0.0588235	-0.6	0.535714	-0.148352	0.387814	0.683065	0.754361	0.0931084	0.00123214	0.761462	0.457443	0.068858	0.224798	0.0786966	0.00977042	5.65258e-05	0.0320912	0.643452	0.5	0.607142	0.840264	0.594302	0.175	0.9	0.314879	0.993735	1	0.999841	0.734768	0.379909	0.999991
8878_at	SQSTM1	0.483333	0.754545	-0.216224	0.278818	0.440351	0.175453	0.276153	-0.199605	0.171092	0.0917851	-0.139286	0.501916	0.17524	0.285714	0.5	0.16361	-0.230769	0.252838	1	-0.142857	0.269231	0.0968998	0.00524089	0.865447	0.0713962	0.0303449	0.0715445	0.235981	0.821455	0.263186	0.194785	0.69428	0.00357158	0.190982	0.277976	0.5	0.156543	0.771449	0.155044	0.00833333	0.643452	0.18665	0.95835	0.190645	0.999604	0.807389	0.710608	0.462557
79613_at	TMCO7	0.1	0.309091	0.215402	-0.0891626	-0.463158	-0.124145	-0.552306	-0.714427	-0.271388	-0.0106485	0.182143	-0.494253	-0.124866	-0.535714	0.5	0.148225	-0.377622	-0.23839	-0.7	0.75	-0.549451	0.612186	0.829323	0.864512	0.322198	0.0237309	0.150787	0.0615383	9.61748e-05	0.154639	0.460326	0.746663	0.00409564	0.267445	0.117857	0.833333	0.819322	0.113722	0.169659	0.116667	0.975992	0.0276405	0.993735	1	0.999841	0.915109	0.554721	0.835934
1665_at	DHX15	-0.4	-0.281818	-0.00438477	-0.323153	-0.438596	-0.01167	-0.510465	-0.132411	-0.303836	-0.304097	-0.267857	-0.260536	0.0509846	-0.571429	-1	-0.0172616	0.0559441	-0.186791	-0.9	0.75	-0.467033	0.145596	0.201068	0.491166	0.0438329	0.0309069	0.46148	0.0801333	0.272733	0.126298	0.00178451	0.166723	0.0899919	0.599693	0.1	0.166667	0.457903	0.574159	0.228212	0.0416667	0.975992	0.0551299	0.993735	0.686121	0.976002	0.651799	0.586009	0.999991
54892_at	NCAPG2	-0.05	-0.318182	0.0339819	0.106404	-0.317544	-0.356606	-0.878669	-0.409091	0.374633	-0.0676714	-0.185714	-0.206897	-0.264082	-0.0357143	0.5	-0.266241	0.0559441	0.143447	-0.7	0.178571	-0.582418	0.455809	0.170677	0.56815	0.710201	0.0924851	0.00120084	0.000907898	0.0268448	0.923594	0.263125	0.253337	0.144727	0.091586	0.481746	0.833333	0.0483981	0.574159	0.7183	0.116667	0.669246	0.0201383	0.993735	0.644019	0.983377	0.999889	0.742059	0.203995
64434_at	NOM1	0.216667	-0.345455	0.364484	0.150246	-0.496491	0.16063	-0.619252	-0.19664	-0.0678469	-0.242397	0.317857	-0.324576	-0.513815	-0.357143	-1	-0.274872	-0.496503	-0.0443756	-0.7	-0.321429	-0.258242	0.724146	0.149694	0.971735	0.783288	0.0161469	0.909821	0.0376733	0.183405	0.401425	0.0106711	0.878792	0.0461612	0.00305848	0.222222	0.166667	0.04303	0.0520464	0.431426	0.116667	0.24881	0.196918	0.993735	0.615018	0.999841	0.999889	0.515561	0.999991
11094_at	C9orf7	-0.166667	0.190909	-0.057276	-0.104433	0.15614	-0.0241113	0.652725	0.438735	-0.112095	0.217131	0.321429	0.425835	0.246069	0.357143	0.5	0.149819	0.34965	0.168215	0.5	-0.642857	0.824176	0.67818	0.288129	0.613899	0.706674	0.260904	0.579356	0.0283383	0.0187286	0.660312	0.0199065	0.121208	0.0123888	0.107998	0.222222	0.5	0.178077	0.133002	0.2516	0.225	0.945238	0.000458616	0.966844	0.858355	0.999604	0.999976	0.932058	0.935027
100287932_at	TIMM23	0.383333	0.127273	-0.0874213	-0.488177	-0.591228	0.0145205	-0.451887	-0.221344	-0.0530976	-0.140968	0.0285714	-0.504105	-0.191726	-0.142857	-0.5	-0.202824	-0.251748	-0.128999	-0.2	-0.142857	-0.626374	0.854404	0.653244	0.329119	0.00392902	0.00443104	0.548012	0.111019	0.154312	0.42258	0.0925405	0.54338	0.00343277	0.169025	0.39127	0.5	0.104705	0.215058	0.304554	0.391667	0.39127	0.0126344	0.993735	1	0.952562	0.533114	0.457488	0.999991
153364_at	MBLAC2	-0.5	-0.718182	0.0600165	-0.020197	-0.310526	0.0111335	0	-0.394269	-0.21239	-0.246613	-0.135714	-0.475096	0.326668	-0.5	-0.5	0.32525	-0.111888	-0.306502	-0.9	-0.321429	-0.456044	0.088831	0.00839962	0.619197	0.458815	0.0976428	0.536862	0.5	0.0318268	0.214846	0.00955986	0.314858	0.00569845	0.951852	0.133333	0.5	0.979714	0.366388	0.107765	0.0416667	0.24881	0.0598744	0.993735	0.242801	0.990173	0.959724	0.749888	0.999991
96764_at	TGS1	-0.266667	-0.681818	0.0665936	0.117734	-0.212281	0.00603622	-0.200839	-0.414032	-0.377583	-0.321968	0.128571	-0.571976	-0.319341	0.392857	-0.5	-0.215019	0.0699301	-0.0856553	0.1	-0.464286	0.010989	0.246666	0.0127378	0.631824	0.730099	0.190647	0.520031	0.30218	0.025328	0.0746741	0.000985359	0.680534	0.000884469	0.052224	0.823214	0.5	0.09136	0.591358	0.367838	0.608333	0.15119	0.51807	0.993735	0.268655	0.990332	0.999889	0.834082	0.999991
1164_at	CKS2	0.4	-0.4	-0.10222	0.0891626	-0.640351	0.0428907	-0.870301	-0.37253	0.280237	-0.0626313	-0.3	-0.423098	-0.224393	0.285714	-1	-0.261738	-0.230769	0.31063	-0.7	0.142857	-0.291209	0.865209	0.112507	0.30237	0.678721	0.00195322	0.639149	0.00113689	0.0404007	0.853433	0.278789	0.138341	0.0128981	0.130245	0.75119	0.166667	0.0513957	0.235453	0.896986	0.116667	0.643452	0.167035	0.993735	0.549384	0.951949	0.999889	0.428715	0.999991
4076_at	CAPRIN1	-0.416667	-0.836364	0.0992054	-0.323153	-0.484211	-0.0914487	-0.0418414	-0.173913	-0.247789	-0.0500968	0.171429	0.209633	-0.192032	-0.285714	-1	-0.0689526	-0.258741	-0.370485	-0.5	-0.0357143	-0.71978	0.134791	0.00128233	0.692256	0.0438329	0.0186772	0.223648	0.457443	0.21283	0.177405	0.319567	0.733985	0.859134	0.168633	0.277976	0.166667	0.336232	0.208469	0.0653961	0.225	0.481746	0.00374891	0.993735	0.184513	0.996965	0.651799	0.519713	0.938861
6119_at	RPA3	0.0333333	0.0727273	-0.464785	-0.0571429	0.182456	-0.0914822	-0.426782	-0.403162	-0.362833	-0.240766	0.267857	-0.448276	-0.0314456	0.178571	-1	-0.254421	-0.0699301	0.349845	-0.3	-0.428571	-0.692308	0.544191	0.591175	0.00635221	0.383961	0.775683	0.223565	0.125978	0.0287583	0.0836058	0.0111296	0.836589	0.00880552	0.438134	0.669246	0.166667	0.0565662	0.417224	0.923799	0.341667	0.176786	0.00557359	0.993735	1	0.823507	0.93059	0.999938	0.938861
388567_at	ZNF749	-0.916667	-0.772727	-0.074541	0.10936	-0.305263	-0.207344	0.635989	-0.157115	-0.501477	0.0177146	0.196429	-0.0968801	-0.346512	0	1	-0.110043	0.125874	-0.323013	-0.7	-0.464286	-0.368132	0.000655864	0.00403083	0.353096	0.715455	0.101638	0.0413972	0.967203	0.236153	0.0239069	0.565811	0.763101	0.311292	0.0383091	0.518254	1	0.249533	0.658317	0.0954152	0.116667	0.15119	0.108315	0.993735	0.209636	0.958212	0.999889	0.752979	0.572315
5266_at	PI3	0.4	0.3	-0.281447	0.365517	0.491228	0.134809	0.301258	0.541502	0.165192	0.107433	-0.0464286	0.731253	-0.0494581	-0.535714	1	-0.00262676	-0.475524	0.0546956	0.1	-0.321429	-0.148352	0.145596	0.185534	0.926596	0.0259706	0.0171958	0.130845	0.215412	0.00425542	0.270469	0.156759	0.568708	8.61879e-06	0.596764	0.9	0.166667	0.506417	0.942313	0.415307	0.475	0.777778	0.691604	0.95835	0.706874	0.999604	0.721886	0.650188	0.566206
27292_at	DIMT1	0	-0.6	0.207454	0.0684729	-0.347368	0.0876258	0.00836827	-0.436759	-0.560474	-0.244851	0.171429	-0.56486	-0.248512	-0.5	-0.5	-0.0982222	-0.328671	-0.244582	-0.6	0.607143	-0.0549451	0.509215	0.0280894	0.855263	0.63927	0.0726649	0.766798	0.508523	0.0191997	0.0119642	0.0100116	0.733985	0.00103255	0.105664	0.133333	0.5	0.273263	0.148693	0.163298	0.175	0.930556	0.431618	0.993735	0.326827	0.999841	0.999889	0.708592	0.999991
63874_at	ABHD4	0.333333	0.281818	0.0882434	0.0433498	0.408772	0.303186	0.251048	0.211462	0.22124	0.199506	-0.325	0.481117	0.21035	-0.392857	0.5	0.160889	0.0629371	0.323013	0.5	0	0.576923	0.192661	0.201068	0.327609	0.411574	0.041735	0.00520879	0.257337	0.165582	0.205125	0.0297	0.884186	0.00514591	0.146141	0.823214	0.5	0.160656	0.425841	0.0954152	0.225	0.518254	0.0212686	0.95835	0.730797	0.999604	0.999976	0.729095	0.228657
26985_at	AP3M1	-0.233333	-0.763636	-0.124418	-0.0206897	-0.392982	-0.160463	-0.702935	-0.0474308	0.268438	-0.209751	-0.175	-0.351943	0.389254	-0.178571	0.5	-0.0262676	-0.461538	-0.281734	-0.1	-0.678571	-0.456044	0.275854	0.00460799	0.264086	0.457801	0.0485129	0.0904544	0.0173351	0.415074	0.842614	0.0236175	0.266015	0.033454	0.977618	0.356548	0.833333	0.43609	0.0669182	0.128216	0.475	0.0547619	0.0598744	0.993735	0.210118	0.939278	0.959724	0.649682	0.726121
375190_at	LOC375190	-0.0666667	-0.381818	0.174294	0.585714	0.0192982	-0.0791751	0.661094	0.041502	0.740416	-0.11575	0.392857	0.0957854	-0.0818196	0.5	0.5	0.17149	0.027972	0.155831	1	0.25	0.104396	0.578409	0.88174	0.187526	0.000522082	0.46984	0.744711	0.0262614	0.425675	0.000518644	0.861352	0.0742499	0.313273	0.657523	0.133333	0.5	0.145012	0.469332	0.26782	0.00833333	0.297421	0.368476	0.966844	1	0.966781	0.489238	0.999959	0.999989
27242_at	TNFRSF21	0.283333	0.663636	-0.239792	0.123153	-0.0684211	0.026727	0.577411	0.711462	0.303836	0.345901	-0.539286	0.335523	-0.00457945	0	0.5	-0.115296	-0.0979021	-0.137255	0.3	0.0714286	0.384615	0.231495	0.0154254	0.890471	0.261459	0.612139	0.412281	0.0517534	0.000105087	0.126298	0.000419882	0.980421	0.0406959	0.509043	0.518254	0.5	0.760665	0.62526	0.70982	0.341667	0.453175	0.0977511	0.95835	0.243312	0.999604	0.951827	0.999959	0.843804
84991_at	RBM17	0.366667	-0.263636	-0.195396	-0.00197044	-0.496491	0.253655	-0.368204	-0.155138	-0.109145	-0.368565	0.432143	-0.540777	-0.369715	0.464286	-0.5	-0.211267	-0.223776	0.0691434	-0.7	0.357143	-0.362637	0.84375	0.217261	0.159516	0.496435	0.0161469	0.983474	0.16478	0.238982	0.343705	0.000175559	0.946861	0.00170382	0.0288436	0.866667	0.5	0.0953302	0.242456	0.610199	0.116667	0.802183	0.111993	0.993735	0.706563	0.905169	0.975247	0.515561	0.999991
3920_at	LAMP2	0.316667	0.609091	0.0726227	0.352217	-0.0701754	-0.000435949	0.543938	0.475296	0.710918	0.143307	0.075	0.223317	0.193864	-0.107143	0.5	0.204231	0.153846	0.325077	0.1	-0.214286	-0.0549451	0.20504	0.0259388	0.356717	0.0308039	0.614904	0.501499	0.0650273	0.0115573	0.00101007	0.0889115	0.396286	0.126094	0.166295	0.60873	0.5	0.1031	0.31757	0.0939426	0.475	0.702579	0.575506	0.95835	0.286366	0.999604	0.735722	0.999959	0.895264
51704_at	GPRC5B	-0.433333	0.418182	-0.0959168	0.363547	0.34386	0.202381	0.560674	0.589921	0.179942	0.0215524	-0.114286	0.448823	0.218593	-0.571429	1	0.0178245	0.524476	0.0773994	-0.5	0.571429	0.0769231	0.885091	0.101534	0.686348	0.0266457	0.0748242	0.0452755	0.0581634	0.00181214	0.252431	0.420103	0.661847	0.0087303	0.136669	0.916667	0.166667	0.456536	0.0419423	0.380344	0.825	0.1	0.403265	0.971186	0.531905	0.999604	0.721886	0.790354	0.408015
29843_at	SENP1	-0.266667	-0.336364	0.292957	-0.377833	-0.485965	-0.123776	-0.878669	0.0424901	-0.197641	-0.228199	0.528571	-0.31746	0.145627	-0.0714286	-1	-0.102256	-0.286713	-0.162023	-0.1	0.285714	-0.521978	0.246666	0.156513	0.934851	0.0220547	0.0182978	0.151511	0.000907898	0.577865	0.23156	0.015261	0.978104	0.0500043	0.765703	0.453175	0.166667	0.265046	0.183204	0.259649	0.475	0.75119	0.0353174	0.993735	0.627118	0.999841	0.605103	0.519713	0.837775
5827_at	PXMP2	0.133333	-0.0909091	-0.366402	-0.153695	0.254386	-0.0478039	-0.184102	-0.38834	-0.0560474	-0.430727	0.328571	-0.137931	-0.247596	0.107143	-1	-0.133684	-0.545455	0.223942	-0.2	-0.607143	-0.274725	0.645966	0.398296	0.0275734	0.212184	0.855715	0.346097	0.317691	0.03401	0.418331	1.12909e-05	0.886823	0.241156	0.106535	0.60873	0.166667	0.20543	0.0353395	0.817184	0.391667	0.0833333	0.181631	0.993735	0.876604	0.84717	0.859547	0.999938	0.999991
3728_at	JUP	0.4	-0.290909	-0.265552	-0.20936	0.510526	0.129343	0.786618	0.58004	0.141594	0.23118	-0.667857	0.610837	0.124866	0.321429	0.5	-0.0919368	0.013986	-0.267286	0.1	-0.357143	0.324176	0.145596	0.814466	0.913995	0.863341	0.0135958	0.140831	0.00595461	0.00217819	0.30046	0.0141791	0.996148	0.000357099	0.267445	0.24881	0.5	0.713697	0.486847	0.860679	0.475	0.802183	0.139963	0.95835	1	0.999604	0.999976	0.640309	0.57769
83860_at	TAF3	-0.133333	-0.363636	-0.210469	-0.370443	-0.512281	-0.144232	0.217575	-0.176877	-0.280237	-0.221001	0.228571	-0.606459	-0.408182	-0.0357143	-0.5	-0.151508	0.048951	0.246646	-0.5	0.357143	0.516484	0.37177	0.136586	0.141183	0.0243424	0.0133009	0.114784	0.713063	0.20885	0.146567	0.0181636	0.798026	0.000397739	0.0172718	0.481746	0.5	0.175348	0.56551	0.840862	0.225	0.802183	0.964683	0.993735	0.592958	0.900132	0.614618	0.50385	0.767701
84908_at	FAM136A	-0.4	0.190909	-0.359551	-0.15468	-0.201754	0.192086	-0.351468	-0.501976	-0.471978	-0.150274	0.296429	-0.56486	-0.0198443	-0.392857	-0.5	-0.234908	-0.384615	0.166151	-0.2	-0.321429	-0.263736	0.145596	0.721223	0.0301072	0.210687	0.202918	0.945798	0.176833	0.00788886	0.0324581	0.0787196	0.861659	0.00103255	0.460869	0.197817	0.5	0.0722712	0.109194	0.7484	0.391667	0.24881	0.191746	0.993735	1	0.849515	0.858796	0.8417	0.999991
6182_at	MRPL12	0.516667	-0.227273	-0.164977	-0.195074	0.147368	0.250973	-0.217575	-0.567194	-0.823012	0.00957793	-0.0892857	0.0153257	-0.353534	-0.5	-0.5	-0.175149	-0.482517	0.0732714	0.5	0.0714286	-0.587912	0.926237	0.251533	0.20075	0.154563	0.729522	0.982499	0.286937	0.00274528	4.50442e-05	0.535696	0.376604	0.53162	0.0352239	0.133333	0.5	0.139849	0.0576868	0.616511	0.825	0.580159	0.0190535	0.993735	0.747272	0.915654	0.804176	0.999938	0.999991
201725_at	C4orf46	-0.2	-0.318182	0.15977	-0.134483	-0.431579	-0.349396	-0.301258	-0.0306324	-0.0324485	-0.165263	-0.167857	-0.360153	-0.261334	-0.464286	-0.5	-0.214175	0.174825	-0.271414	-0.2	0.928571	-0.664835	0.306702	0.170677	0.791637	0.24255	0.0332353	0.00148489	0.215412	0.445236	0.45252	0.0597796	0.274627	0.0302345	0.0939702	0.15119	0.5	0.0922429	0.713521	0.137429	0.391667	0.998611	0.00799774	0.993735	0.644019	0.999841	0.870812	0.599439	0.221306
9787_at	DLGAP5	-0.366667	-0.109091	-0.199233	-0.278818	-0.0964912	0.0719651	-0.694567	-0.285573	0.0825962	-0.139535	-0.503571	-0.119869	-0.40055	-0.464286	0.5	-0.392232	0.125874	-0.00309598	-0.7	-0.285714	-0.39011	0.16813	0.37744	0.154717	0.0713962	0.347014	0.725051	0.018932	0.0929995	0.619476	0.0948165	0.0290934	0.270973	0.0192063	0.15119	0.833333	0.00615298	0.658317	0.496719	0.116667	0.277976	0.0943859	0.993735	0.860689	0.905169	0.698822	0.921056	0.999991
83596_at	BCL2L12	0.633333	-0.0454545	-0.37846	-0.210837	-0.242105	0.252247	-0.527201	0.076087	-0.398232	-0.153156	-0.0892857	-0.584565	-0.410014	-0.107143	1	-0.324875	-0.398601	0.116615	-0.1	-0.0714286	-0.401099	0.966719	0.451459	0.0235229	0.135516	0.158273	0.982968	0.0723497	0.636915	0.0632906	0.0747675	0.376604	0.000667109	0.0168315	0.419841	1	0.0204084	0.100486	0.680784	0.475	0.453175	0.0878868	0.994678	0.912643	0.823507	0.786009	0.799702	0.999991
79944_at	L2HGDH	-0.133333	-0.109091	-0.168814	-0.361084	-0.342105	0.178605	-0.778249	-0.204545	-0.294987	-0.0678032	-0.685714	-0.154351	-0.486338	-0.178571	-0.5	0.103288	-0.286713	-0.120743	-0.1	-0.214286	-0.192308	0.37177	0.37744	0.195242	0.0275092	0.0759208	0.932059	0.00675299	0.173763	0.133684	0.262722	0.00308264	0.215611	0.0050524	0.356548	0.5	0.737037	0.183204	0.316262	0.475	0.330754	0.264592	0.993735	0.860689	0.915654	0.623139	0.713998	0.999991
120863_at	DEPDC4	-0.1	-0.254545	0.0707044	-0.32069	-0.231579	0.0243125	-0.133892	-0.200593	-0.616522	-0.201054	-0.128571	-0.279146	-0.309266	0.107143	-1	-0.320559	-0.545455	0.0629515	-0.1	-0.25	-0.39011	0.404991	0.225598	0.63965	0.0451073	0.16929	0.580009	0.365639	0.178545	0.00548699	0.0287062	0.324101	0.0750015	0.0582406	0.60873	0.166667	0.0218648	0.0353395	0.60068	0.475	0.297421	0.0943859	0.993735	0.715878	0.990843	0.6556	0.812268	0.999991
57639_at	CCDC146	0.55	-0.390909	-0.0441217	-0.035468	0.459649	-0.14222	0.560674	-0.0227273	0.457229	0.077274	0.303571	0.642583	0.18043	0.321429	-0.5	0.15845	0.587413	-0.0423117	0.7	-0.607143	0.373626	0.0663883	0.887493	0.588207	0.57345	0.0246678	0.881964	0.0581634	0.542246	0.037487	0.234557	0.135386	0.00015572	0.183899	0.24881	0.833333	0.164399	0.0244224	0.568574	0.116667	0.930556	0.104715	0.95835	1	0.999604	0.999976	0.690124	0.999989
85495_at	RPPH1	0.316667	-0.209091	-0.0534393	-0.269951	-0.340351	-0.110765	-0.125524	-0.121542	-0.421831	-0.163698	-0.414286	0.153257	-0.0280873	-0.892857	0.5	0.0682021	-0.664336	-0.417957	-1	0.178571	-0.0824176	0.807339	0.269557	0.393551	0.0781741	0.0770288	0.178485	0.373809	0.289628	0.0518193	0.0615751	0.0630709	0.783562	0.444699	0.00615079	0.833333	0.662084	0.0110796	0.0428479	0.00833333	0.669246	0.396243	0.993735	0.766695	0.961244	0.709429	0.716097	0.882881
22885_at	ABLIM3	0.833333	0.636364	0.101946	0.212315	0.261404	-0.165862	0.184102	0.153162	0.283187	0.178357	-0.317857	-0.193213	0.224699	0.142857	1	0.0857451	0.0559441	0.23839	0.7	0.714286	0.604396	0.0041336	0.0201932	0.302857	0.133813	0.139246	0.91678	0.317691	0.241828	0.143933	0.0462935	0.878792	0.839152	0.129913	0.39127	0.166667	0.299418	0.43449	0.169659	0.116667	0.0440476	0.0160598	0.95835	0.26098	0.999604	0.876564	0.853807	0.999989
90378_at	SAMD1	-0.283333	0.0818182	-0.134832	-0.281773	0.238596	0.0190812	-0.117156	-0.0464427	-0.0973456	-0.212996	0.3	-0.359606	-0.230194	0.714286	-0.5	-0.518786	-0.713287	-0.128999	0.7	0.0357143	-0.714286	0.231495	0.601704	0.246966	0.0692357	0.839922	0.562966	0.382023	0.416837	0.359928	0.0219208	0.864614	0.0304412	0.124021	0.966865	0.5	0.000302167	0.0060572	0.304554	0.933333	0.546825	0.00407144	0.993735	1	0.935971	0.692715	0.999938	0.999991
4303_at	FOXO4	-0.133333	-0.0545455	-0.0838587	-0.112315	0.398246	0.27116	0.979088	-0.0464427	0.0147493	0.0428166	0.275	0.330597	0.212487	0.535714	-0.5	-0.237722	-0.111888	0.162023	0.9	0.178571	-0.0989011	0.645966	0.569948	0.66431	0.720665	0.0461686	0.011231	2.13316e-06	0.584926	0.478382	0.344321	0.160139	0.0430897	0.143646	0.117857	0.833333	0.930173	0.641908	0.259649	0.0416667	0.356548	0.631524	0.966844	1	0.999604	0.999976	0.740147	0.279059
11152_at	WDR45	0.4	0.481818	-0.227186	0.153202	0.624561	0.200067	0.895405	0.0306324	0.477878	0.00768376	0.464286	0.239737	0.191421	-0.0714286	-1	-0.0805854	-0.230769	0.0691434	0.5	0.142857	0.0714286	0.145596	0.0686096	0.877509	0.212935	0.0025764	0.0471792	0.000549263	0.445236	0.0305916	0.47135	0.0417152	0.109132	0.169417	0.580159	1	0.689457	0.771449	0.392968	0.225	0.39127	0.410316	0.95835	0.443582	0.999604	0.931276	0.624896	0.40971
901_at	CCNG2	0.0333333	0.2	0.508907	0.0477833	0.208772	-0.168377	0.794986	0.496047	0.265488	0.195454	-0.0464286	0.46798	0.24729	-0.0357143	-0.5	0.0329284	0.230769	0.0154799	0.5	-0.107143	0.0934066	0.474195	0.278777	0.00284101	0.402645	0.194689	0.919981	0.00522226	0.00860725	0.160162	0.0324338	0.568708	0.00641512	0.106827	0.546825	0.833333	0.420072	0.235453	0.477048	0.225	0.60873	0.382291	0.966844	0.847057	0.726739	0.999976	0.895061	0.999989
1259_at	CNGA1	0.4	0.372727	-0.237051	0.504926	0.5	0.0553991	0.552306	0.274704	0.241889	0.0604077	-0.225	0.230432	0.334911	0.785714	1	0.117172	0.118881	0.0959752	-0.1	0.178571	0.131868	0.145596	0.130299	0.887736	0.00288548	0.0154762	0.322813	0.0615383	0.101942	0.183375	0.285838	0.794292	0.11854	0.0438539	0.0240079	0.166667	0.235747	0.358092	0.352388	0.608333	0.356548	0.334635	0.95835	0.599423	0.999604	0.489238	0.640309	0.77559
780_at	DDR1	0.166667	0.254545	-0.268293	0.193596	0.550877	-0.110932	-0.125524	0.159091	0.457229	0.240749	-0.178571	0.728517	0.0326668	-0.392857	-0.5	0.140532	0.132867	-0.401445	0.7	-0.678571	0.494505	0.338872	0.225598	0.91627	0.156432	0.00799982	0.821953	0.626191	0.233342	0.037487	0.0111343	0.74247	9.55697e-06	0.43575	0.823214	0.833333	0.193541	0.341683	0.95102	0.116667	0.955952	0.0444371	0.95835	0.770844	0.999604	0.900672	0.624896	0.999989
283518_at	KCNRG	-0.116667	-0.436364	0.0320636	-0.210345	-0.54386	-0.144467	0.351468	-0.532609	0.0678469	-0.0758411	-0.607143	-0.460865	-0.0222867	0.535714	0.5	0.155542	-0.167832	-0.21775	-0.7	-0.607143	-0.28022	0.387814	0.0912659	0.564336	0.136087	0.00880847	0.114402	0.823167	0.00491763	0.598575	0.23871	0.00934514	0.00720605	0.45607	0.9	0.833333	0.831067	0.301864	0.191907	0.116667	0.0833333	0.176688	0.993735	0.499955	0.983377	0.786009	0.471362	0.767701
6299_at	SALL1	0.45	-0.209091	0.294876	0.599507	-0.554386	0.0241113	0.652725	0.22332	-0.359884	-0.0779329	0.382143	0.0957854	-0.138299	0.464286	0.5	0.400863	-0.104895	0.484004	0.6	0.571429	-0.115385	0.114909	0.739526	0.0638422	0.000373552	0.992566	0.420753	0.0283383	0.152117	0.914526	0.767339	0.080326	0.313273	0.754254	0.15119	0.5	0.00518273	0.633612	0.0218356	0.175	0.1	0.651958	0.95835	1	0.871489	0.489238	0.999959	0.848449
11157_at	LSM6	-0.1	-0.209091	-0.17265	-0.00985222	0.107018	-0.134406	0.117156	-0.4417	-0.43068	-0.30357	-0.221429	-0.659004	-0.266829	-0.5	-0.5	-0.0380881	0.111888	-0.0505676	0.3	0.321429	-0.0274725	0.404991	0.269557	0.189822	0.480144	0.671523	0.131564	0.617977	0.0180393	0.0479229	0.00181506	0.213288	9.76625e-05	0.0892442	0.133333	0.5	0.40775	0.641908	0.42174	0.741667	0.777778	0.467496	0.993735	0.766695	0.915654	0.967912	0.999938	0.801753
23076_at	RRP1B	-0.566667	-0.436364	-0.269389	-0.47734	-0.3	0.0516097	-0.552306	-0.26087	0.21829	-0.0739304	0.25	-0.484948	-0.369104	0.428571	0.5	-0.113232	0.0769231	-0.141383	-0.4	0.428571	-0.582418	0.0602871	0.0912659	0.0828326	0.00476293	0.105742	0.665904	0.0615383	0.114155	0.791661	0.244309	0.819639	0.00481841	0.0290667	0.84881	0.833333	0.243315	0.599901	0.287341	0.258333	0.84881	0.0201383	0.993735	0.499955	0.893348	0.533114	0.754019	0.999991
9994_at	CASP8AP2	-0.233333	-0.890909	-0.194574	0.276847	-0.0526316	-0.0530852	0.259416	0.0859684	0.238939	-0.319251	-0.242857	-0.132458	-0.438712	0.607143	-1	-0.302735	0.00699301	-0.141383	-0.4	0.142857	-0.373626	0.275854	0.000214181	0.160557	0.927505	0.415784	0.329746	0.749866	0.653774	0.813599	0.00108101	0.190996	0.250007	0.011034	0.930556	0.166667	0.0287971	0.513153	0.287341	0.258333	0.643452	0.104715	0.993735	0.115568	0.905169	0.999889	0.944798	0.999991
140838_at	NANP	-0.516667	-0.409091	-0.11647	0.0857143	-0.359649	-0.0269953	-0.158997	-0.443676	-0.315636	0.140391	0.0214286	-0.377121	0.0482369	-0.571429	0.5	-0.267555	-0.433566	-0.153767	-1	0.285714	-0.549451	0.0809	0.106932	0.277522	0.672265	0.0654573	0.411414	0.34142	0.0175912	0.116851	0.906549	0.533198	0.0243583	0.594418	0.1	0.833333	0.0475496	0.0807232	0.27057	0.00833333	0.75119	0.0276405	0.993735	0.536317	0.947666	0.999889	0.697098	0.999991
54885_at	TBC1D8B	-0.216667	0.436364	0.17265	0.490148	0.431579	0.0028169	0.0167365	0.034585	0.135694	0.204579	-0.196429	-0.1237	0.558083	-0.75	0.5	0.329565	0.440559	0.126935	0.3	-0.535714	0.478022	0.724146	0.0912659	0.189822	0.00379161	0.0332353	0.490731	0.482956	0.438106	0.308159	0.0265451	0.763101	0.736414	0.00124324	0.975992	0.5	0.0189159	0.0771079	0.307464	0.341667	0.9	0.0506561	0.966844	0.505515	0.966781	0.489238	0.720694	0.887889
55660_at	PRPF40A	-0.3	-0.354545	0.091258	0.123645	-0.594737	0.0660295	-0.527201	-0.338933	-0.262538	-0.265967	-0.464286	-0.326765	-0.182873	0.214286	0.5	-0.128242	-0.237762	-0.477812	-0.3	-0.25	0.258242	0.218312	0.143051	0.677902	0.740214	0.0041956	0.708334	0.0723497	0.0569896	0.162966	0.00564289	0.0417152	0.0450254	0.18062	0.702579	0.833333	0.215167	0.228551	0.0233693	0.341667	0.297421	0.808254	0.993735	0.602836	0.99522	0.999889	0.457488	0.999991
10598_at	AHSA1	-0.183333	0.154545	0.0367224	-0.133498	-0.305263	0.293226	-0.744776	-0.41996	-0.171092	-0.136224	-0.335714	-0.326765	-0.230194	-0.714286	-0.5	-0.295417	-0.384615	-0.180599	-0.5	0.285714	-0.401099	0.32182	0.683065	0.573589	0.244165	0.101638	0.993334	0.0106599	0.023598	0.263186	0.100229	0.110578	0.0450254	0.124021	0.0440476	0.5	0.0321076	0.109194	0.235879	0.225	0.75119	0.0878868	0.993735	1	0.983377	0.873223	0.752979	0.999991
8125_at	ANP32A	-0.283333	-0.336364	0.207454	-0.249261	-0.0333333	0.0802482	0.384941	-0.508893	-0.592923	-0.329216	0.025	-0.160372	-0.0717448	0.392857	-0.5	-0.229936	-0.153846	-0.477812	-0.1	-0.25	-0.423077	0.231495	0.156513	0.855263	0.0957813	0.446961	0.747574	0.846851	0.00711391	0.00774558	0.000766476	0.538292	0.206636	0.361064	0.823214	0.5	0.0767419	0.31757	0.0233693	0.475	0.297421	0.0758002	0.993735	0.627118	0.999841	0.735658	0.953723	0.999991
100507495_at	LOC100507495	0.133333	-0.0909091	0.216224	0.259606	0.145614	0.140644	0.460255	-0.61166	-0.696168	-0.00590488	0.364286	0.17734	0.650893	-0.0714286	-1	0.266992	-0.58042	0.467492	0.9	-0.428571	0.60989	0.37177	0.612168	0.134553	0.0866581	0.275325	0.120729	0.106261	0.998838	0.99863	0.522025	0.0911966	0.182512	0.000118245	0.580159	1	0.0479119	0.975578	0.0261095	0.0416667	0.84881	0.015145	0.962692	1	0.933297	0.82349	0.935024	0.548127
63967_at	CLSPN	-0.05	0.0636364	0.121951	-0.289655	-0.394737	-0.259222	-0.878669	-0.312253	0.321535	0.0266749	-0.357143	-0.34647	-0.0628912	0.178571	-0.5	-0.247197	0.0839161	-0.0897833	-0.9	0.75	-0.472527	0.455809	0.580588	0.731778	0.0637107	0.0477219	0.0146589	0.000907898	0.0734093	0.8877	0.598539	0.0958101	0.0357457	0.377658	0.669246	0.5	0.062047	0.608402	0.361632	0.0416667	0.975992	0.0528596	0.993735	1	0.999841	0.684886	0.64442	0.431438
10492_at	SYNCRIP	0	-0.236364	-0.210469	0.147291	-0.535323	0.050939	-0.0251048	-0.0652174	0.00589973	-0.257583	-0.189286	-0.39792	-0.522668	0.75	-0.5	-0.173648	-0.111888	-0.182663	-0.9	-0.321429	-0.379121	0.509215	0.242738	0.141183	0.778707	0.00908926	0.663873	0.474442	0.383651	0.50865	0.00712304	0.249177	0.0184418	0.00257884	0.975992	0.5	0.141953	0.366388	0.233309	0.0416667	0.24881	0.101194	0.993735	0.739637	0.900132	0.999889	0.476542	0.999991
51021_at	MRPS16	0.0666667	-0.0727273	-0.403125	-0.563054	-0.0122807	-0.0534541	-0.527201	-0.550395	0.0147493	-0.018917	0.221429	-0.27422	0.039078	0.178571	1	-0.1865	-0.496503	-0.0526316	0.7	-0.607143	-0.565934	0.578409	0.419412	0.0167066	0.000878483	0.481319	0.328637	0.0723497	0.0036693	0.521618	0.429766	0.79052	0.0787792	0.576724	0.669246	1	0.124604	0.0520464	0.418521	0.933333	0.0833333	0.0236698	0.993735	0.892734	0.823507	0.517107	0.969225	0.999991
27314_at	RAB30	0.233333	0.681818	0.221979	-0.244828	-0.221053	0.261771	-0.0502096	0.0750988	0.0206491	0.355981	0.332143	0.336617	0.369409	-0.178571	1	0.00628547	0.230769	0.0278638	-0.6	0.392857	0.214286	0.275854	0.0127378	0.128128	0.900571	0.821187	0.0138609	0.551036	0.366489	0.469748	0.000287167	0.113177	0.0401783	0.028955	0.669246	0.166667	0.484647	0.235453	0.457428	0.883333	0.197817	0.240926	0.95835	0.230383	0.928044	0.999976	0.999959	0.289943
26353_at	HSPB8	0.283333	0.118182	0.344752	0.20936	0.294737	0.0160966	-0.67783	0.280632	0.377583	0.132699	-0.0928571	0.305966	-0.0177072	-0.428571	-0.5	0.325625	0.125874	0.413829	0.8	0.642857	0.615385	0.231495	0.367126	0.0361977	0.137233	0.109957	0.446922	0.977595	0.0969936	0.0746741	0.106232	0.633131	0.0567206	0.534927	0.84881	0.833333	0.0201634	0.349856	0.0445381	0.0666667	0.0694444	0.0142699	0.95835	0.946502	0.859641	0.876564	0.831384	0.866672
378_at	ARF4	0.166667	0.763636	0.0506989	0.187192	-0.022807	0.127498	0	0.658103	0.560474	0.156813	0.546429	-0.107827	0.216456	0.214286	1	-0.101975	-0.167832	-0.141383	-0.1	0.464286	-0.351648	0.338872	0.00460799	0.398896	0.164692	0.538754	0.144313	0.5	0.000430002	0.0119642	0.0699705	0.0188503	0.70918	0.139086	0.330754	0.166667	0.734385	0.70587	0.715486	0.608333	0.15119	0.884249	0.95835	0.18944	0.999604	0.900672	0.999959	0.584381
7266_at	DNAJC7	0.533333	0.472727	0.0498767	-0.0876847	0.00350877	0.0623072	-0.0502096	-0.362648	-0.607672	-0.18236	-0.107143	-0.20197	-0.0558693	-0.285714	-0.5	-0.482199	-0.454545	-0.624355	0.3	0.107143	-0.467033	0.933612	0.93139	0.599498	0.324962	0.507187	0.697619	0.448964	0.0448381	0.00626318	0.0426901	0.352414	0.150646	0.390973	0.277976	0.5	0.000814049	0.0702065	0.00336497	0.741667	0.60873	0.0551299	0.993735	1	0.987109	0.915109	0.977683	0.999991
93081_at	TEX30	0.0666667	0.0272727	-0.343656	0.104433	-0.401754	-0.175922	-0.384941	-0.432806	0.498527	-0.237126	0.05	-0.438971	-0.17982	-0.178571	-1	-0.068765	-0.125874	-0.112487	-0.7	-0.214286	-0.478022	0.578409	0.537787	0.036684	0.706674	0.0446534	0.0710047	0.153149	0.0201703	0.975323	0.0122141	0.573745	0.0101692	0.184725	0.356548	0.166667	0.336652	0.349856	0.328143	0.116667	0.330754	0.0506561	0.993735	0.976492	0.862812	0.999889	0.637066	0.67611
55071_at	C9orf40	-0.583333	0.145455	-0.124418	-0.166502	0.0333333	-0.0547284	-0.836827	-0.155138	0.200591	-0.13881	0.196429	-0.596059	0.0232026	-0.535714	-0.5	-0.367653	0.384615	0.0319917	-0.9	0.107143	-0.236264	0.0539986	0.673231	0.264086	0.193187	0.555889	0.324816	0.00245351	0.238982	0.771834	0.0959829	0.763101	0.000510734	0.545728	0.117857	0.5	0.00980012	0.895218	0.552349	0.0416667	0.60873	0.218347	0.993735	1	0.939278	0.836154	0.99348	0.999991
81544_at	GDPD5	-0.133333	0.636364	0.0893396	-0.195567	0.533333	0.14611	0.251048	0.130435	0.300886	0.176628	0.553571	0.448823	-0.110212	-0.857143	1	0.245978	-0.461538	0.205366	0.6	0.178571	0.247253	0.645966	0.0201932	0.325601	0.846675	0.0101437	0.111755	0.257337	0.27577	0.128732	0.047923	0.0174547	0.0087303	0.707897	0.993849	0.166667	0.0630103	0.936264	0.206016	0.175	0.356548	0.207485	0.966844	0.26098	0.999604	0.999976	0.640309	0.539622
4851_at	NOTCH1	0.533333	-0.1	-0.245547	-0.0374384	0.175439	-0.431522	-0.502096	0.113636	0.00294987	-0.0219971	-0.475	-0.0437876	-0.244848	0.0714286	-0.5	-0.0238285	-0.0769231	-0.708978	-0.1	-0.857143	0.604396	0.933612	0.387832	0.103932	0.423546	0.766801	9.89074e-05	0.0841987	0.699385	0.504325	0.418477	0.037935	0.412394	0.109179	0.580159	0.5	0.441982	0.408642	0.00069274	0.475	0.0119048	0.984855	0.993735	0.869083	0.900132	0.951582	0.999938	0.098527
54708_at	MARCH5	0.183333	-0.545455	0.137298	-0.449754	-0.507018	-0.149531	-0.426782	-0.00592885	0.159293	-0.266807	-0.353571	-0.338259	0.00213708	0.107143	-1	-0.232656	0.160839	-0.0340557	-0.1	-0.25	-0.346154	0.693298	0.0437265	0.757005	0.00758774	0.0142012	0.106385	0.125978	0.490096	0.722159	0.00551056	0.0981744	0.0394113	0.50422	0.60873	0.166667	0.0742713	0.698136	0.447651	0.475	0.297421	0.123503	0.993735	0.374015	0.999841	0.533114	0.50385	0.754342
55167_at	MSL2	-0.45	-0.645455	0.0213757	-0.0837438	-0.229825	-0.24668	0.384941	0.357708	0.138644	-0.0211406	-0.282143	0.0306513	-0.595329	-0.142857	-0.5	-0.438857	0.048951	-0.467492	-0.5	0.321429	-0.137363	0.114909	0.0185005	0.542988	0.332378	0.17117	0.0191741	0.846851	0.953287	0.6957	0.42161	0.153712	0.562501	0.000526663	0.39127	0.5	0.00230677	0.56551	0.0261095	0.225	0.777778	0.328	0.993735	0.294327	0.981722	0.916782	0.814947	0.473863
6132_at	RPL8	-0.366667	-0.445455	-0.00657715	-0.385563	0.159649	0.0393866	-0.317994	-0.245059	0.0707968	-0.0655063	0.332143	-0.264368	-0.174935	-0.964286	-0.5	-0.421971	-0.251748	0.0443756	0.3	0.285714	-0.664835	0.16813	0.0863933	0.486751	0.0194319	0.746167	0.627831	0.202161	0.129275	0.602777	0.269799	0.889422	0.0867442	0.191404	0.00138889	0.5	0.00334284	0.215058	0.571807	0.741667	0.75119	0.00799774	0.993735	0.49221	0.973403	0.582509	0.999938	0.999991
65983_at	GRAMD3	0.283333	0.563636	-0.0824884	-0.281281	0.335088	0.0265929	-0.092051	0.409091	0.474928	0.251604	-0.371429	0.667214	-0.0299191	-0.142857	0.5	0.0943759	0.111888	0.205366	0.2	0.428571	0.0934066	0.231495	0.0379695	0.66177	0.930764	0.0804212	0.412715	0.593103	0.0268448	0.0315147	0.00837437	0.915438	7.652e-05	0.558884	0.643452	0.5	0.281209	0.366388	0.206016	0.391667	0.176786	0.382291	0.95835	0.335178	0.999604	0.999976	0.798049	0.843804
3178_at	HNRNPA1	-0.3	-0.609091	-0.16251	-0.390148	-0.0245614	-0.2555	0.125524	-0.13834	-0.153393	-0.159102	0.0642857	-0.406678	-0.129751	0.107143	-1	-0.290351	0.293706	-0.360165	-0.9	0.0357143	0.450549	0.218312	0.0259388	0.204336	0.0186294	0.461246	0.015894	0.626191	0.263718	0.285298	0.0670878	0.593779	0.0163283	0.259451	0.60873	0.166667	0.0345711	0.828758	0.0712536	0.0416667	0.546825	0.940126	0.993735	0.318396	0.915654	0.580563	0.958	0.444551
285753_at	CEP57L1	-0.216667	-0.454545	-0.0597425	-0.338916	-0.45614	-0.238967	-0.552306	-0.413043	0.348084	-0.154227	-0.221429	-0.417625	-0.225614	0.392857	-0.5	-0.110699	0.48951	0.0670795	-0.7	0.964286	-0.368132	0.290471	0.081693	0.381332	0.0363227	0.0256332	0.0224892	0.0615383	0.0256258	0.906777	0.0733382	0.213288	0.0139685	0.128918	0.823214	0.5	0.248247	0.947954	0.607032	0.116667	0.999802	0.108315	0.993735	0.48219	0.961244	0.646796	0.556962	0.490171
89890_at	KBTBD6	-0.366667	-0.272727	0.227186	0.258128	-0.585965	-0.128504	-0.150629	-0.257905	-0.44543	-0.236813	-0.139286	-0.43295	-0.193253	0.214286	-0.5	-0.0108823	0.146853	-0.407637	-0.7	-0.0357143	-0.406593	0.16813	0.209083	0.877509	0.912501	0.00480429	0.142407	0.349442	0.116895	0.0418988	0.0123114	0.310275	0.0111416	0.167072	0.702579	0.5	0.473432	0.68243	0.0471657	0.116667	0.481746	0.084752	0.993735	0.694264	0.999841	0.999889	0.457488	0.827685
4809_at	NHP2L1	-0.233333	-0.263636	-0.00438477	-0.323645	-0.147368	0.117673	-0.410045	-0.666996	-0.486728	-0.163747	0.107143	-0.39792	0.145932	-0.142857	-0.5	-0.224495	-0.20979	0.0381837	-0.1	-0.178571	-0.434066	0.275854	0.217261	0.491166	0.0435814	0.272896	0.836256	0.136515	0.000347197	0.0279415	0.0615178	0.652362	0.0184418	0.766174	0.39127	0.5	0.081862	0.256756	0.562096	0.475	0.356548	0.0702033	0.993735	0.706563	0.976002	0.651799	0.881959	0.999991
3934_at	LCN2	-0.05	0.572727	-0.309948	0.171429	0.280702	0.214889	0.627621	0.318182	0.138644	0.249232	-0.285714	0.40613	-0.0735766	0.785714	1	0.00103194	-0.447552	0.110423	0.8	-0.0714286	0.17033	0.559954	0.0353006	0.945768	0.186155	0.12174	0.0360131	0.0351825	0.0694953	0.3043	0.00892094	0.852555	0.0164543	0.64234	0.0240079	0.166667	0.497479	0.929793	0.331139	0.0666667	0.580159	0.289272	0.966844	0.324675	0.999604	0.916779	0.843064	0.378202
905_at	CCNT2	-0.583333	-0.654545	0.319814	-0.0270936	-0.526316	-0.425755	-0.359836	0.0503953	-0.165192	0.0111592	-0.314286	-0.243569	-0.0311403	0.392857	-0.5	-0.0597589	0.034965	-0.564499	-0.3	0.25	0.302198	0.0539986	0.0169126	0.951446	0.444654	0.0111208	0.000122291	0.170755	0.591961	0.270469	0.541569	0.12676	0.105412	0.43873	0.823214	0.5	0.357074	0.548131	0.00814779	0.341667	0.722024	0.846856	0.993735	0.288181	0.999841	0.959724	0.494126	0.105578
10592_at	SMC2	0	-0.154545	-0.114826	-0.157635	-0.366667	-0.173541	-0.861932	-0.197628	0.707968	-0.0577064	-0.432143	-0.428571	-0.0964738	0	-0.5	-0.324968	0.461538	0.0691434	-0.9	0.321429	-0.384615	0.509215	0.326769	0.28034	0.20623	0.0615782	0.0737747	0.00140296	0.182182	0.998925	0.294513	0.0547101	0.0118961	0.316079	0.518254	0.5	0.0203777	0.936264	0.610199	0.0416667	0.777778	0.0977511	0.993735	0.820249	0.947666	0.854619	0.683322	0.680957
121642_at	ALKBH2	-0.0666667	-0.490909	-0.252124	-0.466995	0.0122807	0.233937	0.384941	-0.184783	-0.675519	-0.234425	0.364286	-0.0645868	0.0512899	-0.821429	-1	-0.017543	-0.72028	-0.00928793	0.7	0.535714	-0.159341	0.440046	0.0645809	0.0977777	0.00569439	0.521552	0.97512	0.846851	0.198445	0.0020399	0.013076	0.911053	0.371702	0.600278	0.0170635	0.166667	0.457219	0.00551026	0.48688	0.933333	0.9	0.301966	0.993735	0.439476	0.900132	0.533114	0.984706	0.999991
55702_at	CCDC94	0.583333	-0.727273	0.106331	-0.42266	-0.115789	-0.012106	-0.234312	0.0395257	-0.129794	-0.0767305	0.189286	-0.218391	-0.228057	-0.25	-0.5	-0.467001	-0.202797	-0.149639	-0.2	-0.214286	-0.730769	0.951601	0.00750869	0.704893	0.0116136	0.318055	0.460044	0.271984	0.572553	0.315935	0.236128	0.75495	0.131507	0.126291	0.297421	0.5	0.0011911	0.26405	0.276109	0.391667	0.330754	0.00316137	0.994678	0.239501	0.997825	0.565799	0.910236	0.999991
9801_at	MRPL19	-0.35	-0.118182	-0.0580982	-0.330542	-0.435088	0.0403756	-0.217575	-0.344862	-0.483778	-0.0241713	-0.110714	-0.525999	-0.320562	-0.357143	-1	-0.199353	-0.0839161	-0.261094	-0.2	0.214286	0.137363	0.179291	0.367126	0.384509	0.0401759	0.0320549	0.631298	0.286937	0.053745	0.0288053	0.410548	0.347638	0.00227894	0.0515274	0.222222	0.166667	0.108739	0.400099	0.147051	0.391667	0.702579	0.678586	0.993735	0.851106	0.961244	0.648725	0.593016	0.999991
10514_at	MYBBP1A	-0.0833333	-0.445455	-0.161962	-0.291133	-0.0561404	0.0684775	-0.443519	-0.401186	-0.601773	-0.0247972	0.335714	-0.458675	-0.0772401	-0.214286	-1	-0.410432	-0.202797	0.110423	-0.1	0.25	-0.302198	0.421591	0.0863933	0.205138	0.0627123	0.410163	0.715285	0.115892	0.0294193	0.00682673	0.408271	0.89198	0.00746526	0.350885	0.330754	0.166667	0.00426274	0.26405	0.671857	0.475	0.722024	0.157695	0.993735	0.49221	0.915654	0.68434	0.944623	0.999991
1787_at	TRDMT1	-0.166667	-0.236364	0.0468622	-0.261576	-0.603509	-0.125252	-0.652725	-0.0978261	0	-0.17783	0.0964286	-0.396825	-0.153564	-0.0714286	-0.5	-0.24185	0.321678	0.0319917	-0.6	0.392857	-0.697802	0.338872	0.242738	0.593592	0.0849934	0.00365131	0.14863	0.0283383	0.328009	0.5	0.0467855	0.63797	0.018721	0.222213	0.453175	0.5	0.0663537	0.851307	0.552349	0.175	0.823214	0.00516445	0.993735	0.739637	0.986661	0.722221	0.457488	0.835037
6929_at	TCF3	-0.0666667	-0.554545	0.206358	-0.429064	-0.0508772	0.0347082	-0.460255	0.144269	-0.117995	-0.188322	0.0107143	-0.313082	-0.571516	0	0.5	-0.0924058	-0.0769231	-0.628483	0.2	0.285714	-0.406593	0.440046	0.0407771	0.853956	0.0105305	0.418601	0.613413	0.106261	0.746615	0.331702	0.0377391	0.517889	0.0524876	0.000922694	0.518254	0.833333	0.28532	0.408642	0.0031472	0.658333	0.75119	0.084752	0.993735	0.369275	0.999841	0.565799	0.94508	0.999991
55165_at	CEP55	0.0833333	0.290909	-0.213757	-0.480296	-0.370175	-0.256472	-0.811723	0.161067	0.185842	-0.0310562	-0.128571	-0.178982	-0.327889	-0.0714286	0.5	-0.251513	-0.00699301	-0.135191	-0.5	-0.0714286	-0.538462	0.595009	0.814466	0.13737	0.00452185	0.0597025	0.0155631	0.00394465	0.770841	0.754622	0.385688	0.324101	0.18027	0.0474929	0.453175	0.833333	0.0587269	0.495615	0.295894	0.225	0.453175	0.0305468	0.993735	1	0.900132	0.533114	0.679989	0.4423
6125_at	RPL5	-0.566667	-0.327273	-0.424774	-0.39803	-0.0122807	-0.109712	0.267785	-0.333992	0.00590407	-0.0536056	-0.0178731	-0.456337	-0.309266	0.0714286	-1	-0.233594	0.433566	-0.0732714	-0.9	-0.285714	0.521978	0.0602871	0.163508	0.0121255	0.0166737	0.481319	0.181202	0.756985	0.0598028	0.508657	0.307904	0.474795	0.00732656	0.0582406	0.580159	0.166667	0.0734331	0.922892	0.386642	0.0416667	0.277976	0.966329	0.993735	0.636055	0.823507	0.580563	0.969225	0.887516
150468_at	CKAP2L	-0.566667	0.181818	-0.21869	-0.0581281	-0.408772	-0.230952	-0.451887	-0.0612648	0.365783	-0.153535	-0.464286	-0.308703	-0.0573958	-0.714286	1	-0.261082	-0.048951	-0.00309598	-0.5	0.285714	-0.615385	0.0602871	0.711871	0.131775	0.382009	0.041735	0.0264237	0.111019	0.390579	0.918235	0.0742594	0.0417152	0.0550631	0.388067	0.0440476	1	0.0518444	0.443168	0.496719	0.225	0.75119	0.0142699	0.993735	1	0.900132	0.930414	0.630652	0.501142
81579_at	PLA2G12A	0.6	-0.563636	0.0997535	0.261576	0.14386	0.355265	0.326363	-0.262846	-0.230089	0.050838	0.0821429	0.576902	0.201191	-0.5	-0.5	0.478446	0.223776	-0.201238	0.3	-0.142857	0.153846	0.0483989	0.964699	0.306764	0.0849934	0.277764	0.00124966	0.19568	0.888542	0.804358	0.317088	0.386411	0.000793055	0.157139	0.882143	0.833333	0.000895707	0.242456	0.791579	0.341667	0.643452	0.308396	0.95835	1	0.999604	0.822619	0.935024	0.150676
332_at	BIRC5	0.116667	-0.227273	-0.0446698	-0.123153	-0.270175	-0.0787391	-0.594147	-0.624506	-0.0589973	-0.0908133	-0.164286	0.0262726	-0.112349	-0.785714	1	-0.283784	-0.0699301	-0.0546956	-0.5	0.0714286	-0.708791	0.62823	0.251533	0.410715	0.261459	0.131101	0.256547	0.0457917	0.000909488	0.414091	0.197316	0.27898	0.553707	0.288446	0.0240079	1	0.0379835	0.417224	0.415307	0.225	0.580159	0.00441428	0.993735	0.747272	0.961244	0.88448	0.778072	0.981762
59277_at	NTN4	-0.15	0.172727	-0.246095	0.0142857	0.214035	-0.0264252	0.200839	0.721344	0.0235989	0.305744	-0.285714	0.143952	0.348344	0.285714	0.5	0.0879028	0.202797	0.0526316	-0.3	0.392857	0.653846	0.661128	0.307213	0.896591	0.470993	0.188644	0.586852	0.30218	7.7797e-05	0.465435	0.00169198	0.852555	0.231611	0.0374851	0.277976	0.5	0.294818	0.26405	0.418521	0.741667	0.197817	0.00916245	0.966844	0.884681	0.999604	0.999976	0.889314	0.938177
23646_at	PLD3	-0.3	-0.254545	0.0791999	0.174384	0.589474	0.220255	0.769881	0.0632411	0.0265488	0.217245	0.6	0.366174	0.158449	-0.535714	0.5	0.142877	-0.237762	0.135191	0.7	-0.0714286	-0.0934066	0.79496	0.782739	0.344354	0.182009	0.00455273	0.0325392	0.00762009	0.387111	0.461126	0.019853	0.0102106	0.0280332	0.214947	0.9	0.5	0.189564	0.778248	0.295894	0.116667	0.580159	0.624635	0.96798	1	0.999604	0.911453	0.624896	0.368385
55182_at	RNF220	-0.0333333	-0.327273	-0.248013	-0.323153	0.217544	-0.11556	-0.267785	-0.298419	-0.65487	-0.02063	0.0464286	-0.243569	0.189589	0.607143	-1	-0.409963	0.195804	-0.182663	0.7	-0.607143	-0.60989	0.474195	0.163508	0.101594	0.0438329	0.817291	0.168216	0.243015	0.0831563	0.00295153	0.42348	0.568708	0.105412	0.828218	0.930556	0.166667	0.00430433	0.73595	0.233309	0.933333	0.0833333	0.015145	0.993735	0.636055	0.900132	0.651799	0.999938	0.867234
23507_at	LRRC8B	-0.7	-0.272727	-0.216224	-0.39803	-0.157895	0.0206573	-0.251048	-0.130435	-0.492628	-0.149335	-0.314286	-0.18555	-0.0457945	-0.0714286	-0.5	-0.0473756	0.013986	-0.686275	0.2	-0.321429	-0.00549451	0.021627	0.209083	0.134553	0.0166737	0.258537	0.568114	0.257337	0.27577	0.0262715	0.0800398	0.12676	0.171471	0.410284	0.453175	0.5	0.385797	0.521915	0.00111292	0.658333	0.24881	0.496385	0.993735	0.694264	0.900132	0.580563	0.872116	0.999991
27161_at	EIF2C2	-0.233333	-0.0818182	0.200329	-0.463547	-0.205263	0.111402	-0.24268	-0.048419	-0.0560474	-0.24663	0.05	-0.0470717	-0.228973	-0.857143	1	-0.451241	-0.370629	-0.0939112	-0.9	0.964286	-0.269231	0.275854	0.408825	0.846638	0.0060372	0.19878	0.822974	0.264621	0.413313	0.418331	0.00955572	0.573745	0.405897	0.125315	0.0119048	1	0.00173638	0.118366	0.355461	0.0416667	0.999802	0.18665	0.993735	0.884592	0.999841	0.533114	0.839868	0.999991
4154_at	MBNL1	0.65	0.0454545	0.138942	-0.474877	-0.187719	-0.310865	-0.410045	-0.173913	0.0943957	0.0880461	-0.821429	0.0613027	-0.0326668	0.142857	-0.5	-0.187814	0.153846	-0.368421	-0.9	0.357143	-0.32967	0.970555	0.559264	0.759634	0.00497208	0.219944	0.00428054	0.136515	0.21283	0.635979	0.795373	0.000128908	0.623011	0.43575	0.643452	0.5	0.122916	0.690322	0.0665389	0.0416667	0.802183	0.135729	0.995516	0.988058	0.999841	0.533114	0.851039	0.309902
4233_at	MET	0.0833333	0.809091	-0.150726	0.0472906	0.112281	0.303789	0.376572	0.424901	-0.179942	0.217739	-0.2	0.168582	0.21035	0.857143	1	-0.031615	0.237762	-0.201238	-0.6	0.535714	-0.148352	0.421591	0.00221401	0.778042	0.403635	0.32325	0.00512993	0.158911	0.0222289	0.747569	0.0196235	0.767125	0.194745	0.146141	0.0119048	0.166667	0.576778	0.228551	0.791579	0.883333	0.117857	0.691604	0.966844	0.166694	0.999604	0.999976	0.958572	0.226733
55143_at	CDCA8	0.2	-0.1	-0.112634	-0.275369	-0.0596491	-0.00211268	-0.794986	-0.41502	-0.0825962	-0.109623	-0.117857	-0.412698	0.0882308	-0.642857	1	-0.278719	0.041958	-0.0381837	-0.3	0.392857	-0.774725	0.709529	0.387832	0.284119	0.0739788	0.404559	0.493062	0.00522226	0.0250329	0.380524	0.151847	0.338153	0.0149932	0.66917	0.0694444	1	0.0407918	0.556832	0.44115	0.341667	0.823214	0.00146169	0.993735	0.869083	0.947666	0.700311	0.944623	0.999991
2286_at	FKBP2	0.766667	-0.172727	-0.229652	0.0389163	0.370175	0.373441	0.326363	-0.0770751	-0.318585	0.0309574	0.192857	0.155446	0.555335	-0.642857	1	0.186594	-0.412587	0.525284	0.5	-0.571429	0.010989	0.010695	0.702391	0.880122	0.420546	0.0597025	0.000718217	0.19568	0.638613	0.885439	0.386041	0.24505	0.213963	0.00131942	0.945238	0.166667	0.124483	0.911711	0.0135087	0.225	0.916667	0.489156	0.95835	1	0.999604	0.999976	0.755027	0.128891
7068_at	THRB	0.7	0.581818	0.00520691	0.091133	0.329825	0.168008	0.351468	0.215415	-0.168142	0.22614	0.0821429	0.411604	0.184399	0.178571	-0.5	-0.0487828	0.0559441	0.122807	-0.3	0.285714	0.681319	0.021627	0.0327666	0.48951	0.318528	0.0839173	0.0805248	0.176833	0.161015	0.733183	0.0160482	0.386411	0.015229	0.178588	0.356548	0.833333	0.617501	0.43449	0.313318	0.741667	0.277976	0.00646466	0.95835	0.31455	0.999604	0.975942	0.803882	0.481277
27440_at	CECR5	-0.0166667	-0.327273	-0.0142505	-0.161084	-0.4	-0.159691	0.125524	-0.472332	-0.280237	-0.0852625	0.203571	-0.500274	-0.0891467	0.321429	-0.5	-0.105821	-0.307692	-0.0113519	-0.8	-0.178571	-0.675824	0.490785	0.163508	0.471312	0.2011	0.0454063	0.0915177	0.626191	0.012039	0.146567	0.212139	0.771114	0.0036788	0.329178	0.777778	0.5	0.257886	0.165431	0.483601	0.0666667	0.356548	0.0069485	0.993735	0.636055	0.97315	0.845258	0.637066	0.726121
10528_at	NOP56	0	-0.272727	0.0235681	-0.0206897	0.161404	-0.0106304	-0.259416	-0.628458	-0.690268	-0.217525	0.325	-0.364532	0.0802931	-0.142857	0.5	-0.0929687	-0.230769	0.0257998	-1	-0.142857	-0.208791	0.509215	0.209083	0.547379	0.457801	0.748503	0.464907	0.250134	0.000836441	0.00153958	0.0197227	0.884186	0.0286206	0.654728	0.39127	0.833333	0.284143	0.235453	0.542572	0.00833333	0.39127	0.246743	0.993735	0.694264	0.981722	0.959724	0.999938	0.999991
100507039_at	LOC100507039	0.633333	0.0909091	0.489998	-0.0945813	0.475439	0.145641	-0.150629	0.371542	0.21239	0.208598	-0.221429	-0.163656	0.135857	0.25	1	0.108073	-0.272727	0.215686	0.3	0.678571	0.351648	0.0380181	0.398296	0.00406208	0.688762	0.0206683	0.112507	0.650558	0.0408287	0.214846	0.0242459	0.79052	0.798963	0.249624	0.297421	0.166667	0.253414	0.810645	0.19422	0.341667	0.0547619	0.119587	0.95835	0.977622	0.726739	0.999976	0.664154	0.539622
699_at	BUB1	-0.4	-0.0545455	-0.20444	-0.275862	-0.207018	-0.0434608	-0.761513	-0.365613	-0.126844	-0.0289809	0.0321429	-0.261084	-0.181957	0.107143	0.5	-0.229842	-0.0769231	-0.20743	-1	0.357143	-0.576923	0.145596	0.440736	0.148348	0.0736057	0.196728	0.359184	0.00855856	0.0434697	0.31985	0.393138	0.548461	0.0895227	0.181846	0.60873	0.833333	0.0768281	0.408642	0.203625	0.00833333	0.802183	0.0212686	0.993735	0.908988	0.900132	0.698822	0.839141	0.999991
725_at	C4BPB	0.0666667	0.154545	0.0709784	0.115764	0.110526	0.123038	0.251048	0.618577	-0.0589973	-0.0168746	0.567857	0.198139	-0.0659441	-0.357143	1	0.119424	0.741259	0.137255	0.9	0.285714	0.208791	0.440046	0.326769	0.35983	0.27417	0.325859	0.152965	0.257337	0.00102912	0.585909	0.562716	0.0149022	0.155354	0.62809	0.802183	0.166667	0.231479	0.00408532	0.293031	0.0416667	0.277976	0.246743	0.966844	0.908863	0.999604	0.955617	0.960154	0.597376
23016_at	EXOSC7	-0.0833333	-0.672727	0.186627	0.0507389	-0.105263	0.0644199	-0.53557	-0.0543478	-0.557525	-0.191106	0.539286	-0.528188	-0.227141	0.285714	0.5	-0.00797411	-0.594406	-0.24871	-0.8	0.214286	-0.412088	0.421591	0.0140352	0.829173	0.604265	0.333735	0.703722	0.068631	0.402782	0.012421	0.0355911	0.980421	0.00218447	0.127272	0.75119	0.833333	0.480526	0.0228766	0.159138	0.0666667	0.702579	0.081693	0.993735	0.273728	0.999841	0.996973	0.915069	0.999991
51512_at	GTSE1	-0.116667	-0.0636364	-0.269115	-0.170443	-0.247368	-0.0694165	-0.451887	-0.277668	0.0412981	-0.112967	-0.0714286	-0.427477	-0.371852	-0.75	-1	0.0675454	0.0909091	0.195046	-0.2	-0.142857	-0.741758	0.387814	0.430052	0.0830564	0.187549	0.152933	0.282164	0.111019	0.0994464	0.56035	0.144546	0.401246	0.0120912	0.0280732	0.0331349	0.166667	0.660608	0.616856	0.78427	0.391667	0.39127	0.00264504	0.993735	0.899269	0.893348	0.832336	0.795695	0.999991
5111_at	PCNA	-0.15	-0.227273	0.0375446	0.0428571	-0.101754	-0.162676	0.0418414	-0.505929	-0.129794	-0.267021	-0.235714	-0.390805	-0.108686	0.321429	-1	-0.0435292	-0.251748	0.0237358	-1	-0.75	0.258242	0.354034	0.251533	0.575219	0.588426	0.339025	0.0874534	0.542557	0.00743795	0.315935	0.00547727	0.198277	0.020318	0.294727	0.777778	0.166667	0.39485	0.215058	0.539308	0.00833333	0.0331349	0.808254	0.993735	0.747272	0.983377	0.995695	0.917911	0.720803
51182_at	HSPA14	-0.0333333	-0.0272727	-0.0613867	-0.0320197	-0.452632	0.257881	-0.19247	-0.233202	-0.0412981	-0.350068	-0.025	-0.43514	-0.218287	0.571429	-0.5	-0.195975	-0.363636	-0.141383	-0.7	0.392857	-0.626374	0.474195	0.472992	0.378162	0.43458	0.0266276	0.984917	0.309903	0.141438	0.43965	0.000359399	0.466802	0.0107795	0.137013	0.916667	0.5	0.112766	0.123128	0.287341	0.116667	0.823214	0.0126344	0.993735	0.93004	0.961244	0.957274	0.561267	0.999991
100507246_at	LOC100507246	-0.183333	-0.172727	-0.227186	-0.149261	0.219298	0.00841717	-0.108788	-0.0701581	-0.356934	0.1565	0.214286	0.0224412	-0.348038	-0.25	1	0.0043154	-0.321678	-0.411765	0.5	0	-0.895604	0.32182	0.307213	0.122491	0.218996	0.819245	0.527899	0.390277	0.375041	0.0873696	0.929628	0.782866	0.545991	0.0376215	0.297421	1	0.510542	0.154156	0.0454015	0.825	0.518254	0	0.993735	0.804694	0.900132	0.861136	0.999938	0.999991
113179_at	ADAT3	-0.1	-0.109091	-0.341738	0.0724138	0.392982	0.113414	0.217575	-0.0365613	-0.460179	-0.0117687	0.15	-0.189381	0.0241185	-0.428571	-0.5	-0.103851	-0.167832	-0.312693	-0.1	0.357143	-0.895604	0.404991	0.37744	0.0375472	0.64691	0.952278	0.827307	0.713063	0.434548	0.0364388	0.456169	0.70778	0.166461	0.547525	0.176786	0.5	0.261831	0.301864	0.103014	0.475	0.802183	0	0.993735	0.860689	0.862812	0.999889	0.999938	0.999991
1385_at	CREB1	-0.0666667	-0.318182	0.114826	-0.291133	-0.473684	-0.0879611	-0.343099	-0.0326087	-0.0206491	-0.00386247	-0.892857	0.00766284	0.145627	-0.178571	-1	0.167175	-0.0909091	-0.155831	-1	0.428571	-0.0164835	0.440046	0.170677	0.71966	0.0627123	0.0210857	0.232433	0.183015	0.441669	0.469748	0.485589	0	0.516099	0.765703	0.356548	0.166667	0.848743	0.391598	0.26782	0.00833333	0.84881	0.48193	0.993735	0.644019	0.999841	0.68434	0.531246	0.952837
144110_at	TMEM86A	0.533333	0.945455	0.045766	0.257635	0.277193	0.231791	0.878669	0.0533597	0.312686	0.170303	0.15	0.445539	0.109907	-0.392857	0.5	0.149069	-0.412587	0.0257998	0.7	-0.392857	0.214286	0.0737627	0	0.40856	0.088346	0.12481	0.0259874	0.000907898	0.404532	0.11917	0.0542694	0.296691	0.00918977	0.292627	0.823214	0.5	0.179298	0.911711	0.460692	0.116667	0.823214	0.240926	0.95835	0	0.999604	0.82349	0.846566	0.342585
2146_at	EZH2	0.15	-0.927273	0.02302	-0.00837438	-0.226316	-0.00201207	-0.794986	-0.384387	-0.100295	-0.196212	0.0607143	-0.100164	-0.24729	0.214286	-1	-0.290351	0.153846	-0.102167	-0.5	-0.535714	-0.318681	0.661128	0	0.546282	0.483197	0.174967	0.493395	0.00522226	0.0355288	0.35585	0.0319077	0.588789	0.305382	0.106827	0.702579	0.166667	0.0345711	0.690322	0.343224	0.225	0.117857	0.144277	0.993735	0	0.981722	0.969989	0.817987	0.999991
22827_at	PUF60	-0.283333	-0.272727	0.121129	-0.19803	0.133333	0.13226	-0.276153	-0.0750988	-0.00589973	-0.15454	0.192857	-0.236453	-0.286063	-0.892857	1	-0.489423	-0.188811	0.0691434	-0.1	0.678571	-0.945055	0.231495	0.209083	0.730392	0.150869	0.709898	0.864621	0.235981	0.366489	0.49135	0.0729243	0.759043	0.112392	0.0740153	0.00615079	1	0.000675157	0.278914	0.610199	0.475	0.955952	0	0.993735	0.694264	0.999841	0.802977	0.999938	0.999991
55658_at	RNF126	0.0166667	-0.581818	-0.00411072	-0.136453	-0.180702	0.120724	-0.158997	-0.203557	-0.401182	-0.223932	0.1	-0.460865	-0.257976	-0.678571	0.5	-0.222806	-0.335664	-0.234262	0.2	0	-0.901099	0.525805	0.0327666	0.491718	0.239335	0.228735	0.842483	0.34142	0.174951	0.0617686	0.0169299	0.642788	0.00720605	0.0969422	0.0547619	0.833333	0.0835001	0.143345	0.17398	0.658333	0.518254	0	0.993735	0.342753	0.9762	0.870371	0.853637	0.999991
90379_at	DCAF15	-0.333333	-0.318182	-0.0175391	-0.201478	-0.142105	-0.0968142	-0.259416	0.00494071	-0.294987	-0.0398847	0.0285714	-0.0405036	-0.340711	0.0357143	0.5	-0.417843	-0.293706	-0.141383	0.6	-0.0357143	-0.956044	0.192661	0.170677	0.464707	0.14663	0.280212	0.210502	0.250134	0.509904	0.133684	0.354485	0.54338	0.418914	0.0410102	0.546825	0.833333	0.00365001	0.177166	0.287341	0.883333	0.481746	0	0.993735	0.644019	0.972724	0.801546	0.887658	0.918724
93343_at	FAM125A	0.166667	-0.436364	-0.131543	-0.244828	0.512281	-0.013548	0.0251048	-0.31917	-0.21534	0.0188347	0.117857	0.0290093	-0.0366356	-0.214286	-1	-0.172147	-0.615385	0.0340557	0.9	-0.785714	-0.895604	0.67818	0.0912659	0.252311	0.0998912	0.986989	0.455296	0.525558	0.068858	0.21158	0.569931	0.666555	0.559207	0.42802	0.330754	0.166667	0.144076	0.0186673	0.555601	0.991667	0.0240079	0	0.993735	0.499955	0.938293	0.743016	0.999938	0.999991
9839_at	ZEB2	0.266667	-0.945455	0.20581	-0.123645	-0.154386	-0.0776325	0.200839	-0.0533597	0.356934	-0.107301	0.225	-0.431308	0.312624	-0.107143	0.5	0.109292	0.0699301	0.0278638	-0.6	0.0357143	-0.516484	0.768505	0	0.8533	0.260622	0.263282	0.259524	0.69782	0.404532	0.91263	0.157057	0.794292	0.0114198	0.943819	0.419841	0.833333	0.748992	0.591358	0.545834	0.175	0.546825	0.0370216	0.993735	0	0.999841	0.884217	0.877156	0.983099
9907_at	KIAA0415	0.2	0.609091	-0.449439	0.339901	-0.135088	-0.0405097	-0.476992	-0.184783	0.044248	0.00325304	0.871429	-0.132458	0.282705	-0.214286	1	0.147943	-0.286713	0.277606	0.6	-0.392857	-0.159341	0.306702	0.0259388	0.991789	0.0358891	0.712385	0.631718	0.90291	0.802835	0.435372	0.487862	0	0.750885	0.0765299	0.702579	0.166667	0.181139	0.822834	0.131852	0.175	0.823214	0.704409	0.95835	0.286366	0.999604	0.738893	0.999959	0.961809
55148_at	UBR7	-0.183333	-0.490909	0.080296	-0.129064	-0.324561	-0.0370892	0.0585779	-0.434783	0.280237	-0.146337	-0.360714	-0.298851	-0.648756	-0.964286	-1	-0.28688	-0.13986	-0.327141	-0.6	0.428571	-0.43956	0.32182	0.0645809	0.657692	0.251504	0.0875185	0.379148	0.559497	0.0196802	0.853433	0.0843655	0.0934842	0.0612054	0.000125922	0.00138889	0.166667	0.0363433	0.333575	0.0924857	0.175	0.84881	0.0675141	0.993735	0.439476	0.991746	0.879075	0.733569	0.999991
5480_at	PPIC	0.283333	0.654545	0.0882434	0.242365	0.512281	0.286486	-0.0167365	0.286561	0.407081	0.200708	0.346429	0.310892	0.205465	0.392857	-1	0.124865	-0.230769	-0.0629515	0.7	0.464286	0.813187	0.231495	0.0169126	0.327609	0.102227	0.0133009	0.00785341	0.517044	0.0922147	0.0588009	0.0289259	0.103019	0.0537637	0.151944	0.197817	1	0.221337	0.771449	0.60068	0.116667	0.15119	0.000619429	0.95835	0.250306	0.999604	0.85409	0.640309	0.255946
4927_at	NUP88	0.0666667	-0.0636364	-0.126062	-0.0773399	-0.0824561	0.030114	-0.577411	-0.69664	-0.669619	-0.271896	0.271429	-0.576902	0.0540376	0.785714	-0.5	-0.268587	-0.475524	-0.0835913	-0.8	0.357143	-0.445055	0.578409	0.430052	0.261345	0.344562	0.368625	0.598737	0.0517534	0.000160676	0.00227334	0.00476527	0.839861	0.000793055	0.605533	0.982937	0.5	0.046891	0.0606597	0.370953	0.0666667	0.802183	0.0648967	0.993735	0.899269	0.938293	0.923825	0.931998	0.999991
967_at	CD63	0.4	0.509091	0.292957	0.480296	0.17193	0.191415	-0.175734	0.536561	0.327435	0.223768	-0.0178571	0.2578	0.182568	0.392857	0.5	0.385759	0.251748	0.265222	0.6	0.214286	0.285714	0.145596	0.0570082	0.0651493	0.00452185	0.239979	0.0548616	0.674458	0.00461345	0.107862	0.0169973	0.528099	0.0923639	0.181028	0.197817	0.5	0.00697832	0.215058	0.143153	0.175	0.330754	0.171823	0.95835	0.405858	0.871489	0.518212	0.927125	0.434531
11052_at	CPSF6	-0.333333	-0.818182	-0.0356262	-0.221182	-0.398246	-0.242891	0.0753145	0.281621	-0.339235	-0.278946	0.210714	-0.186097	-0.208518	0.428571	-1	-0.286411	0.272727	-0.739938	0.3	-0.25	-0.368132	0.192661	0.00186724	0.428585	0.123892	0.0461686	0.0207479	0.576353	0.904618	0.0993276	0.00387941	0.778985	0.170749	0.148301	0.84881	0.166667	0.0365882	0.810645	0.000332986	0.741667	0.297421	0.108315	0.993735	0.193446	0.966532	0.770975	0.640819	0.477497
6609_at	SMPD1	0.333333	-0.145455	0.177309	0.236946	0.0561404	0.227599	0.376572	0.163043	0.628321	0.153025	0.632143	0.308155	0.196611	-0.214286	0.5	0.533046	-0.202797	0.31063	0.6	0.285714	-0.576923	0.192661	0.673231	0.183359	0.107499	0.410163	0.0282299	0.158911	0.227773	0.00457209	0.0749449	0.00675591	0.0553917	0.162824	0.702579	0.5	0.000199082	0.743244	0.104582	0.175	0.277976	0.979862	0.95835	1	0.964484	0.858991	0.992825	0.351216
53371_at	NUP54	0.183333	-0.3	-0.0679639	-0.184729	-0.287719	-0.153789	-0.0251048	-0.336957	-0.646021	-0.307919	-0.0607143	-0.654625	-0.264082	-0.357143	-1	-0.220273	0.223776	0.199174	0.2	-0.142857	-0.17033	0.693298	0.185534	0.365561	0.16794	0.115749	0.0999571	0.474442	0.0581029	0.0034302	0.00157642	0.416213	0.000110902	0.091586	0.222222	0.166667	0.0860015	0.764547	0.789158	0.658333	0.39127	0.289272	0.993735	0.66317	0.96047	0.814543	0.760572	0.742846
5994_at	RFXAP	-0.15	-0.445455	-0.143327	0.229064	-0.45614	-0.392723	-0.200839	-0.256917	-0.0530976	-0.257533	0.1	-0.234811	-0.213403	0.75	-1	-0.332661	-0.251748	-0.162023	-0.6	-0.607143	-0.478022	0.354034	0.0863933	0.233427	0.885014	0.0256332	0.000385901	0.30218	0.117818	0.42258	0.00713268	0.642788	0.114047	0.142586	0.975992	0.166667	0.0179806	0.215058	0.259649	0.175	0.0833333	0.0506561	0.993735	0.49221	0.925844	0.999889	0.556962	0.165435
51690_at	LSM7	0.0333333	-0.436364	0.200603	-0.0399015	0.022807	-0.150369	-0.426782	-0.132411	-0.247789	-0.229697	0.167857	-0.447729	-0.130362	-0.678571	-1	-0.284441	0.013986	-0.560372	-0.2	-0.428571	-0.813187	0.544191	0.0912659	0.846976	0.418548	0.538754	0.105097	0.125978	0.272733	0.177405	0.0147086	0.729694	0.00888128	0.25846	0.0547619	0.166667	0.0376308	0.521915	0.00861461	0.391667	0.176786	0.000619429	0.993735	0.499955	0.999841	0.948356	0.99047	0.752973
80119_at	PIF1	-0.433333	-0.254545	-0.313511	-0.266502	-0.00175439	0.0886989	-0.878669	-0.0770751	-0.389382	-0.189343	-0.160714	-0.276409	-0.304076	-0.178571	0.5	-0.373751	-0.342657	-0.21775	-0.3	-0.285714	-0.532967	0.124959	0.225598	0.0521275	0.0809322	0.498563	0.769526	0.000907898	0.363085	0.0680118	0.0369393	0.283364	0.0770835	0.0615325	0.356548	0.833333	0.00875869	0.138115	0.191907	0.341667	0.277976	0.0320811	0.993735	0.715878	0.862812	0.71249	0.974696	0.999991
2178_at	FANCE	-0.416667	-0.436364	-0.0137024	-0.538424	-0.00701754	-0.0464118	-0.133892	-0.204545	0.20944	-0.258225	-0.167857	-0.585112	-0.44207	-0.0357143	-0.5	-0.232281	-0.482517	-0.0361197	-0.3	-0.25	-0.0824176	0.134791	0.0912659	0.472414	0.00148915	0.489939	0.35006	0.365639	0.173763	0.781862	0.00699878	0.274627	0.000658818	0.0104782	0.481746	0.5	0.0746086	0.0576868	0.444399	0.341667	0.297421	0.396243	0.993735	0.499955	0.97315	0.533114	0.97103	0.999991
100507025_at	LOC100507025	0.45	0.572727	0.240066	0.170936	-0.00175439	0.123239	0.979088	0.137352	-0.353984	0.181124	-0.0821429	0.426382	0.192642	-0.714286	1	0.147099	0.244755	0.205366	-0.7	0.25	0.17033	0.114909	0.0353006	0.109258	0.186851	0.504312	0.152568	2.13316e-06	0.26521	0.910707	0.0437776	0.618501	0.0122889	0.167851	0.966865	0.166667	0.182528	0.221752	0.206016	0.933333	0.297421	0.289272	0.95835	0.324675	0.910481	0.916779	0.999959	0.596544
4678_at	NASP	-0.216667	-0.309091	-0.12387	-0.00541872	-0.370175	-0.229846	-0.334731	-0.129447	-0.44838	-0.216718	-0.357143	-0.253421	-0.158754	0.285714	-1	-0.469816	0.181818	-0.358101	-0.2	-0.357143	-0.505495	0.290471	0.17802	0.265002	0.489305	0.0597025	0.027009	0.189297	0.277294	0.0407625	0.0201003	0.0958101	0.0962505	0.214497	0.75119	0.166667	0.00111148	0.721086	0.0724685	0.391667	0.222222	0.0406076	0.993735	0.653446	0.939782	0.973648	0.679989	0.504123
8714_at	ABCC3	0.5	0.790909	-0.133187	0.264039	0.1	0.234842	0.577411	0.189723	0.0117995	0.239201	-0.182143	0.448276	0.100137	0.357143	1	-0.0112576	-0.314685	-0.112487	1	0.285714	0.368132	0.088831	0.00303042	0.750368	0.0829449	0.34168	0.0244487	0.0517534	0.192094	0.482703	0.0115853	0.746663	0.00880552	0.309609	0.222222	0.166667	0.527483	0.845844	0.674843	0.00833333	0.277976	0.108315	0.95835	0.175982	0.999604	0.822619	0.965051	0.336655
253635_at	CCDC75	0.416667	0.0727273	-0.296794	-0.473399	-0.298246	-0.0101274	-0.527201	-0.310277	-0.389382	-0.220177	0.271429	-0.417077	-0.525416	-0.25	-1	-0.190534	-0.356643	0.0175439	-0.5	0.25	-0.0604396	0.875041	0.591175	0.0625545	0.00510126	0.107135	0.466567	0.0723497	0.0747487	0.0680118	0.0185234	0.839861	0.0140794	0.00244362	0.297421	0.166667	0.119466	0.128006	0.5295	0.225	0.722024	0.424494	0.993735	1	0.871465	0.533114	0.754019	0.999991
9987_at	HNRPDL	-0.166667	-0.218182	0.144149	-0.131527	-0.65614	-0.218645	-0.100419	-0.321146	-0.339235	-0.288087	0.339286	-0.295019	0.0900626	-0.214286	-1	-0.255641	0.594406	-0.508772	-0.5	0.0714286	-0.538462	0.338872	0.260474	0.767862	0.247413	0.00145907	0.0335516	0.398569	0.0675962	0.0993276	0.00294839	0.8945	0.0637273	0.67247	0.330754	0.166667	0.0556781	0.978597	0.0164675	0.225	0.580159	0.0305468	0.993735	0.759375	0.999841	0.876367	0.402022	0.540777
51765_at	MST4	0.4	-0.272727	0.0504248	-0.029064	0.0315789	-0.357311	-0.979088	0.333992	-0.389382	-0.101552	-0.642857	-0.26601	-0.019539	0.142857	1	-0.0996294	-0.00699301	-0.30031	-0.3	-0.25	-0.148352	0.865209	0.209083	0.600569	0.44062	0.553039	0.0011759	2.13316e-06	0.940768	0.0680118	0.170445	0.00583542	0.0853783	0.461469	0.643452	1	0.270383	0.495615	0.112659	0.341667	0.297421	0.314879	0.993735	0.694264	0.987109	0.959724	0.993185	0.203995
200933_at	FBXO45	-0.166667	-0.390909	-0.1584	-0.0581281	-0.296491	-0.230718	-0.309626	-0.434783	0	-0.198023	-0.414286	0.0700602	-0.194169	0.214286	-0.5	-0.57695	0	0.0113519	-0.3	0.392857	-0.631868	0.338872	0.11826	0.210393	0.382009	0.10854	0.026547	0.208739	0.0196802	0.5	0.0306775	0.0630709	0.639846	0.165907	0.702579	0.5	4.86824e-05	0.504385	0.519676	0.341667	0.823214	0.0118717	0.993735	0.560565	0.920073	0.930414	0.75488	0.501142
5781_at	PTPN11	0.0166667	-0.181818	0.221157	-0.304926	-0.296491	-0.232294	-0.895405	-0.16996	-0.303836	-0.106658	-0.2	-0.419814	-0.17463	-0.392857	-1	0.0924996	-0.363636	-0.455108	-0.3	0.678571	-0.417582	0.525805	0.297609	0.870966	0.0539497	0.10854	0.0257284	0.000549263	0.2182	0.126298	0.158519	0.236899	0.0135319	0.191826	0.197817	0.166667	0.714876	0.123128	0.0297173	0.341667	0.955952	0.0787093	0.993735	0.794484	0.999841	0.662094	0.75488	0.501142
5036_at	PA2G4	-0.216667	-0.181818	-0.212935	-0.131034	0.0526316	-0.188598	-0.326363	-0.310277	-0.0589973	-0.250714	0.0535714	-0.555556	-0.413067	0.5	-1	-0.291852	0.0979021	-0.30031	-0.6	0.392857	-0.571429	0.290471	0.297609	0.138317	0.248228	0.587028	0.0575623	0.19568	0.0747487	0.414091	0.00857585	0.578772	0.00125817	0.0161179	0.882143	0.166667	0.0338261	0.62526	0.112659	0.175	0.823214	0.0224454	0.993735	0.794484	0.900132	0.876618	0.999938	0.638939
1660_at	DHX9	-0.3	-0.345455	0.242258	-0.182266	-0.382456	0.0817572	-0.543938	-0.333992	-0.690268	-0.383685	-0.15	-0.272031	0.086399	0.178571	-0.5	-0.00534734	0.391608	-0.294118	-0.7	0.0357143	-0.510989	0.218312	0.149694	0.892894	0.171228	0.0534653	0.751572	0.0650273	0.0598028	0.00153958	9.45998e-05	0.296691	0.0805017	0.665857	0.669246	0.5	0.486938	0.899514	0.117698	0.116667	0.546825	0.0387847	0.993735	0.615018	0.999841	0.81974	0.669609	0.999991
55178_at	RNMTL1	0.316667	-0.490909	-0.0164429	0.165025	-0.277193	0.220054	-0.426782	-0.551383	-0.843661	-0.0475602	0.0214286	-0.629447	0.0802931	0.5	-0.5	-0.116328	-0.433566	0.108359	0.2	0.678571	-0.478022	0.807339	0.0645809	0.466907	0.805388	0.12481	0.967357	0.125978	0.00360856	2.00317e-05	0.328109	0.533198	0.000221918	0.654728	0.882143	0.5	0.237358	0.0807232	0.668861	0.658333	0.955952	0.0506561	0.993735	0.439476	0.972724	0.999889	0.770028	0.999991
10733_at	PLK4	0.233333	-0.263636	-0.108797	-0.168473	-0.121053	-0.147887	-0.644357	-0.220356	-0.274337	-0.229055	-0.328571	-0.458675	-0.268967	-0.535714	-0.5	-0.29523	-0.111888	-0.0794634	-0.7	0.714286	-0.615385	0.739683	0.217261	0.290785	0.190356	0.310326	0.108941	0.0305165	0.155417	0.15192	0.0149433	0.115814	0.00746526	0.0874519	0.117857	0.5	0.0321963	0.366388	0.377206	0.116667	0.966865	0.0142699	0.993735	0.706563	0.951291	0.833369	0.905731	0.757227
78992_at	YIPF2	0.416667	0.454545	0.0257605	0.0650246	0.536842	0.148927	0.317994	-0.00395257	0.0707968	0.226354	0.75	0.480022	0.120287	-0.178571	0.5	0.264928	0.0769231	0.219814	0.6	-0.357143	0.00549451	0.134791	0.081693	0.448236	0.368424	0.00968172	0.107319	0.202161	0.508104	0.397223	0.0159648	0.000953404	0.00524286	0.275043	0.669246	0.5	0.0492582	0.408642	0.189611	0.175	0.802183	0.496385	0.95835	0.480875	0.999604	0.990674	0.640309	0.534443
27341_at	RRP7A	0.0166667	-0.263636	-0.316799	-0.181773	-0.105263	0.159725	-0.476992	-0.181818	-0.315636	-0.0629772	-0.385714	-0.701149	-0.295527	-0.0357143	1	-0.203574	-0.622378	0.0856553	0	0	-0.494505	0.525805	0.217261	0.0502393	0.17189	0.333735	0.908575	0.0970896	0.202312	0.116851	0.2777	0.0782639	2.5647e-05	0.0672484	0.481746	1	0.103847	0.0174001	0.635269	0.525	0.518254	0.0444371	0.993735	0.706563	0.862812	0.820786	0.915069	0.999991
4174_at	MCM5	0.133333	-0.309091	-0.0501508	-0.246305	-0.215789	0.00623742	-0.184102	-0.412055	-0.230089	-0.167173	-0.310714	-0.55884	-0.234163	0.142857	-0.5	-0.237253	0.0769231	0.256966	-0.3	0.0357143	-0.851648	0.645966	0.17802	0.399967	0.0985078	0.186654	0.520696	0.317691	0.0259264	0.195642	0.0576421	0.129595	0.00117411	0.119877	0.643452	0.5	0.0702302	0.599901	0.850975	0.341667	0.546825	0.00017176	0.993735	0.653446	0.961244	0.741241	0.825817	0.999991
5982_at	RFC2	0.216667	-0.390909	-0.085503	-0.20197	0.00526316	-0.120154	-0.518833	-0.692688	-0.265488	-0.227606	0.0464286	-0.380952	-0.219203	0	-1	-0.0954079	0.146853	-0.159959	-0.6	-0.0357143	-0.516484	0.724146	0.11826	0.332651	0.146031	0.510061	0.158736	0.0761837	0.000179075	0.160162	0.0154843	0.568708	0.0231672	0.135983	0.518254	0.166667	0.279067	0.68243	0.262359	0.175	0.481746	0.0370216	0.993735	0.560565	0.952562	0.79996	0.980305	0.849437
7004_at	TEAD4	-0.316667	-0.190909	-0.315703	0.0275862	0.0438596	-0.207009	-0.744776	-0.114625	-0.330385	-0.210607	0.382143	-0.555556	-0.225614	-0.571429	0.5	-0.135747	-0.454545	0.00515996	0.1	0.428571	-0.587912	0.20504	0.288129	0.0508629	0.557363	0.572926	0.0416506	0.0106599	0.300615	0.105686	0.0231594	0.921736	0.00125817	0.128918	0.1	0.833333	0.201804	0.0702065	0.509841	0.608333	0.84881	0.0190535	0.993735	0.7852	0.862812	0.987432	0.999514	0.573803
11164_at	NUDT5	-0.0666667	-0.409091	-0.121129	-0.171429	-0.0947368	0.168209	-0.426782	-0.27668	-0.415931	-0.233766	0.203571	-0.525452	-0.27263	0.642857	0.5	-0.370655	-0.601399	-0.213622	-0.6	-0.178571	-0.313187	0.440046	0.106932	0.269608	0.186155	0.349692	0.919771	0.125978	0.100273	0.0545379	0.0132939	0.771114	0.0023031	0.0844384	0.945238	0.833333	0.00927514	0.0214034	0.196548	0.175	0.356548	0.148671	0.993735	0.536317	0.944392	0.831276	0.922115	0.999991
79682_at	MLF1IP	-0.216667	-0.0181818	0.000822144	-0.110837	-0.305263	-0.189805	0	-0.0316206	-0.22419	-0.369767	-0.660714	-0.170772	-0.401771	-0.5	-0.5	-0.281908	0.027972	0.131063	-0.1	0.107143	-0.417582	0.290471	0.483788	0.501656	0.282804	0.101638	0.0563925	0.5	0.443452	0.201938	0.000167318	0.00452154	0.191643	0.0188857	0.133333	0.5	0.0390054	0.539408	0.701231	0.475	0.60873	0.0787093	0.993735	0.938163	0.978122	0.896123	0.752979	0.632094
55723_at	ASF1B	0.0833333	0.1	-0.309126	0.102463	-0.250877	-0.137357	-0.343099	-0.250988	0.247789	-0.133424	-0.482143	-0.301587	-0.229889	0.0357143	0.5	-0.138093	-0.531469	-0.0381837	-0.1	-0.214286	-0.879121	0.595009	0.62256	0.0547271	0.703129	0.149436	0.126358	0.183015	0.123458	0.822595	0.104977	0.0355595	0.0594502	0.124344	0.546825	0.833333	0.197729	0.0396515	0.44115	0.475	0.330754	9.50352e-06	0.993735	1	0.862812	0.999889	0.79214	0.78934
10131_at	TRAP1	-0.116667	-0.5	-0.0276788	-0.300985	-0.0192982	0.327197	-0.577411	-0.557312	-0.684369	0.000321186	-0.15	-0.551724	0.0131278	0.142857	-1	-0.0312397	-0.426573	-0.327141	0.3	0.285714	-0.258242	0.387814	0.0607146	0.444404	0.0563526	0.46984	0.997228	0.0517534	0.00326152	0.0017262	0.501199	0.296691	0.00136274	0.525909	0.643452	0.166667	0.424122	0.0844498	0.0924857	0.741667	0.75119	0.196918	0.993735	0.42708	0.969841	0.671251	0.962879	0.999991
26043_at	UBXN7	-0.233333	-0.818182	-0.0504248	-0.174384	-0.1	-0.282093	-0.309626	-0.0227273	-0.0147493	-0.236105	-0.4	0.278051	-0.291864	0.5	-1	-0.425161	0.517483	-0.00309598	0.1	-0.357143	-0.494505	0.275854	0.00186724	0.399431	0.182009	0.34168	0.0087175	0.208739	0.459545	0.478382	0.0125341	0.0703811	0.924585	0.0698124	0.882143	0.166667	0.00312101	0.958058	0.496719	0.608333	0.222222	0.0444371	0.993735	0.193446	0.961244	0.827604	0.919335	0.371268
9126_at	SMC3	0.1	-0.145455	0.00301453	-0.18867	-0.222807	0.0907109	-0.577411	-0.587945	-0.530976	-0.399251	-0.135714	-0.308155	0.254618	0.535714	-0.5	-0.0181997	0.167832	0.190918	-0.4	-0.607143	-0.472527	0.612186	0.336712	0.506073	0.162763	0.178813	0.774593	0.0517534	0.00188088	0.0171594	4.84784e-05	0.314858	0.0553917	0.900022	0.9	0.5	0.455624	0.70587	0.779322	0.258333	0.0833333	0.0528596	0.993735	0.825211	0.978746	0.810537	0.823059	0.999991
146691_at	TOM1L2	0.766667	0.318182	-0.0479584	0.119212	0.229825	-0.0144534	-0.125524	0.321146	0.203541	0.410402	0.242857	0.474548	0.154786	-0.75	0.5	0.225902	0.328671	-0.232198	-0.1	0.392857	0.0879121	0.010695	0.170677	0.595742	0.268202	0.17117	0.547791	0.626191	0.0675962	0.224798	2.94126e-05	0.190996	0.00575107	0.220385	0.975992	0.5	0.0805148	0.148693	0.82602	0.608333	0.197817	0.389251	0.95835	0.68366	0.999604	0.951827	0.875456	0.921499
8536_at	CAMK1	-0.133333	-0.181818	-0.101672	0.17734	-0.787719	0.15617	0.401677	-0.339921	-0.0766965	-0.131382	0.153571	-0.671045	-0.0549534	-0.214286	0.5	-0.148412	-0.286713	-0.124871	-0.7	0.285714	-0.505495	0.37177	0.297609	0.303344	0.822757	4.46767e-05	0.903561	0.85805	0.056439	0.388851	0.10854	0.712223	6.81094e-05	0.392719	0.330754	0.833333	0.180371	0.183204	0.310386	0.116667	0.75119	0.0406076	0.993735	0.794484	0.951949	0.999889	0.375995	0.999991
5885_at	RAD21	-0.116667	-0.309091	-0.201973	-0.297537	-0.268421	-0.176794	-0.217575	-0.273715	-0.628321	-0.167947	-0.442857	-0.189929	-0.0238132	0.0714286	1	-0.335757	-0.258741	0.0815273	-0.7	0.142857	-0.549451	0.387814	0.17802	0.151344	0.0585207	0.132705	0.0700102	0.286937	0.102783	0.00457209	0.0567931	0.0500931	0.165753	0.453074	0.580159	1	0.0170835	0.208469	0.629047	0.116667	0.643452	0.0276405	0.993735	0.653446	0.900132	0.671251	0.781503	0.672442
1455_at	CSNK1G2	0.183333	-0.636364	0.236503	-0.00640394	-0.0368421	-0.278236	-0.384941	-0.0523715	-0.100295	-0.190842	0.025	-0.216201	-0.27263	-0.428571	-1	-0.123177	-0.307692	-0.581011	0.9	-0.107143	-0.78022	0.693298	0.0201932	0.887183	0.487269	0.441264	0.00954239	0.153149	0.406285	0.35585	0.0357902	0.538292	0.133962	0.0844384	0.176786	0.166667	0.224458	0.165431	0.00647891	0.991667	0.419841	0.00131031	0.993735	0.303719	0.999841	0.973117	0.95081	0.381913
29902_at	FAM216A	-0.583333	-0.0545455	0.167443	-0.380296	-0.122807	0.0064051	-0.150629	-0.270751	-0.123894	-0.209487	0.646429	-0.58347	-0.252175	-0.535714	-1	-0.268399	-0.013986	0.240454	-0.7	0.535714	-0.648352	0.0539986	0.440736	0.802801	0.0213319	0.307767	0.52125	0.349442	0.105335	0.323783	0.0237599	0.994722	0.000683964	0.102227	0.117857	0.166667	0.0470102	0.486847	0.834598	0.116667	0.9	0.0097907	0.993735	0.908988	0.999841	0.597939	0.905731	0.999991
5198_at	PFAS	-0.0833333	-0.0545455	-0.0145245	-0.257143	-0.249123	0.0637827	-0.518833	-0.210474	-0.336285	-0.301379	0.242857	-0.552819	-0.230804	0.642857	-0.5	-0.23275	-0.363636	0.0773994	-1	0.642857	-0.401099	0.421591	0.440736	0.470761	0.0887716	0.151178	0.701887	0.0761837	0.166736	0.101419	0.0019471	0.812588	0.00133213	0.123377	0.945238	0.5	0.0741872	0.123128	0.622794	0.00833333	0.945238	0.0878868	0.993735	0.908988	0.97315	0.726036	0.793579	0.999991
54979_at	HRASLS2	0.433333	-0.0636364	-0.20855	-0.00246305	0.412281	0.188229	0.460255	0.69664	0.109145	0.212847	0.289286	0.111658	0.167913	0.392857	1	0.142314	-0.440559	-0.0877193	0.3	0.0714286	0.631868	0.124959	0.580588	0.856562	0.505602	0.0403308	0.0579235	0.106261	0.000160676	0.343705	0.0219961	0.147445	0.285083	0.201244	0.197817	0.166667	0.190514	0.926397	0.638368	0.341667	0.453175	0.0118717	0.95835	1	0.999604	0.999976	0.729095	0.439616
55654_at	TMEM127	-0.166667	0.8	0.133735	0.2	-0.126316	0.124614	-0.384941	0.531621	0.687319	0.275042	0.253571	0.297756	0.294306	0.178571	0.5	-0.0363995	-0.440559	0.00928793	0.3	0.214286	-0.17033	0.67818	0.00260075	0.248742	0.148437	0.699858	0.14987	0.846851	0.00499622	0.00163074	0.00435013	0.180361	0.0619182	0.0680953	0.356548	0.5	0.588226	0.926397	0.48688	0.341667	0.330754	0.716988	0.966844	0.170963	0.988706	0.888292	0.999959	0.593158
83719_at	YPEL3	-0.0333333	0.1	-0.189641	0.26601	0.507018	0.296278	0.460255	0.407115	0.241889	0.0178794	0.0178571	0.584565	0.309876	0.428571	-1	-0.0846194	0	0.298246	0.5	0.107143	0.274725	0.544191	0.387832	0.833114	0.0813319	0.0142012	0.00618956	0.106261	0.0274712	0.183375	0.433582	0.477004	0.000667109	0.0578621	0.176786	1	0.698169	0.504385	0.114323	0.225	0.419841	0.181631	0.966844	0.965666	0.999604	0.818197	0.640309	0.243095
57478_at	USP31	-0.25	-0.836364	-0.219238	0.0211823	-0.298246	-0.102683	-0.753145	0.262846	0.112095	-0.141775	-0.396429	0.360153	-0.402381	-0.571429	-1	-0.159576	-0.0839161	-0.382869	-0.8	0.321429	0.104396	0.260317	0.00128233	0.131162	0.544224	0.107135	0.196649	0.00957098	0.888542	0.660312	0.0912763	0.0722975	0.969971	0.018727	0.1	0.166667	0.162665	0.400099	0.0588336	0.0666667	0.777778	0.638376	0.993735	0.184513	0.900132	0.98363	0.754019	0.903085
4176_at	MCM7	-0.233333	-0.227273	-0.0934503	-0.0541872	0.0684211	-0.115761	-0.794986	-0.375494	-0.365783	-0.179971	-0.125	-0.261084	-0.293696	0.0714286	-0.5	-0.179933	-0.230769	-0.22807	-0.3	-0.0714286	-0.747253	0.275854	0.251533	0.318112	0.389836	0.612139	0.167794	0.00522226	0.0391373	0.0817651	0.0448124	0.32876	0.0895227	0.0685217	0.580159	0.5	0.133282	0.235453	0.180583	0.341667	0.453175	0.00241158	0.993735	0.747272	0.952173	0.932795	0.999938	0.867234
6095_at	RORA	-0.316667	0.718182	0.557414	-0.0295567	0.291228	0.0599933	0.845196	0.271739	0.306786	-0.125781	0.207143	0.0580186	0.257976	0.607143	0.5	0.112857	0.398601	0.128999	-0.6	0.285714	0.0604396	0.807339	0.00839962	0.00102963	0.561395	0.112828	0.309227	0.0020583	0.10448	0.123894	0.881255	0.228886	0.384427	0.0969422	0.0833333	0.5	0.244043	0.100486	0.304554	0.883333	0.277976	0.424494	0.96798	0.204081	0.620235	0.999976	0.831903	0.761309
83732_at	RIOK1	-0.583333	-0.427273	0.223897	-0.318227	-0.121053	0.0385312	0.158997	-0.142292	-0.398232	-0.320354	0.217857	-0.301587	-0.276294	-0.428571	-1	-0.0513157	-0.531469	-0.263158	-0.7	-0.214286	-0.247253	0.0539986	0.0963125	0.873968	0.04641	0.310326	0.625506	0.65858	0.257788	0.0632906	0.0010412	0.786712	0.0594502	0.0814987	0.176786	0.166667	0.376584	0.0396515	0.145094	0.116667	0.330754	0.207485	0.993735	0.511167	0.999841	0.656202	0.905731	0.999991
64965_at	MRPS9	-0.566667	-0.327273	0.00657715	-0.40197	0.0736842	0.16395	-0.569043	-0.190711	-0.412981	0.0611983	0.00357143	-0.47838	-0.27202	-0.0714286	-1	-0.39514	-0.342657	-0.304438	-0.3	0.178571	-0.32967	0.0602871	0.163508	0.513249	0.0157606	0.620417	0.914285	0.054902	0.190839	0.055934	0.716678	0.507669	0.00539118	0.0849355	0.453175	0.166667	0.00581011	0.138115	0.10938	0.341667	0.669246	0.135729	0.993735	0.636055	0.97931	0.580563	0.999938	0.999991
84858_at	ZNF503	0.4	0.818182	-0.00602905	-0.0689655	0.577193	0.19497	0.175734	0.266798	0.0206491	0.209784	0.278571	0.157088	0.178904	-0.0357143	0.5	0.239974	-0.286713	0.186791	0.9	0.178571	0.164835	0.145596	0.00186724	0.512145	0.640228	0.00548299	0.0515953	0.325542	0.108805	0.469748	0.0235997	0.156906	0.211505	0.185967	0.546825	0.5	0.0679162	0.822834	0.228212	0.0416667	0.356548	0.295591	0.95835	0.162287	0.999604	0.999976	0.624896	0.42369
51203_at	NUSAP1	-0.25	-0.272727	-0.19156	-0.117241	-0.261404	-0.165023	-0.518833	-0.275692	0.280237	-0.230719	-0.146429	-0.109469	-0.403908	0.678571	0.5	-0.265679	-0.286713	-0.226006	-0.9	-0.25	-0.598901	0.260317	0.209083	0.164407	0.271605	0.139246	0.084351	0.0761837	0.101105	0.853433	0.0143421	0.301192	0.288902	0.0183349	0.955952	0.833333	0.0487653	0.183204	0.182816	0.0416667	0.297421	0.0170153	0.993735	0.694264	0.905601	0.890096	0.785383	0.708395
163786_at	SASS6	-0.333333	-0.481818	-0.333242	-0.5	0.00175439	0.0105298	-0.569043	0.0918972	-0.424781	-0.142862	-0.414286	-0.100712	-0.44726	0.0714286	-1	-0.228059	0.391608	0.0113519	-0.7	-0.214286	0.0934066	0.192661	0.0686096	0.0415583	0.00316432	0.504312	0.534872	0.054902	0.663756	0.0504965	0.0895934	0.0630709	0.304402	0.00966453	0.580159	0.166667	0.0784803	0.899514	0.519676	0.116667	0.330754	0.624635	0.993735	0.451241	0.862812	0.533114	0.977683	0.999991
28957_at	MRPS28	0.25	0.0454545	-0.110715	-0.231527	-0.221053	0.168008	-0.53557	-0.342885	-0.471978	-0.0847025	-0.15	-0.688013	-0.192337	-0.0714286	1	-0.373188	-0.258741	0.422085	-0.7	-0.0357143	-0.225275	0.753334	0.559264	0.287443	0.112956	0.180755	0.919517	0.068631	0.0548108	0.0324581	0.213669	0.296691	3.98272e-05	0.168242	0.453175	1	0.00885074	0.208469	0.959597	0.116667	0.481746	0.229496	0.993735	0.988058	0.950074	0.760675	0.823059	0.999991
22984_at	PDCD11	-0.45	-0.0363636	-0.202247	-0.609852	-0.103509	0.0675721	-0.67783	-0.228261	-0.268438	-0.085279	0.175	-0.161467	-0.166082	-0.107143	-0.5	-0.419344	-0.461538	-0.271414	0.6	0.678571	-0.357143	0.114909	0.462213	0.151009	0.000287805	0.336376	0.712723	0.0224046	0.146716	0.157386	0.212094	0.738243	0.205027	0.203857	0.419841	0.5	0.00353562	0.0669182	0.137429	0.883333	0.955952	0.115751	0.993735	0.920588	0.900132	0.387059	0.915141	0.999991
4522_at	MTHFD1	-0.15	-0.1	-0.130173	-0.377833	0.126316	0.118343	-0.108788	-0.467391	-0.321535	-0.228973	-0.442857	-0.597701	-0.264692	-0.428571	-0.5	-0.0767391	-0.160839	-0.0918473	-0.6	0.0714286	-0.0164835	0.354034	0.387832	0.254555	0.0220547	0.699858	0.837638	0.390277	0.012878	0.1123	0.0149736	0.0500931	0.000491228	0.0910619	0.176786	0.5	0.318947	0.309678	0.358542	0.175	0.580159	0.48193	0.993735	0.869083	0.938293	0.605103	0.999938	0.999991
8364_at	HIST1H4C	0	-0.454545	0.00548096	-0.106404	-0.114035	-0.139389	-0.284521	-0.757905	-0.548675	-0.175582	-0.142857	-0.373837	-0.0488475	0.535714	-1	0.0263615	0.167832	-0.0361197	-0.1	0.321429	-0.467033	0.509215	0.081693	0.511041	0.290679	0.320649	0.12316	0.229034	2.1819e-05	0.0138721	0.0489295	0.30572	0.0254178	0.404408	0.9	0.166667	0.564137	0.70587	0.444399	0.475	0.777778	0.0551299	0.993735	0.48219	0.978746	0.897697	0.910614	0.781061
993_at	CDC25A	-0.366667	-0.118182	-0.110715	-0.0246305	-0.350877	-0.102716	-0.803354	-0.0800395	-0.339235	-0.188635	-0.157143	-0.518336	-0.298886	0.321429	1	-0.14072	-0.0629371	-0.209494	-0.7	0.357143	-0.505495	0.16813	0.367126	0.287443	0.449705	0.0705503	0.196571	0.0045532	0.357999	0.0993276	0.0374926	0.287777	0.00263765	0.0649587	0.777778	1	0.193221	0.425841	0.201251	0.116667	0.802183	0.0406076	0.993735	0.851106	0.950074	0.959724	0.701172	0.903085
55015_at	PRPF39	-0.45	-0.627273	-0.145519	-0.364532	-0.350877	-0.133602	-0.0585779	0.0464427	-0.103245	-0.0541157	-0.382143	-0.0383142	-0.649367	0	-0.5	-0.0505652	0.328671	-0.386997	-0.8	-0.0714286	0.159341	0.114909	0.0219945	0.229997	0.0263064	0.0705503	0.133008	0.440503	0.584926	0.351787	0.306224	0.080326	0.423273	0.000123685	0.518254	0.5	0.378334	0.856655	0.0567564	0.0666667	0.453175	0.704409	0.993735	0.305283	0.923836	0.618272	0.701172	0.804887
5300_at	PIN1	0.0666667	-0.590909	0.00137024	0.181281	-0.0561404	0.0710932	-0.418414	-0.329051	-0.0088496	-0.00847437	0.432143	-0.223317	-0.0509846	-0.821429	-1	0.206295	-0.426573	-0.316821	-0.6	-0.321429	-0.879121	0.578409	0.0303641	0.502761	0.82811	0.410163	0.722625	0.131191	0.0627175	0.487026	0.468408	0.946861	0.126094	0.400307	0.0170635	0.166667	0.899224	0.0844498	0.0999273	0.175	0.24881	9.50352e-06	0.993735	0.335508	0.978122	0.999889	0.944623	0.999991
55239_at	OGFOD1	0.65	-0.163636	-0.00219238	-0.270936	-0.689474	0.203219	-0.694567	-0.290514	-0.327435	-0.160881	0.35	-0.596606	-0.279957	-0.107143	-0.5	0.0342418	-0.0559441	-0.0402477	-0.7	0.178571	-0.175824	0.970555	0.316935	0.495583	0.0773987	0.000744551	0.955426	0.018932	0.0891218	0.107862	0.0649109	0.901826	0.000504158	0.0786322	0.419841	0.5	0.583072	0.43449	0.437904	0.116667	0.669246	0.283012	0.995516	0.809847	0.977117	0.707849	0.375995	0.999991
5869_at	RAB5B	-0.683333	-0.2	0.011236	0.0866995	0.27193	-0.257981	0.234312	0.709486	0.542775	0.256941	0.0642857	0.264915	-0.187147	-0.0357143	-0.5	0.409025	0.335664	0.21775	0.1	0.214286	0.307692	0.978373	0.730443	0.477374	0.32681	0.129509	0.98495	0.271984	0.000111403	0.0149092	0.00724921	0.411211	0.0862872	0.825035	0.546825	0.833333	0.00438854	0.143345	0.191907	0.475	0.330754	0.153144	0.99131	1	0.999604	0.977185	0.84747	0.999989
5888_at	RAD51	-0.0666667	-0.0181818	-0.187997	-0.278818	-0.35614	0.0506036	-0.426782	-0.316206	-0.106195	-0.318444	-0.528571	-0.315271	-0.367577	0.357143	-1	-0.11736	-0.27972	-0.0588235	-0.6	0.428571	-0.10989	0.440046	0.483788	0.169029	0.0713962	0.0674616	0.662855	0.125978	0.0707827	0.347738	0.00111098	0.0227126	0.0512345	0.0296304	0.802183	0.166667	0.23539	0.189355	0.408895	0.175	0.84881	0.361624	0.993735	0.938163	0.910613	0.698822	0.700022	0.999991
7469_at	WHSC2	-0.35	-0.427273	0.116196	-0.612808	0.191228	-0.0175386	0.184102	-0.249012	-0.595873	-0.330204	0.175	-0.289546	0.00457945	0.357143	-1	-0.0959707	-0.223776	-0.120743	0.3	-0.0714286	-0.32967	0.179291	0.0963125	0.722009	0.000266713	0.786529	0.442193	0.682309	0.125377	0.00742919	0.000740315	0.738243	0.0674628	0.509043	0.802183	0.166667	0.277901	0.242456	0.316262	0.741667	0.453175	0.135729	0.993735	0.511167	0.999841	0.387059	0.999938	0.999991
83636_at	C19orf12	0.95	0.227273	0.195944	-0.0669951	0.249123	0.226056	0.502096	0.353755	-0.327435	0.0431954	0.378571	0.204707	-0.264082	-0.0714286	-0.5	0.43548	0	0.271414	0.1	0.0714286	0.0659341	0.000176367	0.251533	0.158825	0.636391	0.151178	0.029094	0.0841987	0.0491396	0.892138	0.343015	0.0824251	0.147339	0.908414	0.580159	0.833333	0.00248812	0.504385	0.137429	0.475	0.453175	0.417393	0.570988	0.808679	0.955033	0.999976	0.863972	0.356398
1479_at	CSTF3	0.15	-0.145455	-0.00904358	-0.321675	-0.357895	-0.109759	-0.0836827	-0.270751	-0.283187	-0.195438	-0.0607143	-0.157635	-0.244848	0.428571	-1	-0.324218	-0.307692	0.178535	-0.8	0.0357143	-0.774725	0.661128	0.336712	0.481785	0.0445941	0.066454	0.180688	0.415257	0.105335	0.143933	0.0324453	0.416213	0.210689	0.109179	0.84881	0.166667	0.0206248	0.165431	0.764121	0.0666667	0.546825	0.00146169	0.993735	0.825211	0.97315	0.651799	0.700022	0.887025
3693_at	ITGB5	0.533333	0.418182	0.206084	0.152709	0.280702	0.147183	0.72804	0.161067	0.569324	0.169776	0.075	0.303229	0.0232026	0.285714	-0.5	0.0369623	-0.118881	0.405573	0.1	0.607143	0.142857	0.0737627	0.101534	0.146372	0.213688	0.12174	0.11005	0.0130768	0.230549	0.0106709	0.0548264	0.396286	0.0584153	0.454272	0.277976	0.833333	0.410432	0.650144	0.0480667	0.475	0.0833333	0.321414	0.95835	0.531905	0.947512	0.931422	0.843064	0.537996
54859_at	C3orf75	-0.183333	-0.436364	-0.0698822	0.0413793	-0.0385965	0.0181422	-0.29289	-0.43083	-0.141594	-0.282339	0.385714	-0.60208	-0.220424	0.285714	-0.5	-0.163704	-0.293706	0.00103199	-0.7	0.428571	-0.642857	0.32182	0.0912659	0.361911	0.58544	0.43842	0.559893	0.222177	0.0206701	0.30046	0.00350731	0.923761	0.000442342	0.134619	0.75119	0.5	0.156403	0.177166	0.503281	0.116667	0.84881	0.0104509	0.993735	0.499955	0.958834	0.994811	0.94958	0.999991
55281_at	TMEM140	0.283333	0.445455	0.0180872	0.297044	0.0719298	0.170087	0.610884	0.33498	0.00294987	0.0661231	0.353571	0.404488	0.18501	0.25	0.5	0.261738	-0.0629371	0.484004	0.6	-0.285714	0.362637	0.231495	0.0863933	0.463606	0.0588354	0.385096	0.0779365	0.0402709	0.0592321	0.495675	0.267889	0.0981744	0.0168372	0.177779	0.297421	0.5	0.0513957	0.582776	0.0218356	0.175	0.75119	0.111993	0.95835	0.49526	0.999604	0.800811	0.982272	0.477652
10282_at	BET1	0.316667	0.336364	0.18142	0.559606	0.178947	0.185312	-0.209207	0.00395257	0.418881	0.183117	0.178571	0.163656	0.337353	0	0.5	0.0883719	0.146853	0.527348	0.1	0.0357143	0.21978	0.20504	0.156513	0.177765	0.000948008	0.230962	0.0608419	0.705476	0.493697	0.0531664	0.0420337	0.261757	0.201831	0.0426389	0.518254	0.5	0.293822	0.325537	0.0131706	0.475	0.481746	0.235176	0.95835	0.657213	0.957199	0.489238	0.922279	0.445639
23760_at	PITPNB	0.266667	-0.227273	0.0191834	-0.150739	-0.717544	-0.00764588	-0.418414	-0.083004	0.0176992	0.065629	-0.0107143	-0.58347	-0.232331	-0.321429	-1	-0.105071	-0.0559441	0.143447	-0.5	-0.214286	-0.730769	0.768505	0.251533	0.538593	0.216712	0.000391706	0.47476	0.131191	0.352937	0.525936	0.730581	0.48722	0.000683964	0.121778	0.24881	0.166667	0.259385	0.43449	0.7183	0.225	0.330754	0.00316137	0.993735	0.747272	0.981259	0.859547	0.375995	0.999991
1938_at	EEF2	-0.3	-0.418182	-0.0120581	-0.176847	0.126316	-0.102884	0.393309	-0.0790514	-0.171092	-0.136883	0.317857	-0.225506	-0.137078	-0.392857	-1	-0.420751	-0.433566	-0.603715	0.9	-0.428571	-0.686813	0.218312	0.101534	0.47572	0.178597	0.699858	0.196183	0.852505	0.359692	0.263186	0.0991347	0.878792	0.123736	0.247681	0.197817	0.166667	0.00343119	0.0807232	0.00464455	0.991667	0.176786	0.00600668	0.993735	0.524479	0.97315	0.826692	0.999938	0.902834
4035_at	LRP1	0.1	0.363636	0.164977	0.249261	-0.140351	0.306372	0.585779	0.155138	-0.179942	0.165905	0.278571	0.210728	0.433522	0.321429	1	0.150664	0.0979021	0.242518	0.7	-0.142857	0.313187	0.404991	0.136586	0.20075	0.0957813	0.719788	0.00480427	0.048717	0.238982	0.747569	0.0590542	0.156906	0.140229	0.01194	0.24881	0.166667	0.17671	0.383144	0.165402	0.116667	0.643452	0.148671	0.966844	0.61566	0.966781	0.843788	0.999959	0.219842
602_at	BCL3	0.3	0.454545	-0.141683	0.376847	0.119298	0.209691	-0.0585779	0.612648	0.0324485	0.21629	0.253571	0.267105	-0.0167913	0.214286	-0.5	-0.262207	0.468531	0.298246	0.9	-0.642857	0.258242	0.218312	0.081693	0.763983	0.0223493	0.312894	0.0396575	0.559497	0.00116177	0.45252	0.0203031	0.180361	0.0844763	0.533125	0.330754	0.833333	0.948923	0.0637363	0.114323	0.0416667	0.945238	0.196918	0.95835	0.480875	0.999604	0.718173	0.957428	0.38866
64946_at	CENPH	-0.166667	-0.681818	-0.0320636	-0.25468	0.0438596	-0.240275	-0.0502096	-0.298419	-0.126844	-0.242462	0.0107143	-0.342091	-0.104106	0.571429	-1	-0.440171	0.237762	-0.261094	-0.6	0.0357143	-0.0274725	0.338872	0.0127378	0.435664	0.0909217	0.572926	0.0218957	0.448964	0.0831563	0.31985	0.010653	0.517889	0.037666	0.302661	0.916667	0.166667	0.00223941	0.778248	0.147051	0.175	0.546825	0.467496	0.993735	0.268655	0.967	0.731639	0.999514	0.484712
109_at	ADCY3	-0.316667	0.581818	-0.409702	0.00492611	-0.207018	0.148793	-0.451887	-0.160079	0.421831	-0.294445	0.321429	-0.0930487	-0.441154	0.25	-0.5	-0.260706	-0.356643	-0.261094	-0.7	-0.678571	-0.554945	0.20504	0.969636	0.0151878	0.510695	0.196728	0.892525	0.111019	0.231943	0.948181	0.00242341	0.881509	0.318247	0.0106275	0.722024	0.5	0.0521021	0.128006	0.147051	0.116667	0.0547619	0.0262662	0.993735	1	0.823507	0.97991	0.839141	0.999991
2495_at	FTH1	0.316667	0.0272727	0.281447	0.653202	0.219298	-0.071831	0.451887	-0.115613	0.22124	0.0722668	0.00714286	0.534756	0.121813	0.428571	0.5	0.107228	-0.398601	-0.128999	0.7	-0.285714	0.549451	0.20504	0.472992	0.0734043	8.70782e-05	0.182709	0.724679	0.111019	0.702542	0.205125	0.249239	0.492331	0.00192093	0.272499	0.176786	0.5	0.255086	0.903694	0.698344	0.116667	0.75119	0.0276405	0.95835	1	0.871489	0.489238	0.884848	0.998892
10717_at	AP4B1	-0.4	-0.818182	-0.181694	-0.310837	-0.401754	0.0527498	-0.43515	-0.504941	-0.0766965	-0.170286	-0.0357143	0.0251779	0.0515952	-0.428571	-1	-0.149819	-0.293706	0.372549	-0.1	-0.321429	-0.32967	0.145596	0.00186724	0.177396	0.0504918	0.0446534	0.669345	0.120879	0.00754863	0.388851	0.0542867	0.451539	0.551505	0.600863	0.176786	0.166667	0.178077	0.177166	0.936847	0.475	0.24881	0.135729	0.993735	0.193446	0.915141	0.656202	0.637066	0.999991
81691_at	LOC81691	-0.4	-0.0454545	-0.114004	0.0517241	-0.447368	-0.11452	-0.828459	-0.496047	-0.0825962	-0.221396	-0.332143	-0.060208	0.053427	-0.25	-1	-0.244008	-0.300699	0.401445	-0.1	-0.142857	-0.340659	0.145596	0.451459	0.281755	0.606234	0.0281749	0.17041	0.00289769	0.00860725	0.380524	0.017993	0.113177	0.380171	0.604367	0.297421	0.166667	0.0645899	0.171242	0.95102	0.475	0.39127	0.127499	0.993735	0.912643	0.947666	0.998313	0.565682	0.873292
10577_at	NPC2	0.166667	0.454545	-0.0167169	0.0477833	0.384211	-0.025285	0.334731	0.497036	0.386432	0.195339	-0.160714	0.516694	-0.184094	-0.535714	1	0.192035	-0.188811	0.49226	0.1	0.392857	0.346154	0.338872	0.081693	0.533643	0.402645	0.052615	0.583162	0.189297	0.00848392	0.0696377	0.0325145	0.72102	0.0027205	0.821006	0.9	0.166667	0.117592	0.728563	0.0199137	0.475	0.197817	0.123503	0.95835	0.480875	0.999604	0.999976	0.745476	0.936212
23594_at	ORC6	-0.0333333	-0.0272727	0.110989	0.133005	-0.57193	-0.0606975	-0.953983	-0.232213	-0.188791	-0.221824	0.0928571	-0.326765	-0.315066	-0.535714	-1	0.176368	-0.111888	-0.00515996	-0.3	0.321429	0.0659341	0.474195	0.472992	0.713033	0.755835	0.00592628	0.307166	3.28944e-05	0.142484	0.241887	0.0178097	0.633131	0.0450254	0.0547172	0.117857	0.166667	0.861844	0.366388	0.493439	0.341667	0.777778	0.589684	0.993735	0.93004	0.999434	0.999889	0.457488	0.999991
10314_at	LANCL1	-0.2	-0.663636	0.223897	-0.070936	-0.352632	-0.0491616	-0.384941	-0.582016	-0.0914458	-0.0832366	-0.342857	-0.151615	-0.308655	-0.321429	-1	-0.00816173	-0.244755	0.0980392	-0.1	-0.571429	-0.582418	0.306702	0.0154254	0.873968	0.356903	0.0695097	0.341634	0.153149	0.00210039	0.368127	0.217705	0.1055	0.219761	0.058621	0.24881	0.166667	0.480068	0.221752	0.65373	0.475	0.1	0.0201383	0.993735	0.279775	0.999841	0.929076	0.701172	0.999991
2289_at	FKBP5	-0.333333	0.0545455	0.19567	-0.0635468	-0.375439	-0.171429	-0.569043	-0.508893	-0.200591	-0.016084	-0.314286	-0.386426	-0.166082	0.0714286	-1	-0.276936	-0.482517	0.444788	-0.6	0.321429	-0.521978	0.192661	0.569948	0.840829	0.371322	0.0569676	0.0762999	0.054902	0.00711391	0.228166	0.4402	0.12676	0.0215472	0.203857	0.580159	0.166667	0.0418174	0.0576868	0.967673	0.175	0.777778	0.0353174	0.993735	0.996332	0.999841	0.930214	0.676355	0.688813
55972_at	SLC25A40	-0.15	-0.145455	0	0.163547	-0.280702	-0.463213	-0.502096	-0.0296443	0.342184	-0.121762	-0.607143	-0.481664	-0.214929	0.392857	-1	0.192598	0.00699301	-0.120743	-0.6	0.0357143	-0.0714286	0.354034	0.336712	0.5	0.803239	0.12174	2.88792e-05	0.0841987	0.447022	0.902735	0.126467	0.00934514	0.005098	0.140829	0.823214	0.166667	0.883106	0.513153	0.316262	0.175	0.546825	0.410316	0.993735	0.825211	0.977506	0.999889	0.766795	0.0820357
8518_at	IKBKAP	-0.283333	-0.327273	-0.0432996	-0.0793103	-0.666667	0.117136	-0.48536	-0.527668	0.265488	-0.223389	0.0107143	-0.52162	-0.172493	0.285714	-1	-0.153572	0.370629	0.137255	-0.5	0.285714	-0.28022	0.231495	0.163508	0.413412	0.340796	0.00119041	0.835145	0.0926769	0.00532114	0.839838	0.0171531	0.517889	0.00247841	0.194795	0.75119	0.166667	0.172048	0.886278	0.70982	0.225	0.75119	0.176688	0.993735	0.636055	0.961683	0.921399	0.375995	0.999991
79612_at	NAA16	-0.0833333	-0.309091	0.227734	-0.020197	-0.542105	-0.107478	-0.276153	-0.295455	-0.395282	-0.240881	-0.321429	-0.322934	-0.211876	0.785714	-1	-0.0998171	-0.251748	-0.304438	-0.9	0.107143	-0.208791	0.421591	0.17802	0.878093	0.458815	0.00902058	0.185742	0.235981	0.0853591	0.0648384	0.0110966	0.121208	0.0470273	0.144356	0.982937	0.166667	0.27	0.215058	0.10938	0.0416667	0.60873	0.246743	0.993735	0.653446	0.999841	0.959724	0.474864	0.889585
51362_at	CDC40	-0.283333	-0.6	0.107427	-0.268966	-0.236842	-0.0239101	-0.225943	-0.316206	-0.42773	-0.408425	-0.0821429	-0.224959	-0.0109907	0.464286	-1	-0.197664	-0.188811	0.48194	-0.1	-0.107143	-0.203297	0.231495	0.0280894	0.706817	0.0789551	0.163726	0.421406	0.279423	0.0707827	0.0491978	3.21782e-05	0.386411	0.124323	0.478305	0.866667	0.166667	0.11074	0.278914	0.978164	0.475	0.419841	0.252627	0.993735	0.326827	0.99796	0.710617	0.806791	0.999991
55835_at	CENPJ	-0.0666667	-0.309091	0.311867	0.0842365	-0.449123	-0.280651	-0.518833	-0.222332	0.0353984	-0.292798	-0.482143	-0.0651341	0.203328	0.928571	-1	-0.17543	0.118881	-0.525284	-0.7	-0.0357143	-0.302198	0.440046	0.17802	0.946909	0.669482	0.0276516	0.00901845	0.0761837	0.153212	0.551775	0.00255076	0.0355595	0.370648	0.845472	0.998611	0.166667	0.139457	0.650144	0.0135087	0.116667	0.481746	0.157695	0.993735	0.653446	0.999841	0.999889	0.561267	0.37516
134637_at	ADAT2	-0.116667	-0.536364	-0.138668	-0.153695	-0.312281	0.00399061	-0.72804	-0.244071	-0.197641	-0.196492	-0.260714	-0.175698	-0.23111	0.642857	-1	-0.342699	-0.174825	-0.271414	-0.2	-0.0357143	-0.379121	0.387814	0.0468212	0.240803	0.212184	0.0963354	0.513264	0.0130768	0.130261	0.23156	0.031715	0.173464	0.18477	0.123056	0.945238	0.166667	0.0152047	0.29413	0.137429	0.391667	0.481746	0.101194	0.993735	0.385219	0.931249	0.859547	0.749888	0.999991
79019_at	CENPM	-0.05	0.118182	-0.0597425	-0.062069	-0.222807	0.00791415	-0.493728	-0.552372	-0.368733	-0.269739	-0.0678571	-0.171319	-0.278431	-0.0714286	-1	-0.0214832	-0.608392	0.399381	0	-0.107143	-0.642857	0.455809	0.643104	0.381332	0.374228	0.178813	0.526237	0.0883799	0.00354867	0.0799517	0.0050697	0.406221	0.190872	0.0798178	0.453175	0.166667	0.447659	0.020001	0.950093	0.525	0.419841	0.0104509	0.993735	1	0.961244	0.930214	0.823059	0.999991
55319_at	TMA16	0.1	-0.681818	-0.0391889	0.0384236	-0.107018	-0.00938967	0.209207	-0.280632	-0.21239	-0.231344	-0.160714	-0.557198	-0.455808	-0.571429	-0.5	-0.217365	0.314685	-0.209494	-0.7	0.321429	-0.0989011	0.612186	0.0127378	0.421527	0.579454	0.331102	0.469001	0.705476	0.0969936	0.214846	0.0141212	0.283364	0.00121551	0.0084376	0.1	0.5	0.0889392	0.845844	0.201251	0.116667	0.777778	0.375365	0.993735	0.268655	0.963596	0.993635	0.915018	0.999991
26278_at	SACS	0.2	0.527273	0.254591	-0.115764	-0.721053	-0.392421	-0.150629	-0.242095	0.064897	-0.224064	-0.0607143	-0.45156	-0.240269	0.428571	0.5	-0.136967	0.230769	-0.0567595	-0.1	0.678571	-0.467033	0.709529	0.953179	0.904464	0.27417	0.000359293	0.000389778	0.349442	0.132249	0.594363	0.0168761	0.416213	0.00836219	0.113682	0.84881	0.833333	0.199679	0.771449	0.412098	0.475	0.955952	0.0551299	0.993735	1	0.999841	0.892086	0.375995	0.165435
2237_at	FEN1	0.05	-0.136364	-0.0117841	-0.0995074	-0.15614	0.110999	-0.0251048	-0.356719	-0.321535	-0.252296	-0.642857	-0.193213	-0.168219	-0.25	-1	-0.227403	-0.041958	-0.285862	-0.5	0.357143	-0.697802	0.559954	0.346756	0.476271	0.303121	0.260904	0.822099	0.474442	0.0476726	0.1123	0.0082205	0.00583542	0.161543	0.200811	0.297421	0.166667	0.0790955	0.451869	0.124645	0.225	0.802183	0.00516445	0.993735	0.834043	0.97315	0.90299	0.875995	0.999991
3192_at	HNRNPU	-0.466667	-0.609091	0.074541	0.185714	-0.266667	-0.252515	-0.142261	-0.128458	-0.0412981	-0.31309	-0.407143	-0.281336	-0.097695	0.857143	-1	0.0151977	0.195804	-0.170279	0.1	-0.0714286	-0.71978	0.106261	0.0259388	0.646904	0.834013	0.134321	0.0169466	0.357516	0.278823	0.43965	0.00132945	0.0666556	0.0733655	0.313916	0.993849	0.166667	0.537078	0.73595	0.248945	0.608333	0.453175	0.00374891	0.993735	0.318396	0.990843	0.999889	0.784941	0.456063
56204_at	FAM214A	-0.0833333	0.390909	0.0350781	0.114286	0.292982	0.329276	0.594147	0.275692	0.0914458	0.0763846	-0.296429	0.603722	0.164555	-0.357143	-1	0.2047	-0.013986	0.139319	0.7	0.392857	0.214286	0.595009	0.11826	0.429673	0.276747	0.111386	0.00262182	0.0457917	0.101105	0.368127	0.23713	0.861659	0.000425132	0.206049	0.802183	1	0.102569	0.521915	0.29018	0.116667	0.197817	0.240926	0.966844	0.568894	0.999604	0.955617	0.831384	0.185807
79050_at	NOC4L	0.0166667	-0.163636	0.129351	-0.147291	0.515789	0.0741784	-0.468623	-0.327075	-0.22714	-0.237752	-0.121429	-0.544609	-0.187758	0.107143	0.5	-0.110981	-0.797203	-0.382869	0.2	0.25	-0.527473	0.525805	0.316935	0.744094	0.222061	0.987553	0.731164	0.101618	0.0639121	0.198777	0.0120215	0.333445	0.00157693	0.174166	0.60873	0.833333	0.247696	0.00158063	0.0588336	0.658333	0.722024	0.0336709	0.993735	0.809847	0.999841	0.861136	0.999938	0.999991
5653_at	KLK6	0.166667	0.472727	-0.265004	-0.102463	0.450877	0.264655	0.493728	0.0375494	0.153393	0.263002	-0.421429	0.492063	0.15967	0.714286	1	0.0909048	-0.0839161	0.0381837	0.1	-0.535714	0.434066	0.338872	0.0728031	0.913535	0.703129	0.0271359	0.0130027	0.0883799	0.43277	0.285298	0.00613236	0.942047	0.00425684	0.213151	0.0440476	0.166667	0.28847	0.608402	0.44115	0.475	0.9	0.0702033	0.95835	0.4548	0.999604	0.999976	0.698627	0.288824
5438_at	POLR2I	-0.283333	-0.190909	-0.261168	-0.214778	0.122807	0.273977	0.251048	-0.172925	-0.769915	-0.173745	0.217857	0.30104	-0.368799	-0.464286	-1	-0.413903	-0.167832	-0.0650155	0.2	-0.25	-0.373626	0.231495	0.288129	0.0897334	0.131006	0.694783	0.989478	0.742663	0.214165	0.00024288	0.0507388	0.786712	0.94055	0.0291788	0.15119	0.166667	0.00396559	0.301864	0.39932	0.658333	0.297421	0.104715	0.993735	0.7852	0.893348	0.78478	0.999938	0.999991
1763_at	DNA2	-0.2	-0.1	-0.180324	-0.340394	-0.147368	-0.174648	-0.410045	-0.217391	-0.348084	-0.197892	-0.446429	-0.0952381	-0.218898	0.535714	-0.5	-0.30311	0.013986	-0.234262	-0.7	-0.142857	-0.461538	0.306702	0.387832	0.179247	0.0356738	0.272896	0.0724773	0.136515	0.158761	0.0932229	0.0307656	0.0486187	0.314265	0.136326	0.9	0.5	0.028635	0.521915	0.17398	0.116667	0.39127	0.0574678	0.993735	0.869083	0.915654	0.646796	0.881959	0.678519
5528_at	PPP2R5D	-0.266667	-0.245455	0.264182	-0.209852	-0.178947	-0.107679	-0.24268	-0.0938735	-0.00294987	-0.0693844	-0.489286	-0.20197	-0.233552	0.75	-0.5	-0.0696093	-0.741259	-0.203302	-0.6	0.535714	-0.857143	0.246666	0.234092	0.912842	0.136659	0.230962	0.185292	0.264621	0.334591	0.495675	0.257904	0.0332962	0.150646	0.120508	0.975992	0.5	0.33476	0.00408532	0.208421	0.175	0.9	0.000130793	0.993735	0.727324	0.999841	0.786009	0.856516	0.889585
10726_at	NUDC	0.266667	-0.181818	-0.100576	-0.181773	0.077193	0.103387	-0.418414	-0.43083	-0.241889	-0.228017	-0.0142857	-0.617953	0.17005	-0.464286	1	-0.271683	-0.195804	-0.118679	0.1	0.0357143	-0.686813	0.768505	0.297609	0.305297	0.17189	0.625908	0.805054	0.131191	0.0206701	0.183375	0.015329	0.482111	0.000298739	0.80178	0.15119	1	0.0449573	0.271437	0.319216	0.608333	0.546825	0.00600668	0.993735	0.794484	0.951949	0.820786	0.999938	0.999991
6632_at	SNRPD1	-0.116667	0.0363636	0.0221979	-0.289163	-0.44386	0.0102616	-0.184102	0.0365613	-0.407081	-0.222895	-0.164286	-0.313082	-0.279041	-0.428571	-0.5	-0.393264	0.195804	-0.335397	-0.5	0.214286	-0.489011	0.387814	0.548541	0.544635	0.0640461	0.0292444	0.533987	0.317691	0.56723	0.0588009	0.0173582	0.27898	0.0524876	0.079342	0.176786	0.5	0.0060294	0.73595	0.0868131	0.225	0.702579	0.0464459	0.993735	0.982111	0.981722	0.684886	0.57643	0.999991
23423_at	TMED3	0.383333	0.881818	0.0106879	0.292118	0.310526	0.257176	-0.0585779	-0.175889	0.100295	0.142154	0.0178571	-0.155993	0.397497	-0.357143	0.5	0.363995	-0.265734	0.246646	0.7	-0.142857	-0.104396	0.15625	0.000334145	0.478476	0.0620533	0.0976428	0.0153272	0.559497	0.79115	0.35585	0.0906873	0.477004	0.787677	0.0200269	0.802183	0.5	0.0104734	0.804384	0.16121	0.116667	0.643452	0.638376	0.95835	0.141611	0.999604	0.804395	0.821087	0.299333
113130_at	CDCA5	-0.166667	-0.172727	0.00822144	-0.229064	-0.0263158	-0.0523139	-0.602516	-0.227273	-0.312686	-0.18852	-0.403571	-0.118227	-0.150206	-0.428571	-0.5	-0.350298	-0.34965	-0.246646	-0.3	0.0714286	-0.631868	0.338872	0.307213	0.51656	0.115498	0.458384	0.33207	0.0429767	0.147787	0.11917	0.0375832	0.0685006	0.273768	0.227284	0.176786	0.5	0.0133469	0.133002	0.16121	0.341667	0.580159	0.0118717	0.993735	0.804694	0.979651	0.763109	0.958	0.999991
79866_at	BORA	0.0333333	-0.118182	-0.170732	-0.0507389	-0.287719	-0.0482562	-0.794986	-0.307312	0.0176992	-0.0944863	0.0857143	-0.511768	-0.06686	0.535714	-0.5	-0.0783339	-0.34965	-0.287926	-0.7	-0.285714	-0.692308	0.544191	0.367126	0.192521	0.39672	0.115749	0.3444	0.00522226	0.0767906	0.525936	0.187855	0.623396	0.00298251	0.370191	0.9	0.5	0.315451	0.133002	0.122884	0.116667	0.277976	0.00557359	0.993735	0.851106	0.915654	0.935057	0.760572	0.999991
8438_at	RAD54L	-0.05	-0.409091	-0.381201	-0.144828	0.108772	-0.1667	-0.560674	-0.124506	-0.0088496	-0.240947	-0.385714	-0.0656814	-0.256144	0.392857	0.5	-0.41653	-0.0629371	-0.0505676	-0.1	0.464286	-0.642857	0.455809	0.106932	0.0226715	0.225926	0.674141	0.0821852	0.0581634	0.284974	0.487026	0.0110778	0.0782639	0.369594	0.0985902	0.823214	0.833333	0.00375271	0.425841	0.42174	0.475	0.866667	0.0104509	0.993735	0.536317	0.823507	0.865093	0.999938	0.702507
55003_at	PAK1IP1	-0.433333	-0.245455	-0.325569	-0.480788	-0.205263	0.0527163	0.284521	-0.179842	-0.253688	-0.167338	-0.153571	-0.316913	-0.468631	-0.392857	0.5	-0.127773	-0.447552	0.141383	-0.7	0.428571	-0.153846	0.124959	0.234092	0.0454547	0.0044827	0.19878	0.669244	0.770966	0.204913	0.171546	0.0574607	0.29222	0.0503097	0.0068398	0.197817	0.833333	0.216018	0.0736027	0.715486	0.116667	0.84881	0.308396	0.993735	0.727324	0.862812	0.533114	0.839868	0.999991
5140_at	PDE3B	-0.45	-0.427273	0.0580982	-0.0256158	-0.166667	-0.113984	0.251048	-0.393281	-0.746316	-0.230587	0.0964286	-0.437329	-0.00580064	0.285714	-1	0.156011	-0.0979021	-0.23839	-0.5	0.428571	-0.395604	0.114909	0.0963125	0.615491	0.447684	0.246857	0.171549	0.742663	0.0321829	0.000449227	0.0143889	0.63797	0.0104271	0.488546	0.75119	0.166667	0.831803	0.383144	0.169659	0.225	0.84881	0.0910979	0.993735	0.511167	0.989269	0.959724	0.866107	0.875099
29079_at	MED4	0.183333	-0.145455	0.311867	0.141872	-0.717544	-0.248323	0.0167365	-0.267787	-0.463129	-0.24243	0.0607143	-0.422551	0.00580064	0.892857	-1	-0.090811	-0.027972	-0.304438	-0.7	-0.0357143	0.043956	0.693298	0.336712	0.946909	0.770173	0.000391706	0.0185234	0.517044	0.107931	0.035412	0.010662	0.588789	0.013002	0.511454	0.996627	0.166667	0.288668	0.469332	0.10938	0.116667	0.481746	0.561239	0.993735	0.825211	0.999841	0.999889	0.375995	0.469001
79807_at	GSTCD	0.4	-0.254545	0.202247	-0.202956	-0.140351	-0.141348	-0.468623	-0.350791	-0.528026	-0.165855	-0.307143	-0.338807	0.0525111	-0.821429	-1	-0.201792	0.146853	-0.277606	-0.5	0.678571	-0.379121	0.865209	0.225598	0.848991	0.144838	0.28267	0.119546	0.101618	0.0506404	0.0177602	0.0591098	0.132471	0.0391582	0.602616	0.0170635	0.166667	0.105893	0.68243	0.131852	0.225	0.955952	0.101194	0.993735	0.715878	0.999841	0.795777	0.889569	0.773105
9738_at	CCP110	-0.283333	-0.781818	-0.228282	0.0842365	-0.419298	0.00254863	-0.644357	-0.323123	0.135694	-0.246943	0.0428571	-0.259442	0.0357197	-0.357143	-1	-0.102819	0.041958	-0.271414	-0.6	-0.142857	-0.126374	0.231495	0.00350606	0.121325	0.669482	0.0376296	0.508492	0.0305165	0.0663514	0.691841	0.00947739	0.56366	0.0909355	0.570198	0.222222	0.166667	0.263909	0.556832	0.137429	0.175	0.39127	0.341316	0.993735	0.209636	0.900132	0.999889	0.619191	0.999991
51053_at	GMNN	-0.1	-0.227273	-0.27624	-0.184729	-0.221053	-0.0850101	-0.108788	-0.339921	-0.159293	-0.207148	-0.335714	-0.444992	-0.488475	0.178571	-1	0.0858389	-0.181818	0.240454	-0.9	0.107143	-0.0659341	0.404991	0.251533	0.077376	0.16794	0.180755	0.240012	0.390277	0.056439	0.277841	0.0250554	0.110578	0.00926827	0.00486589	0.669246	0.166667	0.700782	0.286479	0.834598	0.0416667	0.60873	0.417393	0.993735	0.747272	0.89294	0.814543	0.823059	0.961681
6840_at	SVIL	0.333333	-0.0909091	-0.126884	0.26601	0.242105	-0.0445003	0.317994	0.356719	0.194691	0.262557	0.267857	0.349754	0.0323615	0.321429	1	-0.113139	0.468531	0.215686	0.7	0.178571	0.571429	0.192661	0.612168	0.74002	0.0813319	0.158273	0.644144	0.202161	0.0476726	0.234978	0.00620888	0.166723	0.0343564	0.436346	0.24881	0.166667	0.756503	0.0637363	0.19422	0.116667	0.356548	0.0224454	0.95835	1	0.999604	0.818197	0.864825	0.964019
5983_at	RFC3	-0.0333333	-0.0818182	-0.0586463	0.0827586	-0.454386	-0.0753856	-0.610884	-0.311265	-0.303836	-0.246399	-0.342857	-0.283525	-0.211571	0.821429	-1	-0.0930625	-0.013986	-0.302374	-0.7	-0.0357143	-0.483516	0.474195	0.408825	0.38345	0.666691	0.0261267	0.265622	0.0402709	0.0740768	0.126298	0.00961379	0.1055	0.0717558	0.144712	0.988095	0.166667	0.283947	0.486847	0.111011	0.116667	0.481746	0.0485185	0.993735	0.884592	0.961244	0.999889	0.561267	0.991872
6773_at	STAT2	-0.05	-0.0181818	-0.0794739	0.0674877	0.268421	0.0887659	0.209207	0.310277	0.504427	0.360873	0.289286	0.482759	-0.111128	-0.0357143	0.5	0.160796	-0.125874	0.162023	0.5	-0.0357143	0.423077	0.559954	0.527008	0.656158	0.363609	0.132705	0.230389	0.294524	0.0747487	0.0231551	0.000237733	0.147445	0.00500332	0.709467	0.546825	0.5	0.160799	0.658317	0.259649	0.225	0.546825	0.0758002	0.966844	1	0.999604	0.987984	0.848517	0.693675
8028_at	MLLT10	-0.133333	-0.7	-0.13538	-0.217241	-0.307018	0.117471	0.0669462	-0.189723	-0.510327	-0.214066	0.0714286	-0.279693	-0.117234	0.678571	-1	-0.198696	-0.72028	0.0381837	-0.5	0.464286	-0.318681	0.37177	0.0104062	0.246081	0.128238	0.100294	0.83584	0.567937	0.192094	0.0217047	0.0213837	0.603714	0.07459	0.280164	0.955952	0.166667	0.109514	0.00551026	0.562096	0.225	0.866667	0.144277	0.993735	0.260155	0.93484	0.780399	0.749888	0.999991
10811_at	NOXA1	-0.333333	0.109091	-0.034256	-0.102463	0.252632	0.080114	0.53557	0.179842	0.0501477	-0.0379411	-0.235714	0.480569	-0.126088	-0.321429	0.5	0.0274872	-0.34965	-0.104231	0.8	-0.642857	0.895604	0.820709	0.37744	0.568695	0.703129	0.147706	0.252872	0.068631	0.204913	0.426836	0.638719	0.805383	0.00519419	0.734565	0.777778	0.5	0.433149	0.871994	0.662838	0.0666667	0.945238	0	0.96798	0.955778	0.999604	0.999976	0.860457	0.715697
130132_at	RFTN2	0.466667	-0.918182	0.313511	0.46798	0.394737	0.0511737	-0.200839	0.0711462	-0.0088496	-0.0100556	-0.189286	0.0060208	-0.120592	-0.0357143	0.5	0.14269	-0.0699301	-0.5129	0.8	-0.0714286	0.203297	0.9031	0	0.947872	0.994447	0.95306	0.664584	0.30218	0.628387	0.487026	0.462529	0.249177	0.51277	0.274534	0.481746	0.833333	0.81012	0.417224	0.0156841	0.958333	0.453175	0.753257	0.993735	0	0.999841	0.999889	0.999938	0.999991
22807_at	IKZF2	0.333333	-0.954545	-0.281721	0.349754	0.222807	-0.279865	0.234312	0.61166	0.471978	0.179609	-0.553571	0.154351	0.286979	0.107143	0.5	0.0510343	0.174825	-0.325077	-0.7	0.214286	0.472527	0.820709	0	0.0731994	0.968423	0.823116	0.00904498	0.728016	0.998838	0.967542	0.954858	0.0174547	0.785214	0.92666	0.60873	0.833333	0.62276	0.713521	0.0939426	0.116667	0.702579	0.949344	0.993735	0	0.8851	0.999889	0.999938	0.37516
23184_at	MESDC2	-0.2	0.954545	0.148534	0.0837438	-0.382456	0.18112	-0.259416	0.00296443	-0.0353984	0.0452049	-0.160714	-0.358511	0.0134331	-0.214286	0.5	0.215582	-0.174825	0.118679	-0.9	0.142857	0.5	0.709529	0	0.225325	0.332378	0.947385	0.0652312	0.749866	0.495498	0.551775	0.336121	0.72102	0.969351	0.47349	0.702579	0.5	0.0907748	0.713521	0.319216	0.991667	0.39127	0.0424914	0.966844	0	0.982139	0.977955	0.999959	0.452703
23461_at	ABCA5	0.166667	-0.936364	-0.238696	-0.0128079	-0.0684211	-0.0709591	0	-0.329051	0.0265488	-0.0439531	0.0642857	0.0700602	0.110823	-0.928571	-0.5	0.190253	0.0699301	-0.110423	-0.1	0.0714286	0.340659	0.67818	0	0.110618	0.474042	0.390632	0.277843	0.5	0.0627175	0.538874	0.34041	0.593779	0.639846	0.708944	0.00337302	0.5	0.88018	0.591358	0.331139	0.475	0.580159	0.876497	0.993735	0	0.900132	0.966385	0.94045	0.999991
257160_at	RNF214	-0.216667	-0.0454545	-0.254316	-0.311823	0.159649	-0.154863	0.652725	0.200593	-0.0088496	-0.0735681	0.867857	0.0153257	0.0256449	-0.535714	0.5	0.0958769	-0.531469	-0.190918	0.5	0.178571	0.0274725	0.724146	0.559264	0.904217	0.950346	0.25618	0.901666	0.0283383	0.178545	0.512974	0.754622	0	0.469487	0.449482	0.9	0.5	0.278095	0.962549	0.779322	0.225	0.356548	0.467496	0.966844	1	0.999604	0.999976	0.932058	0.999989
26017_at	FAM32A	0.0166667	-0.327273	-0.230474	-0.192118	-0.175439	-0.167807	0.184102	0.161067	-0.0353984	0.0878814	0.632143	-0.0563766	0.113876	-0.357143	1	-0.307519	-0.307692	-0.162023	0.8	0.0357143	-0.89011	0.525805	0.163508	0.119016	0.158314	0.235448	0.0807786	0.682309	0.770841	0.448225	0.794933	0.993563	0.387628	0.714154	0.222222	1	0.026784	0.165431	0.259649	0.958333	0.546825	0	0.993735	0.636055	0.900132	0.806244	0.859614	0.699253
3398_at	ID2	0.566667	-0.927273	0.235133	0.0793103	-0.00526316	0.14118	0.0502096	-0.0721344	-0.43953	-0.0247807	-0.325	0.146689	-0.139215	0.0714286	-0.5	0.482949	-0.398601	0.223942	0.5	0.428571	0.0164835	0.946001	0	0.885794	0.660143	0.492813	0.88023	0.551036	0.371613	0.0442392	0.408331	0.118491	0.773509	0.2443	0.580159	0.5	0.999201	0.100486	0.817184	0.825	0.84881	0.525291	0.994134	0	0.999841	0.999889	0.973152	0.999991
4694_at	NDUFA1	0	-0.972727	-0.270759	0.348768	0.338596	0.147653	0.234312	-0.109684	0.309736	-0.0475438	-0.221429	-0.173508	0.155701	0.5	-0.5	-0.0773019	-0.517483	0.0526316	-0.2	-0.678571	-0.307692	0.509215	0	0.0817201	0.968031	0.922971	0.890743	0.728016	0.308571	0.878482	0.328165	0.213288	0.187806	0.780982	0.882143	0.5	0.317711	0.0443254	0.584693	0.391667	0.0547619	0.153144	0.993735	0	0.893348	0.999889	0.999938	0.999991
64777_at	RMND5B	0.316667	0.0545455	-0.228556	-0.0674877	0.65614	0.187928	0.384941	-0.145257	-0.495577	-0.0871402	0.175	0.0815545	-0.122119	-0.0714286	-1	-0.137061	-0.93007	-0.331269	0.3	-0.25	-0.0494505	0.807339	0.569948	0.121035	0.363609	0.998589	0.941813	0.846851	0.253385	0.0254649	0.207055	0.738243	0.661549	0.271992	0.453175	0.166667	0.199516	0	0.0896185	0.741667	0.297421	0.438761	0.993735	0.996332	0.900132	0.929076	0.999938	0.999991
7572_at	ZNF24	-0.0833333	-0.927273	0.334338	-0.233005	-0.00701754	-0.118478	0.334731	-0.0671937	-0.457229	-0.205386	-0.214286	0.2578	0.223477	-0.0357143	-1	-0.0162297	0.377622	-0.341589	0.3	0.607143	-0.28022	0.421591	0	0.958977	0.111449	0.489939	0.162156	0.810703	0.3802	0.037487	0.0260695	0.221015	0.908114	0.868754	0.481746	0.166667	0.460412	0.890806	0.0827202	0.741667	0.930556	0.176688	0.993735	0	0.999841	0.758815	0.97103	0.85686
8459_at	TPST2	0.3	0.927273	0.0145245	-0.00788177	-0.396491	0.198491	0.24268	-0.221344	0.135694	0.172345	-0.228571	-0.559934	-0.186536	0.285714	0.5	0.0280501	-0.202797	0.603715	0.5	0.0714286	-0.197802	0.218312	0	0.470761	0.516803	0.953831	0.0485116	0.264621	0.846788	0.308159	0.0521523	0.798026	0.998866	0.824233	0.277976	0.5	0.431792	0.743244	0.00464455	0.225	0.453175	0.747373	0.95835	0	0.999604	0.999976	0.999959	0.415493
9369_at	NRXN3	-0.0333333	0.963636	0.0126062	-0.0581281	0.305263	-0.0334339	-0.0418414	0.160079	0.348084	0.113247	0.157143	0.031746	-0.150206	-0.642857	0.5	0.20273	-0.265734	-0.0877193	-0.6	0.714286	0.0879121	0.544191	0	0.474618	0.618967	0.101638	0.609357	0.542557	0.231943	0.0932229	0.143945	0.287777	0.436401	0.772716	0.945238	0.5	0.104813	0.804384	0.638368	0.883333	0.0440476	0.389251	0.966844	0	0.999604	0.999976	0.826764	0.950172
10432_at	RBM14	-0.0833333	-0.1	0.0537134	0.029064	-0.192982	-0.0959423	-0.569043	0.193676	-0.0943957	-0.2547	-0.332143	-0.286262	-0.30377	0.285714	-1	-0.298795	-0.286713	-0.498452	-0.7	-0.107143	-0.879121	0.421591	0.387832	0.606982	0.560387	0.213471	0.212608	0.054902	0.814137	0.364021	0.00770446	0.113177	0.0697803	0.0617303	0.75119	0.166667	0.0305441	0.183204	0.0185611	0.116667	0.419841	9.50352e-06	0.993735	0.869083	0.988097	0.987432	0.845657	0.920137
29028_at	ATAD2	-0.266667	-0.127273	-0.312141	-0.193103	-0.273684	-0.233199	-0.794986	-0.262846	-0.117995	-0.266066	-0.439286	-0.242474	-0.319341	-0.0357143	-0.5	-0.27384	0.153846	0.223942	-0.7	0.642857	-0.582418	0.246666	0.356896	0.0529298	0.157058	0.12793	0.0252676	0.00522226	0.112352	0.331702	0.00562718	0.0515996	0.106466	0.052224	0.481746	0.5	0.0436464	0.690322	0.817184	0.116667	0.945238	0.0201383	0.993735	0.841245	0.862812	0.806244	0.77597	0.501142
51514_at	DTL	0.0333333	-0.527273	-0.0496027	0.0320197	-0.382456	-0.258417	-0.117156	-0.538538	-0.156343	-0.214412	-0.803571	-0.314724	-0.0882308	-0.0357143	-1	0.0901543	-0.118881	-0.312693	-0.1	0.285714	-0.450549	0.544191	0.0500644	0.401038	0.566425	0.0534653	0.0149188	0.382023	0.00446734	0.281559	0.0212126	0.000244339	0.0515456	0.33083	0.481746	0.166667	0.709948	0.358092	0.103014	0.475	0.75119	0.0623504	0.993735	0.396535	0.961244	0.988439	0.669609	0.434155
84260_at	TCHP	-0.0333333	-0.3	-0.12524	-0.250246	-0.22807	-0.210262	-0.979088	-0.108696	0.0678469	-0.323072	0.192857	-0.294472	-0.302855	0.0714286	-0.5	-0.0348046	-0.216783	-0.120743	-0.6	0.535714	-0.0934066	0.474195	0.185534	0.262714	0.0948844	0.173062	0.0392439	2.13316e-06	0.310172	0.598575	0.000948751	0.759043	0.0640938	0.0623265	0.580159	0.5	0.415582	0.249557	0.316262	0.175	0.9	0.382291	0.993735	0.66317	0.938602	0.735658	0.816749	0.565251
64759_at	TNS3	-0.0666667	0.763636	-0.118389	0.105419	-0.112281	0.206439	0.19247	0.326087	0.321535	0.446934	0.360714	0.184455	0.167303	-0.892857	1	0.160608	-0.034965	0.0319917	0.8	-0.142857	0.406593	0.578409	0.00460799	0.72575	0.292442	0.679351	0.0420842	0.309903	0.0645157	0.1123	5.0296e-06	0.0934842	0.172919	0.202113	0.996627	0.166667	0.161085	0.548131	0.450907	0.0666667	0.643452	0.084752	0.966844	0.18944	0.999604	0.967832	0.999959	0.396965
11168_at	PSIP1	-0.4	-0.290909	-0.102494	0.166502	-0.668421	-0.16717	-0.794986	-0.325099	-0.0294987	-0.193412	0.0857143	-0.264915	-0.17005	0.357143	-1	-0.259581	-0.265734	-0.195046	-0.8	-0.285714	-0.384615	0.145596	0.193217	0.301884	0.807523	0.00114984	0.0815863	0.00522226	0.0651234	0.456821	0.0338873	0.623396	0.0862872	0.19822	0.802183	0.166667	0.0528813	0.201988	0.218197	0.0666667	0.277976	0.0977511	0.993735	0.673893	0.951949	0.999889	0.375995	0.701505
23178_at	PASK	-0.233333	-0.445455	-0.0981092	0.0605911	-0.266667	-0.135647	-0.928878	-0.220356	-0.294987	-0.224229	-0.503571	-0.0322934	-0.250649	0.428571	-1	-0.0281439	-0.160839	-0.389061	-0.7	-0.428571	-0.192308	0.275854	0.0863933	0.309708	0.623832	0.134321	0.129357	0.000147263	0.155417	0.133684	0.0168091	0.0290934	0.435305	0.10365	0.84881	0.166667	0.431566	0.309678	0.0557381	0.116667	0.176786	0.264592	0.993735	0.49221	0.951949	0.999889	0.784941	0.794288
79733_at	E2F8	-0.55	-0.154545	-0.275144	-0.268966	-0.254386	-0.140543	-0.711303	0.034585	-0.359884	-0.385431	-0.425	-0.0361248	-0.229278	-0.0357143	-1	-0.162953	0.699301	0.192982	-0.7	0.0357143	-0.225275	0.0663883	0.326769	0.0782313	0.0789551	0.145989	0.120899	0.0158283	0.563674	0.0854739	8.79096e-05	0.057953	0.427641	0.124991	0.481746	0.166667	0.15753	0.993357	0.781803	0.116667	0.546825	0.229496	0.993735	0.820249	0.89294	0.710617	0.790368	0.77543
51096_at	UTP18	0.3	-0.345455	-0.219786	-0.0108374	-0.322807	0.0901073	-0.225943	-0.757905	-0.404132	-0.261882	-0.2	-0.47017	-0.17982	0.464286	1	-0.160702	0.00699301	-0.110423	-0.6	-0.321429	-0.0824176	0.79496	0.149694	0.130552	0.478109	0.0887424	0.773079	0.279423	2.1819e-05	0.060272	0.00632666	0.236899	0.00618696	0.184725	0.866667	1	0.160942	0.513153	0.331139	0.175	0.24881	0.396243	0.993735	0.615018	0.900132	0.967216	0.733853	0.999991
51132_at	RLIM	-0.216667	-0.436364	-0.0594684	-0.0847291	-0.194737	-0.23216	-0.158997	-0.00592885	0.613572	-0.22553	-0.339286	-0.253421	0.0760189	-0.642857	0.5	-0.361086	0.0979021	-0.595459	-0.7	-0.607143	-0.39011	0.290471	0.0912659	0.381861	0.330518	0.211337	0.0257972	0.34142	0.490096	0.994263	0.0162877	0.10802	0.0962505	0.646862	0.0694444	0.833333	0.0110358	0.62526	0.00525524	0.116667	0.0833333	0.0943859	0.993735	0.499955	0.961244	0.915748	0.844696	0.501142
57563_at	KLHL8	-0.216667	-0.390909	0.256235	0.0512315	-0.426316	-0.297351	-0.0836827	-0.0671937	-0.277287	-0.197167	-0.3	-0.450465	-0.212792	-0.535714	-1	-0.281345	0.153846	-0.382869	0.3	0.821429	-0.417582	0.290471	0.11826	0.905938	0.60525	0.0350678	0.00602739	0.415257	0.3802	0.149229	0.0312541	0.138341	0.00850785	0.143292	0.117857	0.166667	0.0393161	0.690322	0.0588336	0.741667	0.988095	0.0787093	0.993735	0.560565	0.999841	0.997454	0.610387	0.336443
22824_at	HSPA4L	-0.516667	-0.136364	-0.0961908	-0.165025	0.0315789	0.0360161	-0.108788	-0.328063	-0.42773	-0.186955	-0.103571	-0.640394	-0.174935	-0.5	-1	-0.0941883	-0.265734	-0.341589	-0.6	0.321429	-0.230769	0.0809	0.346756	0.313158	0.195327	0.553039	0.617563	0.390277	0.0633127	0.0491978	0.0388315	0.357212	0.000165377	0.191404	0.133333	0.166667	0.281599	0.201988	0.0827202	0.175	0.777778	0.223886	0.993735	0.834043	0.951949	0.837598	0.993185	0.999991
29941_at	PKN3	0.4	-0.427273	-0.103864	0.295074	0.0192982	-0.196412	-0.518833	-0.343874	0.100295	-0.394523	-0.075	-0.451013	-0.234163	0.321429	-1	-0.0489704	-0.356643	-0.244582	-0.5	0.5	-0.351648	0.865209	0.0963125	0.299456	0.940213	0.533026	0.0503144	0.0761837	0.0542759	0.64415	5.9601e-05	0.396286	0.00843476	0.119877	0.777778	0.166667	0.38206	0.128006	0.163298	0.225	0.882143	0.119587	0.993735	0.511167	0.951645	0.999889	0.988358	0.608248
5889_at	RAD51C	-0.333333	0.0181818	0.201973	-0.053202	-0.138596	0.0592555	0.0251048	-0.559289	-0.306786	-0.27328	-0.0535714	-0.632184	-0.189589	-0.285714	-0.5	-0.100568	-0.398601	0.157895	-0.5	-0.607143	-0.252747	0.192661	0.527008	0.848656	0.391799	0.285138	0.688707	0.525558	0.00315225	0.123894	0.0045786	0.426255	0.000206401	0.171782	0.277976	0.5	0.268471	0.100486	0.737641	0.225	0.0833333	0.202164	0.993735	0.969013	0.999841	0.932795	0.891056	0.999991
5526_at	PPP2R5B	0.166667	0.445455	0.311318	0.0576355	0.0421053	0.152414	0.426782	0.293478	0.592923	0.209339	0.317857	0.117132	0.513204	-0.178571	1	0.127867	-0.517483	0.252838	0.3	0.392857	-0.263736	0.338872	0.0863933	0.0534155	0.382985	0.43274	0.102001	0.125978	0.0868505	0.00774558	0.0238403	0.123964	0.275639	0.00309417	0.669246	0.166667	0.215847	0.958058	0.155044	0.341667	0.197817	0.81335	0.95835	0.49526	0.871489	0.998923	0.999959	0.523963
3835_at	KIF22	-0.0666667	-0.463636	0.0202795	-0.16601	0.107018	-0.0505366	-0.510465	-0.300395	-0.109145	-0.209899	0.264286	-0.229338	-0.222561	0.928571	-1	-0.43351	-0.223776	0.00722394	-0.1	0.285714	-0.857143	0.440046	0.0771636	0.540791	0.193899	0.671523	0.33745	0.0801333	0.0817103	0.343705	0.0235377	0.833277	0.119682	0.132252	0.998611	0.166667	0.00259952	0.242456	0.51312	0.475	0.75119	0.000130793	0.993735	0.472244	0.981259	0.836451	0.999938	0.999991
57213_at	SPRYD7	-0.233333	0.345455	0.0526172	0.308867	-0.614035	0.114051	-0.100419	-0.320158	-0.176992	-0.234375	0.282143	-0.660099	0.0903679	0.178571	-1	0.28097	-0.447552	-0.339525	-0.7	-0.535714	-0.395604	0.275854	0.856949	0.604847	0.94866	0.00307567	0.828665	0.398569	0.068225	0.255993	0.0130922	0.849441	9.45772e-05	0.673019	0.669246	0.166667	0.960476	0.0736027	0.0840692	0.116667	0.117857	0.0910979	0.993735	1	0.987366	0.999889	0.457488	0.999991
81562_at	LMAN2L	-0.116667	0.436364	0.359825	0.151232	0.319298	0.203823	0.527201	0.130435	0.315636	0.19216	0.25	0.603175	-0.0995268	-0.25	1	0.0268305	-0.013986	0.30031	-0.3	0.5	-0.368132	0.62823	0.0912659	0.0300024	0.215954	0.0912257	0.0441201	0.0723497	0.27577	0.116851	0.0348039	0.183867	0.000430803	0.689317	0.722024	0.166667	0.434732	0.521915	0.112659	0.741667	0.133333	0.895285	0.966844	0.505515	0.835999	0.932492	0.806398	0.404029
5208_at	PFKFB2	0.216667	0.236364	-0.121403	0.300493	0.101754	0.234742	-0.426782	0.339921	0.0088496	0.122882	-0.253571	0.739464	0.17982	0	0.5	0.348797	-0.321678	-0.0340557	0.3	-0.571429	0.472527	0.290471	0.242738	0.730855	0.0566586	0.339025	0.0244982	0.874022	0.056439	0.487026	0.124281	0.823107	6.30089e-06	0.184725	0.518254	0.5	0.0136982	0.851307	0.555601	0.341667	0.916667	0.0528596	0.95835	0.798034	0.999604	0.796701	0.965051	0.336655
29117_at	BRD7	0.316667	-0.445455	-0.35407	0.192611	-0.0578947	-0.0290074	-0.560674	-0.311265	-0.306786	-0.260959	0.0892857	-0.507389	-0.209128	-0.642857	-0.5	-0.180215	-0.363636	-0.0237358	-0.7	0.142857	-0.159341	0.807339	0.0863933	0.032262	0.842942	0.407359	0.404928	0.0581634	0.0740768	0.123894	0.00649068	0.628273	0.00323318	0.147579	0.0694444	0.5	0.132902	0.123128	0.463959	0.116667	0.643452	0.301966	0.993735	0.49221	0.859656	0.999889	0.944623	0.999991
10426_at	TUBGCP3	-0.0666667	-0.109091	-0.288298	0.0586207	-0.292982	-0.193293	-0.569043	-0.287549	0.386432	-0.197315	-0.0392857	-0.526546	0.00549534	0.0714286	-1	-0.0945635	-0.258741	-0.457172	-0.5	-0.285714	-0.445055	0.440046	0.37744	0.0684047	0.619941	0.111386	0.0531165	0.054902	0.0914345	0.930362	0.0311537	0.446464	0.002255	0.510851	0.580159	0.166667	0.280819	0.208469	0.029091	0.225	0.277976	0.0648967	0.993735	0.860689	0.880821	0.999889	0.758387	0.619295
5797_at	PTPRM	0.383333	0.754545	0.222253	0.131034	0.389474	0.101341	0.627621	0.297431	0.333335	0.108124	-0.025	0.0684182	0.214318	-0.142857	0.5	0.181434	-0.048951	0.374613	0.1	0.642857	0.346154	0.15625	0.00524089	0.127827	0.248228	0.0501242	0.199766	0.0351825	0.083886	0.103538	0.155197	0.538292	0.36434	0.14153	0.643452	0.5	0.131264	0.56551	0.0631528	0.475	0.0694444	0.123503	0.95835	0.190645	0.928044	0.944902	0.740147	0.657761
135154_at	C6orf57	-0.233333	-0.854545	0.0723487	0.193596	-0.0298246	-0.195372	0.0585779	-0.0780632	-0.22714	-0.26371	0.182143	-0.60208	-0.23172	-0.0357143	-1	0.245696	0.272727	-0.102167	0.1	-0.678571	-0.351648	0.275854	0.000824618	0.642765	0.844193	0.452668	0.0512353	0.559497	0.361387	0.198777	0.00601219	0.746663	0.000442342	0.122416	0.481746	0.166667	0.936766	0.810645	0.343224	0.608333	0.0547619	0.119587	0.993735	0.184513	0.990843	0.999889	0.957226	0.610955
8089_at	YEATS4	-0.116667	-0.836364	0.0534393	-0.124138	-0.138596	-0.230718	-0.251048	0.0523715	-0.0147493	-0.29092	0.460714	-0.457581	-0.156617	-0.142857	-1	-0.279844	0.020979	-0.360165	-0.5	0.107143	0.483516	0.387814	0.00128233	0.606449	0.259786	0.285138	0.026547	0.257337	0.595468	0.478382	0.00270315	0.958285	0.00759776	0.217657	0.39127	0.166667	0.0401542	0.530668	0.0712536	0.225	0.60873	0.953554	0.993735	0.184513	0.988097	0.883001	0.891056	0.501142
7272_at	TTK	-0.0333333	-0.0909091	-0.257605	0.0536946	-0.0140351	0.0312877	-0.527201	-0.271739	0.144543	-0.292485	-0.778571	-0.240285	-0.366356	0.75	0.5	-0.246822	0.0699301	0.242518	-0.7	-0.428571	-0.423077	0.474195	0.398296	0.0928452	0.610164	0.478448	0.6025	0.0723497	0.10448	0.703361	0.00257561	0.000493995	0.108595	0.0300874	0.975992	0.833333	0.0623422	0.591358	0.836702	0.116667	0.176786	0.0758002	0.993735	0.876604	0.896603	0.998956	0.967505	0.999991
22916_at	NCBP2	-0.416667	-0.281818	-0.288572	-0.299015	-0.077193	-0.187391	-0.225943	-0.33004	-0.129794	-0.054511	-0.257143	0.0530925	-0.366051	0.107143	0.5	-0.461748	-0.475524	-0.104231	0.3	-0.178571	-0.461538	0.134791	0.201068	0.06821	0.057584	0.376834	0.0587508	0.279423	0.0621263	0.315935	0.304925	0.176893	0.607022	0.0302025	0.60873	0.833333	0.00135322	0.0606597	0.340189	0.741667	0.356548	0.0574678	0.993735	0.686121	0.880821	0.671251	0.934509	0.640984
3685_at	ITGAV	0.216667	0.509091	0.022746	0.127586	0.0105263	0.142958	0.510465	0.556324	0.348084	0.244801	-0.217857	0.281883	0.168829	0.214286	-0.5	0.0344294	0.265734	0.244582	0	0.25	0.604396	0.290471	0.0570082	0.454267	0.253974	0.484192	0.116871	0.0801333	0.00331734	0.0932229	0.0100245	0.786712	0.0729607	0.199945	0.330754	0.833333	0.41648	0.201988	0.163298	0.525	0.297421	0.0160598	0.95835	0.405858	0.999604	0.950569	0.999959	0.542856
84186_at	ZCCHC7	0.15	-0.272727	-0.0942725	-0.214778	-0.280702	-0.187559	-0.67783	-0.212451	0.371683	-0.126193	0.1	-0.305966	-0.142879	0.464286	-0.5	-0.454993	-0.412587	-0.393189	-0.8	-0.321429	-0.0879121	0.661128	0.209083	0.316622	0.131006	0.12174	0.0585846	0.0224046	0.164433	0.921835	0.117972	0.642788	0.0567206	0.238557	0.866667	0.5	0.00158987	0.0922403	0.0537416	0.0666667	0.24881	0.389251	0.993735	0.694264	0.951999	0.78478	0.766795	0.640984
90381_at	C15orf42	-0.4	-0.236364	-0.00301453	-0.0246305	-0.310526	-0.0799799	-0.24268	0.410079	-0.306786	-0.296586	-0.207143	-0.174603	-0.25187	0.142857	-1	-0.0800225	-0.272727	-0.325077	-1	0.0714286	-0.582418	0.145596	0.242738	0.493927	0.449705	0.0976428	0.25323	0.264621	0.97377	0.123894	0.00226632	0.228886	0.186284	0.10251	0.643452	0.166667	0.311767	0.195616	0.0939426	0.00833333	0.580159	0.0201383	0.993735	0.739637	0.976542	0.959724	0.749888	0.977443
29089_at	UBE2T	-0.45	-0.3	-0.113182	0	0.00175439	-0.0592555	-0.468623	-0.585968	-0.147493	-0.208005	-0.389286	-0.310345	-0.0659441	0.464286	-1	-0.030114	0.13986	-0.24871	-0.3	-0.178571	-0.703297	0.114909	0.185534	0.283172	0.500509	0.504312	0.311392	0.101618	0.00195179	0.292838	0.0245744	0.0762386	0.0540863	0.37191	0.866667	0.166667	0.426826	0.674463	0.159138	0.341667	0.356548	0.00477832	0.993735	0.66317	0.947666	0.976807	0.977683	0.999991
157570_at	ESCO2	0	0.0636364	-0.0243903	0.0453202	-0.282456	-0.100838	-0.577411	-0.335968	-0.592923	-0.29069	-0.360714	-0.503558	-0.239047	0.321429	-1	-0.0267367	0.188811	-0.0113519	-0.5	0.107143	-0.137363	0.509215	0.580588	0.450976	0.593392	0.120223	0.200943	0.0517534	0.0586655	0.00774558	0.00272242	0.0934842	0.00346704	0.114903	0.777778	0.166667	0.434958	0.728563	0.483601	0.225	0.60873	0.328	0.993735	1	0.971948	0.996281	0.764307	0.907642
79023_at	NUP37	-0.233333	-0.363636	-0.136202	-0.297044	-0.0245614	0.00942321	-0.702935	-0.314229	-0.330385	-0.24182	-0.225	-0.472359	-0.208212	-0.142857	-0.5	-0.218678	-0.146853	0.00103199	-0.3	-0.142857	-0.131868	0.275854	0.136586	0.244756	0.0588354	0.461246	0.53122	0.0173351	0.0720873	0.105686	0.0108313	0.20948	0.00596566	0.148663	0.39127	0.5	0.0876037	0.325537	0.503281	0.341667	0.39127	0.334635	0.993735	0.592958	0.933606	0.671294	0.958	0.999991
54843_at	SYTL2	0.3	0.718182	-0.0205536	0.00689655	0.357895	0.197082	0.19247	0.623518	-0.0294987	0.1579	-0.446429	0.145594	-0.00824302	0.25	0.5	0.260988	0.405594	0.0361197	0	0.571429	0.32967	0.218312	0.00839962	0.541341	0.486251	0.066454	0.0497272	0.309903	0.000928568	0.543179	0.0685903	0.952824	0.229044	0.516275	0.297421	0.5	0.0519087	0.0963061	0.444399	0.525	0.1	0.135729	0.95835	0.204081	0.999604	0.999976	0.773902	0.420894
153241_at	CEP120	-0.333333	-0.3	-0.022746	-0.24532	-0.238596	-0.342354	-0.158997	-0.0256917	0.233039	-0.229664	0.189286	-0.649152	0.277515	0.142857	-0.5	-0.0954079	-0.244755	-0.356037	-0.3	0.0714286	-0.230769	0.192661	0.185534	0.454267	0.0994286	0.161896	0.00181904	0.34142	0.454173	0.807465	0.0147206	0.75495	0.000129637	0.919465	0.643452	0.5	0.279067	0.221752	0.073698	0.341667	0.580159	0.223886	0.993735	0.66317	0.971948	0.743016	0.803891	0.242851
2799_at	GNS	0.333333	0.6	0.527816	0.297044	-0.363158	0.0961771	0.150629	0.327075	0.194691	0.188635	0.407143	0.263273	0.29339	-0.214286	-1	0.0604156	-0.0979021	0.325077	0.1	0.321429	0.159341	0.192661	0.0280894	0.00194657	0.0588354	0.937468	0.21204	0.349442	0.0639121	0.234978	0.0374926	0.0666556	0.0876635	0.0687356	0.702579	1	0.355571	0.62526	0.0939426	0.475	0.24881	0.301966	0.95835	0.296703	0.726739	0.800811	0.999959	0.673264
125950_at	RAVER1	-0.266667	-0.5	-0.168265	-0.132512	-0.0807018	0.0300134	-0.217575	0.168972	-0.0235989	0.0236607	0.171429	-0.0996169	-0.219814	-0.571429	1	-0.26474	-0.398601	-0.556244	-0.1	-0.5	-0.868132	0.246666	0.0607146	0.196024	0.245786	0.371355	0.598414	0.286937	0.7818	0.465435	0.587593	0.733985	0.306364	0.1353	0.1	1	0.049382	0.100486	0.00910261	0.475	0.133333	6.22886e-05	0.993735	0.42708	0.915654	0.875394	0.932891	0.999991
22794_at	CASC3	0.0666667	0.363636	0.0380927	-0.306404	-0.236842	-0.1	-0.167365	-0.278656	-0.365783	-0.257039	-0.228571	-0.146689	-0.229889	-0.178571	-1	-0.369999	-0.27972	-0.147575	0.1	-0.0357143	-0.637363	0.578409	0.869701	0.576304	0.0530688	0.163726	0.202913	0.333452	0.0986241	0.0817651	0.00722968	0.205708	0.22734	0.124344	0.356548	0.166667	0.00938791	0.189355	0.278898	0.608333	0.481746	0.0111443	0.993735	1	0.983451	0.660485	0.806791	0.911139
8317_at	CDC7	-0.35	-0.190909	-0.154563	-0.444335	-0.289474	-0.129142	-0.100419	-0.213439	-0.230089	-0.225794	0.207143	-0.487685	-0.286063	0	-0.5	-0.164079	0.230769	-0.0381837	-0.7	-0.535714	-0.0604396	0.179291	0.288129	0.216133	0.00828209	0.114282	0.141208	0.398569	0.163289	0.195642	0.0161838	0.775067	0.00459543	0.0740153	0.518254	0.5	0.155841	0.771449	0.44115	0.116667	0.117857	0.424494	0.993735	0.7852	0.923008	0.533114	0.760572	0.825933
4172_at	MCM3	-0.216667	-0.127273	-0.0561798	-0.0522167	-0.0421053	-0.115694	-0.142261	-0.351779	-0.407081	-0.230192	-0.310714	-0.299945	-0.461914	0.607143	-0.5	-0.17074	0.027972	-0.0175439	-0.7	0.142857	-0.703297	0.290471	0.356896	0.388226	0.393766	0.43274	0.167934	0.357516	0.0501364	0.0588009	0.0145303	0.129595	0.0604987	0.00764219	0.930556	0.5	0.146086	0.539408	0.473773	0.116667	0.643452	0.00477832	0.993735	0.841245	0.961244	0.933248	0.94662	0.867234
154007_at	SNRNP48	-0.0666667	-0.536364	0.161962	-0.236946	-0.442105	-0.255936	-0.0753145	-0.316206	-0.321535	-0.275421	-0.364286	-0.26601	-0.315677	0.5	-0.5	0.137342	-0.34965	-0.0897833	-0.1	0.357143	-0.252747	0.440046	0.0468212	0.794862	0.107499	0.0297907	0.0157449	0.423647	0.0707827	0.1123	0.00430234	0.0911966	0.0853783	0.0543557	0.882143	0.5	0.800972	0.133002	0.361632	0.475	0.802183	0.202164	0.993735	0.385219	0.999841	0.754533	0.579264	0.443576
129787_at	TMEM18	0.0666667	-0.109091	-0.0983832	-0.257635	-0.233333	-0.119584	0.0502096	-0.324111	-0.424781	-0.0633395	-0.0285714	-0.10509	0.113876	0.142857	-1	-0.251794	-0.685315	-0.370485	0.9	-0.964286	-0.269231	0.578409	0.37744	0.309217	0.088346	0.167423	0.159894	0.551036	0.0657353	0.0504965	0.276561	0.461708	0.296608	0.714154	0.643452	0.166667	0.0585151	0.00865251	0.0653961	0.991667	0.00138889	0.18665	0.993735	0.860689	0.951949	0.726036	0.811121	0.853162
23399_at	CTDNEP1	-0.333333	0.0545455	-0.229104	-0.283744	-0.252632	0.0107981	-0.142261	-0.254941	-0.362833	-0.0674079	0.382143	-0.646962	0.0543428	-0.107143	0.5	-0.293072	-0.566434	-0.21775	-0.1	0.535714	-0.472527	0.192661	0.569948	0.120456	0.0678225	0.147706	0.535756	0.357516	0.119678	0.0836058	0.263933	0.921736	0.000137871	0.606116	0.419841	0.833333	0.0332302	0.0295171	0.191907	0.475	0.9	0.0528596	0.993735	0.996332	0.900132	0.688864	0.791393	0.999991
55816_at	DOK5	-0.35	-0.163636	0.315977	-0.0399015	0.175439	-0.0167002	0.393309	-0.307312	0.321535	0.129603	-0.164286	0.692939	0.253396	0	-1	0.478822	0.356643	-0.170279	0.5	-0.25	0.351648	0.83187	0.692787	0.0507064	0.58245	0.235448	0.555169	0.147495	0.923894	0.1123	0.111712	0.725373	3.38555e-05	0.101098	0.518254	1	0.000887229	0.128006	0.753697	0.225	0.722024	0.119587	0.96798	1	0.871489	0.999976	0.924696	0.923864
6387_at	CXCL12	-0.266667	0.309091	0.745958	0.218719	0.119298	0.105265	0.200839	-0.027668	0.699118	0.14329	-0.357143	0.242474	-0.147764	-0.178571	1	0.0724237	-0.0979021	-0.133127	-0.1	0.0714286	-0.043956	0.768505	0.17802	2.60074e-06	0.126597	0.312894	0.190729	0.30218	0.551192	0.00129047	0.0889367	0.906516	0.106466	0.76899	0.669246	0.166667	0.328483	0.62526	0.704106	0.608333	0.453175	0.561239	0.966844	0.694804	0.0336796	0.871377	0.957428	0.647429
4841_at	NONO	-0.183333	-0.372727	-0.26199	-0.0955665	0.0947368	-0.232059	-0.552306	-0.19664	-0.244839	-0.182689	-0.0464286	-0.0623974	0.0174019	-0.142857	-0.5	-0.386322	-0.251748	-0.44066	0.3	-0.535714	-0.417582	0.32182	0.130299	0.0890258	0.310332	0.652986	0.025849	0.0615383	0.183405	0.180376	0.0424037	0.43634	0.37593	0.534327	0.39127	0.5	0.00690301	0.215058	0.0343954	0.741667	0.117857	0.0787093	0.993735	0.582858	0.893348	0.909006	0.999938	0.501142
5347_at	PLK1	0.15	-0.354545	-0.168265	-0.0502463	-0.00350877	0.203892	-0.510465	-0.317194	-0.286137	-0.0936463	-0.196429	-0.312534	-0.0705236	-0.678571	1	-0.312304	-0.475524	0.0257998	-0.6	0.285714	-0.807692	0.661128	0.143051	0.196024	0.397706	0.495688	0.955949	0.0801333	0.0701368	0.141328	0.189994	0.240957	0.0528044	0.363339	0.0547619	1	0.0248853	0.0606597	0.542572	0.175	0.75119	0.000711551	0.993735	0.602836	0.915654	0.935057	0.974667	0.999991
56180_at	MOSPD1	0.183333	0.427273	-0.0523432	0.29803	-0.077193	0.210597	0.384941	0.0256917	0.66667	0.124941	0.242857	0.0990695	0.169745	-0.25	1	0.256766	0.398601	0.0939112	-0.9	0.75	0.241758	0.32182	0.0963125	0.604313	0.0582072	0.625908	0.0390023	0.153149	0.454173	0.00239783	0.120331	0.190996	0.307347	0.19865	0.722024	0.166667	0.0548678	0.100486	0.355461	0.991667	0.0331349	0.212879	0.95835	0.519903	0.999604	0.797654	0.999959	0.386738
134728_at	IRAK1BP1	-0.333333	-0.545455	-0.174569	-0.357143	-0.154386	0.0561033	0.0334731	-0.311265	-0.309736	-0.28985	-0.146429	-0.310345	-0.307129	-0.285714	-1	0.0372438	0.195804	-0.149639	-0.2	-0.428571	-0.203297	0.192661	0.0437265	0.187145	0.0289371	0.263282	0.679385	0.534064	0.0740768	0.121518	0.00279362	0.301192	0.0540863	0.05958	0.277976	0.166667	0.590239	0.73595	0.276109	0.391667	0.176786	0.252627	0.993735	0.374015	0.915654	0.625601	0.877156	0.999991
100132356_at	LOC100132356	-0.316667	0.918182	0.165799	0.113793	-0.184211	-0.213447	0.184102	0.182806	-0.289087	-0.138201	0.075	0.100712	-0.213403	-0.0714286	0.5	0.0614475	-0.433566	-0.00515996	0.3	0.142857	-0.225275	0.807339	0	0.199562	0.277608	0.777875	0.963027	0.317691	0.201018	0.861249	0.903028	0.396286	0.304402	0.857414	0.580159	0.5	0.353213	0.922892	0.509841	0.341667	0.39127	0.776114	0.96798	0	0.966781	0.955617	0.999959	0.999989
140809_at	SRXN1	0.3	0.918182	-0.0594684	0.155665	-0.177193	0.235848	-0.0334731	-0.498024	-0.088496	-0.00167181	-0.05	-0.283525	0.164555	0.142857	0.5	-0.279844	-0.573427	-0.296182	0.4	0.142857	-0.258242	0.218312	0	0.618139	0.209195	0.769038	0.0239582	0.534064	0.991758	0.627754	0.506239	0.573745	0.928643	0.206049	0.39127	0.5	0.959846	0.973957	0.885677	0.258333	0.39127	0.808254	0.95835	0	0.999604	0.928085	0.999959	0.336655
1725_at	DHPS	-0.233333	-0.318182	-0.0611127	-0.0236453	0.37193	-0.262542	-0.225943	-0.193676	0.0353984	-0.112687	0.503571	-0.287904	0.00274767	-0.107143	0.5	-0.221774	-0.293706	-0.281734	0.6	-0.535714	-0.906593	0.275854	0.170677	0.37869	0.451727	0.942131	0.0136268	0.279423	0.1871	0.551775	0.145148	0.971892	0.0686143	0.505426	0.419841	0.833333	0.0845128	0.177166	0.128216	0.883333	0.117857	0	0.993735	0.644019	0.961244	0.959724	0.999938	0.423497
23552_at	CDK20	-0.05	-0.954545	0.227186	0.415764	0.196491	-0.116834	0.200839	0.286561	-0.377583	-0.0370352	0.192857	0.347564	-0.0494581	-0.571429	-1	0.0451241	-0.244755	-0.0753354	0.6	-0.0714286	0.104396	0.455809	0	0.877509	0.987213	0.792896	0.165552	0.69782	0.908565	0.0746741	0.364463	0.759043	0.964954	0.403236	0.1	0.166667	0.608911	0.221752	0.383489	0.883333	0.453175	0.638376	0.993735	0	0.999841	0.999889	0.999938	0.862387
257396_at	LOC257396	0.366667	0.918182	-0.0068512	0.037931	0.135088	0.210832	-0.217575	-0.532609	-0.274337	-0.0228701	0.121429	-0.168582	0.158754	-0.285714	-0.5	0.241287	0	0.0402477	0.2	0.178571	-0.258242	0.16813	0	0.513801	0.422545	0.290102	0.0388338	0.713063	0.99516	0.84808	0.584711	0.333445	0.806033	0.214497	0.75119	0.833333	0.0668196	0.504385	0.437904	0.391667	0.356548	0.808254	0.95835	0	0.999604	0.999976	0.944453	0.386738
4254_at	KITLG	0.266667	0.918182	-0.0846808	0.165025	-0.0859649	0.204997	-0.426782	0.108696	0.109145	-0.000897674	-0.407143	-0.19376	0.107159	-0.0714286	1	0.223744	-0.440559	-0.114551	-0.6	-0.142857	0.164835	0.246666	0	0.665831	0.195327	0.639529	0.0431971	0.874022	0.310172	0.343705	0.50335	0.935154	0.839845	0.297362	0.580159	0.166667	0.0825872	0.926397	0.677819	0.883333	0.643452	0.295591	0.95835	0	0.999604	0.917144	0.999959	0.399859
5522_at	PPP2R2C	-0.166667	0.927273	0.0964649	-0.133498	0.0140351	0.0289738	0.117156	-0.250988	0.0973456	-0.133259	-0.339286	0.0426929	0.29858	0.142857	-0.5	0.140157	-0.216783	-0.190918	0	0.321429	0.0934066	0.67818	0	0.312664	0.756643	0.478448	0.405036	0.382023	0.877494	0.359928	0.894739	0.8945	0.414565	0.0651644	0.39127	0.833333	0.194182	0.757544	0.779322	0.525	0.24881	0.382291	0.966844	0	0.999604	0.999976	0.999959	0.838697
56912_at	IFT46	0.15	-0.190909	-0.345849	-0.0157635	0.364912	0.116499	0.184102	0.117589	-0.315636	0.0550546	0.860714	0.184455	0.000915891	-0.642857	1	-0.0124771	-0.13986	0.0299278	0.6	0.178571	-0.373626	0.354034	0.721223	0.964284	0.53307	0.0625319	0.16625	0.317691	0.295884	0.883149	0.303142	0	0.172919	0.498191	0.945238	0.166667	0.530455	0.674463	0.454166	0.175	0.356548	0.898806	0.95835	1	0.999604	0.999976	0.760364	0.616441
5886_at	RAD23A	0.133333	-0.4	-0.147164	0.0896552	0.478947	-0.106338	-0.0585779	-0.258893	-0.123894	-0.0296891	0.585714	-0.159278	0.0274767	-0.321429	0.5	-0.0715793	-0.454545	-0.0815273	0.6	-0.642857	-0.895604	0.645966	0.112507	0.227442	0.679639	0.980545	0.188301	0.440503	0.115976	0.323783	0.390591	0.988376	0.208252	0.554106	0.24881	0.833333	0.330361	0.0702065	0.374075	0.883333	0.0694444	0	0.993735	0.549384	0.923836	0.999889	0.999938	0.896177
81578_at	COL21A1	-0.15	-0.927273	0.233489	0.0714286	0.192982	-0.0965124	-0.443519	0.187747	0.141594	0.192637	0.378571	-0.0492611	0.287895	0.142857	-0.5	-0.17984	-0.454545	-0.0381837	0.7	-0.285714	0.0549451	0.354034	0	0.884111	0.645006	0.788663	0.21123	0.115892	0.806645	0.69954	0.965548	0.919674	0.401579	0.927331	0.643452	0.5	0.133409	0.0702065	0.44115	0.933333	0.277976	0.575506	0.993735	0	0.999841	0.999889	0.999938	0.919162
84101_at	USP44	-0.25	-0.936364	-0.21869	0.0428571	-0.203509	0.037391	0.368204	0.143281	-0.0619472	0.126803	-0.125	0.368911	-0.252786	0.0357143	0.5	-0.27581	0.034965	0.0443756	0.6	-0.285714	0.362637	0.260317	0	0.131775	0.588426	0.200843	0.621912	0.83522	0.745151	0.409859	0.883164	0.32876	0.973113	0.101661	0.546825	0.833333	0.0424755	0.548131	0.571807	0.883333	0.277976	0.891685	0.993735	0	0.900132	0.995695	0.840631	0.999991
9534_at	ZNF254	-0.1	-0.936364	0.0671417	-0.144335	-0.294737	-0.125386	0.410045	-0.0592885	-0.0766965	-0.0252419	0.314286	-0.0415982	-0.30316	-0.107143	-0.5	-0.0551621	0.496503	0.226006	-0.1	-0.25	-0.0824176	0.404991	0	0.632871	0.226703	0.109957	0.14837	0.863485	0.394056	0.388851	0.406656	0.876036	0.416738	0.0621273	0.419841	0.5	0.367655	0.950624	0.819417	0.475	0.297421	0.396243	0.993735	0	0.990414	0.86551	0.755005	0.835025
9700_at	ESPL1	-0.183333	-0.5	-0.229378	-0.104926	0.0473684	-0.0716968	-0.543938	-0.186759	0.00589973	-0.210212	-0.271429	-0.234811	-0.27721	-0.214286	-0.5	-0.0637929	-0.398601	-0.199174	-0.2	-0.321429	-0.785714	0.32182	0.0607146	0.120167	0.293326	0.578578	0.275787	0.0650273	0.19589	0.50865	0.0233699	0.163411	0.114047	0.0807753	0.330754	0.5	0.347874	0.100486	0.213279	0.391667	0.24881	0.00117027	0.993735	0.42708	0.900132	0.897697	0.999938	0.999991
64693_at	CTAGE1	0.383333	-0.2	-0.160866	0.159113	-0.152632	-0.182025	-0.995825	0.141304	-0.253688	-0.07874	0.0178571	-0.0788177	-0.180736	-0.357143	-0.5	0.0783339	0.0839161	-0.141383	-0.5	-0.142857	0.32967	0.854404	0.278777	0.206747	0.79671	0.265671	0.0642632	7.71223e-09	0.742212	0.171546	0.230349	0.528099	0.344603	0.183488	0.222222	0.5	0.684549	0.608402	0.287341	0.225	0.39127	0.868426	0.993735	0.777381	0.915654	0.999889	0.87811	0.651673
3930_at	LBR	-0.45	-0.263636	-0.296246	-0.123153	-0.221053	-0.275788	-0.0251048	0.128458	-0.22419	-0.179938	-0.525	-0.280788	-0.227141	0.785714	-1	-0.239598	-0.0909091	-0.149639	-0.6	-0.178571	-0.258242	0.114909	0.217261	0.0629204	0.261459	0.180755	0.0101001	0.474442	0.722706	0.201938	0.0448423	0.0235522	0.0737721	0.127272	0.982937	0.166667	0.068232	0.391598	0.276109	0.175	0.356548	0.196918	0.993735	0.706563	0.871465	0.88448	0.823059	0.38812
[truncated: 23 more columns]

## Sheet: Irinotecan
ProbeID	GeneSymbol	autonomic_ganglia.rho	bone.rho	breast.rho	central_nervous_system.rho	endometrium.rho	haematopoietic_and_lymphoid_tissue.rho	kidney.rho	large_intestine.rho	liver.rho	lung.rho	oesophagus.rho	ovary.rho	pancreas.rho	pleura.rho	prostate.rho	skin.rho	soft_tissue.rho	stomach.rho	thyroid.rho	urinary_tract.rho	autonomic_ganglia.pv	bone.pv	breast.pv	central_nervous_system.pv	endometrium.pv	haematopoietic_and_lymphoid_tissue.pv	kidney.pv	large_intestine.pv	liver.pv	lung.pv	oesophagus.pv	ovary.pv	pancreas.pv	pleura.pv	prostate.pv	skin.pv	soft_tissue.pv	stomach.pv	thyroid.pv	urinary_tract.pv	autonomic_ganglia.fdr	bone.fdr	breast.fdr	central_nervous_system.fdr	endometrium.fdr	haematopoietic_and_lymphoid_tissue.fdr	kidney.fdr	large_intestine.fdr
91607_at	SLFN11	0.5	-0.8	0.00294118	-0.757895	0.181319	-0.447602	-0.785714	-0.335165	-0.536364	-0.591173	-0.3	-0.505929	-0.640351	-0.4	-0.5	-0.0572581	-1	-0.52381	-1	-0.461538	0.833333	0.00691413	0.506556	8.23973e-05	0.729329	0.00055389	0.0240079	0.131574	0.0468212	1.37656e-05	0.341667	0.00743795	0.00195322	0.375	0.5	0.379522	0.0416667	0.0983135	0.00833333	0.0574678	1	0.344201	0.951399	0.533522	0.999928	0.145348	0.952758	0.951747
4998_at	ORC1	-0.5	-0.6	-0.617647	-0.380451	-0.39011	-0.0878733	-0.0714286	-0.00549451	-0.763636	-0.0905138	-0.2	-0.504941	-0.649123	-1	-0.5	-0.422581	0.6	0	-0.9	-0.412088	0.5	0.0483989	0.00629084	0.0494017	0.0943859	0.269334	0.453175	0.496385	0.00460799	0.276565	0.391667	0.00754863	0.00166423	0.0416667	0.5	0.00932033	0.833333	0.511607	0.0416667	0.081693	1	0.530259	0.535963	0.998946	0.999928	0.845837	0.963939	0.967372
60386_at	SLC25A19	-1	-0.616667	-0.467647	-0.538346	-0.351648	0.11819	-0.178571	-0.461538	-0.527273	-0.117918	-0.9	-0.459486	-0.62807	-0.2	0.5	-0.300403	-0.8	0.142857	-0.9	-0.774725	0.166667	0.0428627	0.0349087	0.00785329	0.119587	0.796354	0.356548	0.0574678	0.0500644	0.219583	0.0416667	0.0143188	0.00242554	0.458333	0.833333	0.0503843	0.166667	0.648338	0.0416667	0.00146169	1	0.518274	0.616322	0.998946	0.999928	0.999999	0.962748	0.951747
6636_at	SNRPF	0.5	-0.733333	-0.1	-0.0300752	0.483516	-0.182805	0.0714286	0.175824	-0.872727	-0.340316	0	-0.625494	-0.550877	-0.8	-1	-0.258871	0.6	-0.666667	-0.9	-0.516484	0.833333	0.0155616	0.356565	0.450664	0.953554	0.0992815	0.580159	0.723189	0.000474489	0.0113299	0.525	0.00089074	0.00799982	0.166667	0.166667	0.079629	0.833333	0.0415427	0.0416667	0.0370216	1	0.418097	0.888497	0.998946	0.999928	0.61399	0.971498	0.982544
4669_at	NAGLU	-0.5	0.716667	0.458824	0.219549	0.604396	0.37086	0.821429	0.412088	-0.490909	0.308037	0.8	0.0839921	0.0315789	0.4	-1	-0.0907258	0.8	0.785714	-0.5	0.615385	0.833333	0.0184331	0.0379025	0.175368	0.0160598	0.00385539	0.0170635	0.081693	0.939285	0.0199891	0.0666667	0.351255	0.449813	0.375	1	0.687679	0.166667	0.0139633	0.825	0.0142699	0.979903	0.415869	0.734787	0.951664	0.759029	0.162573	0.99807	0.999236
9774_at	BCLAF1	1	-0.683333	0.291176	0.178947	-0.0824176	-0.166697	-0.0357143	-0.851648	0.181818	-0.410408	-0.9	-0.410079	-0.277193	0.4	-1	-0.025	0.4	-0.833333	-0.9	-0.489011	1	0.0251598	0.865964	0.77762	0.396243	0.120785	0.481746	0.00017176	0.711871	0.00271699	0.0416667	0.0265359	0.12481	0.791667	0.166667	0.446997	0.791667	0.00768849	0.0416667	0.0464459	1	0.462812	0.99996	0.998946	0.999928	0.654463	0.963939	0.370715
2896_at	GRN	-1	0.866667	0.161765	0.393985	0.318681	0.30009	0.857143	0.549451	-0.3	0.414097	0.9	0.298419	-0.0789474	0	1	0.115323	-0.8	-0.571429	0.9	-0.0714286	1	0.00225419	0.274303	0.0433303	0.144277	0.016398	0.0119048	0.0276405	0.82198	0.00250011	0.0416667	0.0831563	0.628645	0.541667	0.166667	0.267615	0.958333	0.933854	0.0416667	0.596735	1	0.316963	1	0.912162	0.877648	0.282762	0.99807	0.999236
4924_at	NUCB1	-0.5	0.633333	-0.0647059	-0.362406	-0.142857	0.559638	0.821429	0.626374	-0.409091	0.347167	0.9	0.395257	0.0684211	-0.4	0.5	-0.2875	0.4	0.190476	0.9	0.0879121	0.833333	0.0380181	0.597429	0.942343	0.685121	1.35948e-05	0.0170635	0.0126344	0.898466	0.00997414	0.0416667	0.0314738	0.390632	0.791667	0.5	0.941849	0.375	0.332292	0.0416667	0.389251	0.979903	0.477531	1	0.990185	0.951011	0.0220065	0.99807	0.999236
100652850_at	LOC100652850	1	-0.15	0.714706	0.427068	0.554945	0.0907692	-0.0714286	-0.241758	0.545455	-0.168906	0.3	0.368577	0.0526316	0.8	-1	0.409274	0.2	0.47619	0.9	0.505495	0.166667	0.661128	0.00129422	0.0308627	0.0262662	0.262661	0.580159	0.792515	0.0437265	0.866985	0.341667	0.0421334	0.415784	0.166667	1	0.0115147	0.458333	0.121528	0.0416667	0.0406076	0.925132	1	0.492944	0.912162	0.846808	0.811669	0.99807	0.999236
55706_at	TMEM48	-0.5	-0.35	-0.582353	-0.403008	0.032967	0.0377376	0.0357143	-0.241758	-0.572727	-0.0748353	-0.8	-0.222332	-0.77193	-0.8	0.5	-0.472177	-0.4	0.0952381	-0.9	-0.543956	0.5	0.179291	0.0100199	0.039607	0.546899	0.604181	0.546825	0.212879	0.0353006	0.312055	0.0666667	0.153212	8.15943e-05	0.166667	0.833333	0.00395596	0.375	0.603497	0.0416667	0.029067	1	0.720166	0.553653	0.998946	0.999928	0.999999	0.971498	0.951747
54475_at	NLE1	1	0.316667	0.0382353	-0.38797	-0.285714	-0.120452	-0.0357143	-0.159341	-0.809091	0.0187088	-1	-0.518775	-0.549123	-0.4	-1	-0.527419	-0.4	0.309524	-0.3	-0.681319	1	0.807339	0.558807	0.0459552	0.171823	0.199342	0.481746	0.301966	0.00221401	0.548918	0.00833333	0.00611677	0.00819612	0.375	0.166667	0.00131784	0.375	0.786062	0.341667	0.00646466	1	0.999997	0.960392	0.998946	0.999928	0.77197	0.963939	0.951774
51010_at	EXOSC3	-1	0.333333	-0.488235	-0.246617	-0.032967	-0.0219005	-0.642857	-0.467033	-0.572727	-0.311858	-0.9	-0.546443	-0.608772	-0.2	-0.5	-0.463306	0.6	0.404762	-0.5	-0.362637	0.166667	0.820709	0.028614	0.146603	0.460293	0.439283	0.0694444	0.0551299	0.0353006	0.0187414	0.0416667	0.00392086	0.00335342	0.458333	0.5	0.00465021	0.833333	0.850397	0.225	0.111993	1	0.999997	0.597663	0.998946	0.999928	0.969667	0.952758	0.951747
9212_at	AURKB	0.5	-0.0833333	-0.335294	-0.38797	-0.406593	-0.359276	-0.392857	-0.17033	-0.772727	0.0650856	0.2	-0.499012	-0.394737	0.8	-0.5	-0.363306	-0.4	-0.142857	-0.1	-0.664835	0.833333	0.421591	0.102088	0.0459552	0.084752	0.00498948	0.197817	0.289272	0.00403083	0.665271	0.658333	0.00824161	0.0477219	0.958333	0.5	0.0226334	0.375	0.376017	0.475	0.00799774	1	0.924104	0.724801	0.998946	0.999928	0.235029	0.957658	0.951747
79954_at	NOL10	1	-0.0333333	-0.238235	-0.452632	-0.461538	-0.021448	-0.5	0.269231	-0.645455	0.00619236	-1	-0.453557	-0.408772	-1	-0.5	-0.354839	-0.4	-0.285714	-0.5	-0.384615	1	0.474195	0.186465	0.0232877	0.0574678	0.440531	0.133333	0.818369	0.0185005	0.516342	0.00833333	0.0154827	0.041735	0.0416667	0.5	0.0254111	0.375	0.250397	0.225	0.0977511	1	0.954583	0.790418	0.998946	0.999928	0.970051	0.952758	0.98502
10197_at	PSME3	-0.5	0.533333	-0.0529412	-0.0165414	-0.296703	0.0146606	0.107143	0.153846	-0.718182	-0.00935441	0.2	-0.646245	-0.461404	-1	-0.5	-0.435887	0	0.452381	-0.9	-0.769231	0.5	0.933612	0.423943	0.473389	0.162326	0.54094	0.60873	0.698034	0.00839962	0.475754	0.658333	0.000565819	0.0241958	0.0416667	0.5	0.00748737	0.541667	0.878472	0.0416667	0.00162504	1	0.999997	0.913943	0.998946	0.999928	0.999999	0.971498	0.980322
29078_at	NDUFAF4	0.5	-0.6	-0.155882	-0.087218	-0.0989011	-0.0234389	0.321429	-0.631868	-0.0363636	-0.46996	-0.8	-0.52668	-0.408772	0.8	-1	0.000403226	-1	-0.0952381	-0.9	-0.0714286	0.833333	0.0483989	0.281752	0.357171	0.375365	0.435045	0.777778	0.0118717	0.462213	0.000635454	0.0666667	0.00540505	0.041735	0.958333	0.166667	0.501296	0.0416667	0.420064	0.0416667	0.410316	1	0.530259	0.84952	0.998946	0.999928	0.968012	0.978171	0.945755
2799_at	GNS	-1	0.55	0.664706	0.0706767	0.395604	0.353484	0.214286	0.549451	-0.190909	0.302635	0.9	0.437747	0.108772	0	-1	0.319758	-0.8	-0.547619	0.5	0.307692	1	0.0663883	0.0031203	0.383665	0.0910979	0.00565801	0.330754	0.0276405	0.721223	0.0218694	0.0416667	0.018963	0.328477	0.541667	1	0.0399554	0.958333	0.92443	0.225	0.153144	1	0.558628	0.595522	0.958589	0.876827	0.182622	0.99807	0.999236
494143_at	CHAC2	-0.5	-0.183333	-0.482353	-0.479699	-0.538462	0.240633	0.535714	-0.258242	-0.136364	-0.0703557	-0.8	-0.579051	-0.538596	-0.4	0.5	-0.354435	0.2	0.357143	-0.9	-0.362637	0.5	0.32182	0.030317	0.016941	0.0305468	0.955549	0.9	0.196918	0.346756	0.322536	0.0666667	0.00221799	0.00945715	0.375	0.833333	0.0255499	0.625	0.820064	0.0416667	0.111993	1	0.857701	0.602155	0.998946	0.999928	0.999999	0.987879	0.951747
57035_at	C1orf63	0.5	-0.4	0.158824	0.58797	0.934066	0.0673303	-0.464286	-0.0989011	-0.218182	-0.176416	0.8	0.443676	0.421053	-0.8	-0.5	0.325806	-1	0.47619	0.9	0.0494505	0.5	0.865209	0.278016	0.00370709	0	0.318913	0.866667	0.631524	0.748467	0.877435	0.0666667	0.0175912	0.0369762	0.958333	0.833333	0.0370679	1	0.121528	0.0416667	0.438761	0.947746	1	1	0.912162	0	0.86245	0.99807	0.999236
7112_at	TMPO	0.5	-0.8	-0.208824	-0.130827	0.0769231	-0.396652	-0.107143	-0.164835	0.154545	-0.374967	-0.8	-0.758893	-0.596491	-0.6	-1	0.0153226	0.8	-0.714286	-0.7	-0.258242	0.833333	0.00691413	0.218161	0.290616	0.603757	0.00210381	0.419841	0.295591	0.683065	0.005793	0.0666667	2.09922e-05	0.00408177	0.208333	0.166667	0.533238	0.958333	0.0287946	0.116667	0.196918	1	0.344201	0.806504	0.998946	0.999928	0.186605	0.963939	0.951774
113791_at	PIK3IP1	0.5	0.866667	-0.0823529	-0.081203	-0.208791	0.292308	0.857143	0.285714	0.127273	0.387879	0.6	0.656126	0.698246	0.4	-0.5	0.0697581	-0.2	-0.380952	1	0.032967	0.5	0.00225419	0.62272	0.635661	0.759074	0.0188893	0.0119048	0.171823	0.356896	0.00443469	0.175	0.000450502	0.000614361	0.375	0.833333	0.354185	0.625	0.836582	0.00833333	0.460293	0.947746	0.316963	1	0.970156	0.954744	0.300881	0.99807	0.999236
26747_at	NUFIP1	0.5	-0.316667	-0.0970588	-0.326316	-0.142857	-0.202986	0.178571	0.043956	-0.654545	-0.426877	-0.7	-0.677866	0.331579	-0.8	1	-0.308065	0.6	-0.928571	-0.9	-0.461538	0.833333	0.20504	0.360679	0.0801122	0.321414	0.0763909	0.669246	0.561239	0.0169126	0.00186164	0.116667	0.000264611	0.918425	0.166667	1	0.0460323	0.833333	0.00111607	0.0416667	0.0574678	1	0.743773	0.890353	0.998946	0.999928	0.56272	0.971498	0.969141
165055_at	CCDC138	0.5	-0.316667	-0.138235	-0.303759	-0.483516	-0.0762896	0.0714286	-0.406593	-0.363636	-0.431357	-0.8	-0.519763	-0.517544	-0.8	-0.5	-0.30121	0	0.047619	-0.7	-0.736264	0.833333	0.20504	0.304622	0.09623	0.0485185	0.296827	0.580159	0.084752	0.136586	0.00167464	0.0666667	0.00602377	0.0124467	0.166667	0.5	0.0499119	0.541667	0.559003	0.116667	0.00289471	1	0.743773	0.867382	0.998946	0.999928	0.874808	0.971498	0.951747
6626_at	SNRPA	0.5	-0.366667	-0.0470588	-0.330827	-0.225275	-0.0928507	-0.0357143	0.0164835	-0.845455	-0.31726	0.1	-0.33498	-0.419298	-1	-0.5	-0.512903	0.4	-0.238095	-0.1	-0.730769	0.833333	0.16813	0.432553	0.0771331	0.229496	0.257916	0.481746	0.525291	0.00103884	0.0170879	0.608333	0.0592321	0.0376296	0.0416667	0.5	0.00178813	0.791667	0.291071	0.475	0.00316137	1	0.70806	0.917536	0.998946	0.999928	0.837516	0.963939	0.968974
388403_at	YPEL2	0.5	0.5	0.497059	0.503759	0.67033	0.311946	0.285714	0.0769231	0.454545	0.222266	0.2	0.227273	0.264912	1	-1	0.322984	0.6	-0.404762	0.8	0.0989011	0.5	0.088831	0.0261965	0.0125313	0.00745919	0.0131343	0.277976	0.403265	0.081693	0.070982	0.391667	0.147787	0.13595	0.0416667	1	0.0383944	0.208333	0.850397	0.0666667	0.375365	0.947746	0.596661	0.70237	0.912162	0.759029	0.258209	0.99807	0.999236
64425_at	POLR1E	-1	0.433333	-0.255882	-0.365414	-0.335165	0.020362	-0.535714	-0.60989	-0.554545	-0.272727	-1	-0.443676	-0.426316	1	-0.5	-0.356855	0.2	0	-0.6	-0.423077	0.166667	0.885091	0.168787	0.0568673	0.131574	0.556722	0.117857	0.015145	0.0407771	0.0350752	0.00833333	0.0175912	0.0350678	1	0.5	0.0247261	0.625	0.511607	0.175	0.0758002	1	0.999997	0.774279	0.998946	0.999928	0.999999	0.952758	0.951747
79885_at	HDAC11	-1	0.783333	0.285294	0.0300752	0.252747	0.229502	-0.535714	-0.126374	0.190909	0.263505	1	0.514822	0.285965	0.6	1	0.384274	1	0.238095	0.9	-0.489011	1	0.00861166	0.14162	0.450664	0.202164	0.0525935	0.9	0.665365	0.288129	0.0402358	0.00833333	0.00650073	0.117228	0.208333	0.166667	0.0167992	0.0416667	0.291071	0.0416667	0.955563	1	0.347418	0.915617	0.963173	0.877648	0.448378	0.99807	0.999236
3148_at	HMGB2	1	-0.6	-0.0411765	-0.00601504	-0.510989	-0.439276	0.392857	-0.324176	-0.236364	-0.397365	-0.2	-0.566206	-0.521053	0	-0.5	-0.230645	0.8	-0.261905	-0.6	-0.296703	1	0.0483989	0.441193	0.491124	0.0387847	0.000698082	0.823214	0.139963	0.242738	0.00362159	0.391667	0.00279361	0.011902	0.541667	0.5	0.10554	0.958333	0.268204	0.175	0.162326	1	0.530259	0.922268	0.998946	0.999928	0.147535	0.980648	0.951747
9518_at	GDF15	-0.5	0.816667	0.408824	-0.103759	0.384615	0.0765611	0.785714	0.021978	0.0727273	0.340975	0.2	0.458498	0.577193	0.8	0.5	0.203226	0.8	-0.333333	0.1	0.626374	0.833333	0.0053847	0.0585832	0.671007	0.0977511	0.296168	0.0240079	0.474709	0.419412	0.0111931	0.391667	0.0145077	0.00548299	0.166667	0.5	0.135823	0.166667	0.805308	0.475	0.0126344	0.979903	0.316963	0.818729	0.9734	0.877386	0.841276	0.99807	0.999236
11052_at	CPSF6	0.5	-0.916667	0.15	-0.499248	-0.00549451	-0.360724	0.678571	0.516484	0.172727	-0.414625	-0.2	-0.189723	-0.663158	0	-1	-0.307661	0.8	-0.428571	-0.2	-0.214286	0.833333	0.000655864	0.71449	0.0132788	0.496385	0.00483348	0.955952	0.964683	0.702391	0.0024704	0.391667	0.192094	0.00127505	0.541667	0.166667	0.0462538	0.958333	0.149603	0.391667	0.240926	1	0.276572	0.994373	0.998946	0.999928	0.235029	0.994823	0.99378
221150_at	SKA3	0.5	-0.183333	-0.526471	-0.255639	-0.362637	-0.313665	0.178571	-0.159341	-0.263636	-0.403294	-0.8	-0.519763	0.214035	0.4	0.5	-0.358065	0	-0.0952381	-0.8	-0.642857	0.833333	0.32182	0.019246	0.137717	0.111993	0.0127098	0.669246	0.301966	0.217261	0.00318221	0.0666667	0.00602377	0.813346	0.791667	0.833333	0.0243223	0.541667	0.420064	0.0666667	0.0104509	1	0.857701	0.567992	0.998946	0.999928	0.305656	0.971498	0.951774
1509_at	CTSD	-0.5	0.55	0.00294118	0.181955	-0.0549451	0.314299	0.964286	0.225275	0.0363636	0.407378	0.4	0.453557	0.454386	0	1	0.369758	-1	0	0.2	0.291209	0.833333	0.0663883	0.497815	0.220457	0.575506	0.0125564	0.00138889	0.229496	0.462213	0.0029073	0.258333	0.0154827	0.0261267	0.541667	0.166667	0.0206861	1	0.511607	0.391667	0.167035	0.979903	0.558628	1	0.951664	0.937105	0.252886	0.99807	0.999236
200933_at	FBXO45	0.5	-0.716667	-0.232353	-0.203008	0.0384615	-0.225158	-0.857143	0.126374	0.109091	-0.307905	-0.9	-0.143281	-0.573684	0	-0.5	-0.45121	-0.4	-0.142857	-0.7	-0.478022	0.833333	0.0184331	0.192584	0.194485	0.554077	0.056039	0.0119048	0.665365	0.632874	0.0200334	0.0416667	0.256316	0.0057754	0.541667	0.5	0.00576224	0.375	0.376017	0.116667	0.0506561	1	0.424748	0.794003	0.998946	0.999928	0.508508	0.944326	0.978567
5476_at	CTSA	-0.5	0.683333	-0.158824	-0.00451128	0.241758	0.363077	0.285714	0.478022	-0.445455	0.325165	1	0.487154	0.633333	0.4	1	0.202823	-0.6	-0.166667	0.6	-0.296703	0.833333	0.0251598	0.725697	0.508876	0.212879	0.00458901	0.277976	0.0506561	0.918307	0.014888	0.00833333	0.00978493	0.00221285	0.375	0.166667	0.136307	0.833333	0.667708	0.175	0.842305	0.979903	0.436756	1	0.965841	0.880739	0.168074	0.99807	0.999236
55646_at	LYAR	-0.5	-0.183333	-0.158824	-0.43609	-0.192308	-0.0270588	0.0714286	-0.230769	-0.609091	-0.278261	-0.6	-0.624506	-0.47193	-1	-0.5	-0.251613	0.6	0.0238095	-0.7	-0.516484	0.5	0.32182	0.278016	0.0279987	0.264592	0.425102	0.580159	0.223886	0.0259388	0.0322417	0.175	0.000909488	0.0215098	0.0416667	0.5	0.0857998	0.833333	0.532564	0.116667	0.0370216	1	0.857701	0.845739	0.998946	0.999928	0.962373	0.971498	0.951747
8208_at	CHAF1B	-0.5	-0.566667	-0.464706	-0.228571	-0.60989	-0.105701	0.0714286	-0.39011	-0.163636	-0.374177	-0.6	-0.588933	-0.15614	-1	-0.5	-0.0633065	0.8	0.261905	-0.2	-0.593407	0.5	0.0602871	0.0358863	0.165429	0.015145	0.229616	0.580159	0.0943859	0.316935	0.00588671	0.175	0.00184624	0.260904	0.0416667	0.5	0.367192	0.958333	0.749603	0.391667	0.0180129	1	0.547105	0.616322	0.998946	0.999928	0.805396	0.971498	0.951747
23658_at	LSM5	-0.5	-0.133333	-0.735294	-0.476692	-0.395604	-0.152308	0.0357143	-0.593407	0.445455	-0.414097	-0.9	-0.408103	-0.0982456	0.8	-0.5	-0.21371	0.8	-0.166667	-0.8	0.021978	0.5	0.37177	0.000851415	0.0175693	0.0910979	0.14253	0.546825	0.0180129	0.918307	0.00250011	0.0416667	0.0271566	0.344344	0.958333	0.5	0.123633	0.958333	0.351662	0.0666667	0.532504	1	0.89338	0.344557	0.998946	0.999928	0.691558	0.971498	0.951747
51434_at	ANAPC7	0.5	-0.733333	0.523529	0.0706767	0.0164835	-0.118914	-0.464286	0.417582	-0.545455	-0.347958	-0.3	-0.563241	-0.468421	-0.6	-1	-0.172984	-0.8	-0.309524	-1	-0.346154	0.833333	0.0155616	0.980754	0.618767	0.525291	0.202385	0.15119	0.9242	0.0437265	0.00982695	0.341667	0.00294287	0.0223778	0.208333	0.166667	0.175278	0.166667	0.230903	0.00833333	0.123503	1	0.418097	0.99996	0.998946	0.999928	0.775869	0.952758	0.990825
8518_at	IKBKAP	1	-0.583333	0.288235	0.0360902	-0.351648	-0.0286878	-0.857143	-0.653846	0.172727	-0.32635	0	-0.642292	-0.482456	0	-1	-0.270161	0.4	0.238095	-0.6	-0.489011	1	0.0539986	0.863465	0.5619	0.119587	0.420642	0.0119048	0.00916245	0.702391	0.0145794	0.525	0.000618449	0.0190628	0.541667	0.166667	0.0706808	0.791667	0.731796	0.175	0.0464459	1	0.539986	0.99996	0.998946	0.999928	0.960616	0.944326	0.943255
56647_at	BCCIP	1	-0.2	0.364706	-0.0857143	-0.142857	0.0961086	-0.392857	-0.186813	-0.718182	-0.136891	-0.9	-0.587945	-0.357895	-1	0.5	-0.383468	0	-0.404762	-1	-0.445055	1	0.306702	0.919117	0.359555	0.321414	0.749624	0.197817	0.270671	0.00839962	0.184337	0.0416667	0.00188088	0.066454	0.0416667	0.833333	0.0169981	0.541667	0.163418	0.00833333	0.0648967	1	0.843984	0.99996	0.998946	0.999928	0.999999	0.957658	0.951747
11171_at	STRAP	1	-0.416667	0.170588	-0.584962	0.120879	-0.0617195	-0.392857	-0.43956	0.0272727	-0.240316	0	-0.494071	-0.557895	-1	-1	0.103226	-0.8	0.261905	-0.9	-0.631868	1	0.134791	0.740321	0.00389136	0.658684	0.333079	0.197817	0.0675141	0.537787	0.0558711	0.525	0.00885833	0.0072522	0.0416667	0.166667	0.711166	0.166667	0.749603	0.0416667	0.0118717	1	0.673436	0.998558	0.998946	0.999928	0.902365	0.957658	0.951747
401505_at	TOMM5	-1	-0.1	-0.382353	0.0285714	0.0494505	0.0845249	-0.285714	-0.115385	-0.627273	-0.231884	-0.9	-0.554348	-0.415789	-0.2	-0.5	-0.405242	0.6	-0.166667	-0.7	-0.714286	0.166667	0.404991	0.0723348	0.549336	0.568382	0.723062	0.277976	0.354812	0.0219945	0.0625897	0.0416667	0.00343137	0.0389625	0.458333	0.5	0.0122588	0.833333	0.351662	0.116667	0.00407144	1	0.912903	0.691828	0.998946	0.999928	0.999999	0.961457	0.956656
4704_at	NDUFA9	0.5	0.1	-0.497059	-0.64812	0.445055	-0.0926697	-0.25	0.313187	-0.318182	-0.127404	-0.2	-0.676877	-0.542105	-0.6	-1	0.00443548	-0.4	0.285714	-0.9	-0.483516	0.833333	0.612186	0.0261965	0.0012727	0.93765	0.258327	0.297421	0.855723	0.170677	0.201511	0.391667	0.000271359	0.00902058	0.208333	0.166667	0.509938	0.375	0.769097	0.0416667	0.0485185	1	0.999997	0.595166	0.998946	0.999928	0.83759	0.961457	0.988767
65083_at	NOL6	-0.5	-0.216667	-0.482353	-0.482707	-0.467033	0.179638	-0.428571	-0.0274725	-0.554545	-0.00869565	-0.9	-0.254941	-0.298246	0.6	0.5	-0.516532	-0.4	0.52381	-0.8	-0.675824	0.5	0.290471	0.030317	0.0163306	0.0551299	0.896838	0.176786	0.467496	0.0407771	0.477471	0.0416667	0.119678	0.107135	0.833333	0.833333	0.00165869	0.375	0.914509	0.0666667	0.0069485	1	0.826906	0.602155	0.998946	0.999928	0.999999	0.954702	0.965194
7266_at	DNAJC7	0.5	0.2	-0.0294118	0.0962406	0.626374	0.0361991	-0.607143	0.0714286	-0.818182	-0.130567	0.5	-0.323123	-0.519298	-1	-0.5	-0.59879	-0.8	-0.690476	-0.2	-0.521978	0.833333	0.709529	0.458547	0.659367	0.988128	0.600028	0.0833333	0.596735	0.00186724	0.195685	0.825	0.0663514	0.0121719	0.0416667	0.5	0.00024042	0.166667	0.0346974	0.391667	0.0353174	1	0.999997	0.930604	0.998946	0.999928	0.999999	0.952758	0.972651
84950_at	PRPF38A	-0.5	-0.55	-0.417647	0.0556391	0.307692	-0.264344	0.0714286	-0.340659	-0.6	-0.324638	0.3	-0.0889328	-0.498246	-1	-0.5	-0.442742	-0.4	-0.142857	-0.3	-0.543956	0.5	0.0663883	0.0544479	0.594265	0.851329	0.0305614	0.580159	0.127499	0.0280894	0.0150269	0.741667	0.342887	0.0158087	0.0416667	0.5	0.00666832	0.375	0.376017	0.341667	0.029067	1	0.559355	0.649863	0.998946	0.999928	0.417661	0.971498	0.951747
3832_at	KIF11	1	-0.4	-0.120588	-0.234586	-0.291209	-0.412398	-0.214286	-0.230769	0.109091	-0.311331	-0.3	-0.454545	-0.491228	-0.6	-1	0.0125	1	-0.309524	-0.9	-0.543956	1	0.145596	0.328219	0.158998	0.167035	0.00142129	0.330754	0.223886	0.632874	0.0189096	0.341667	0.0152836	0.0171958	0.208333	0.166667	0.527205	1	0.230903	0.0416667	0.029067	1	0.689135	0.8789	0.998946	0.999928	0.162199	0.962748	0.951747
57801_at	HES4	-0.5	-0.766667	-0.841176	-0.0270677	0.175824	-0.365701	-0.75	-0.230769	-0.172727	0.108564	-0.6	0.142292	0.212281	0	-0.5	-0.309677	0.4	0.190476	-1	0.104396	0.5	0.010695	1.4672e-05	0.455703	0.723189	0.0043291	0.0331349	0.223886	0.307213	0.76201	0.175	0.743684	0.811356	0.541667	0.5	0.0451541	0.791667	0.690451	0.00833333	0.638376	1	0.366403	0.095001	0.998946	0.999928	0.224286	0.952758	0.951747
29127_at	RACGAP1	0.5	-0.766667	-0.205882	-0.433083	0.362637	-0.461176	-0.285714	-0.241758	0.109091	-0.23307	0	-0.454545	-0.542105	-0.6	-0.5	0.197177	-0.8	0.357143	-0.9	0.148352	0.833333	0.010695	0.22148	0.0289295	0.891685	0.00037537	0.277976	0.212879	0.632874	0.0616095	0.525	0.0152836	0.00902058	0.208333	0.5	0.857296	0.166667	0.820064	0.0416667	0.691604	1	0.366403	0.809986	0.998946	0.999928	0.121526	0.961457	0.951747
10772_at	SRSF10	0.5	-0.9	-0.488235	0.126316	0.021978	-0.227602	-0.0714286	-0.615385	-0.263636	-0.313439	-0.2	-0.375494	0.419298	-0.4	-1	-0.243548	0	0.285714	-0.7	-0.56044	0.833333	0.00101411	0.028614	0.704972	0.532504	0.0540802	0.453175	0.0142699	0.217261	0.0182443	0.391667	0.0391373	0.963024	0.375	0.166667	0.093051	0.541667	0.769097	0.116667	0.024943	1	0.276572	0.597663	0.998946	0.999928	0.502035	0.963939	0.951747
2305_at	FOXM1	1	0.166667	-0.7	-0.425564	0.186813	-0.126425	-0.142857	0.532967	0.336364	-0.0802372	0	-0.609684	-0.42807	-0.6	-0.5	-0.0548387	-1	0.119048	-0.6	-0.807692	1	0.67818	0.00170667	0.0313612	0.735408	0.187785	0.39127	0.969453	0.850306	0.299611	0.525	0.00123333	0.0344486	0.208333	0.5	0.384487	0.0416667	0.623983	0.175	0.000711551	1	0.999997	0.442027	0.998946	0.999928	0.756855	0.962748	0.994016
5889_at	RAD51C	-0.5	0.1	0.0441176	-0.0736842	-0.0769231	-0.207873	0.357143	-0.236264	-0.654545	-0.407773	-0.9	-0.640316	-0.245614	-0.4	-0.5	-0.192742	-0.2	0.47619	-0.9	-0.5	0.5	0.612186	0.567447	0.378806	0.403265	0.0714911	0.802183	0.218347	0.0169126	0.00288184	0.0416667	0.000646277	0.154701	0.375	0.5	0.148778	0.458333	0.891915	0.0416667	0.0424914	1	0.999997	0.961964	0.998946	0.999928	0.550095	0.980117	0.951747
5426_at	POLE	1	-0.7	-0.0617647	-0.159398	-0.0274725	-0.264887	-0.107143	0.318681	-0.145455	-0.164559	-0.6	-0.397233	-0.598246	-0.4	-0.5	-0.395161	-0.2	-0.809524	-0.9	-0.186813	1	0.021627	0.411091	0.250231	0.467496	0.0302891	0.419841	0.860037	0.336712	0.139525	0.175	0.0307769	0.00397047	0.375	0.5	0.0142949	0.458333	0.0108879	0.0416667	0.270671	1	0.44597	0.909089	0.998946	0.999928	0.417661	0.963939	0.988767
29058_at	C20orf30	-0.5	0.733333	0.258824	0.0571429	0.571429	0.377285	0.928571	-0.0769231	-0.136364	0.0613966	0.7	0.0968379	0.263158	1	1	-0.0637097	-1	-0.357143	1	0.104396	0.833333	0.0155616	0.16594	0.405735	0.0224454	0.00332912	0.00337302	0.603757	0.663288	0.343908	0.116667	0.32965	0.137592	0.0416667	0.166667	0.634442	1	0.820064	0.00833333	0.368476	0.979903	0.3936	0.936098	0.960912	0.832858	0.15591	0.99807	0.999236
8662_at	EIF3B	0.5	0.0833333	-0.491176	-0.449624	-0.21978	0.240905	0.107143	0.0549451	-0.136364	-0.00895916	-0.9	-0.400198	-0.185965	-0.6	1	-0.444758	-0.4	-0.52381	-0.8	-0.807692	0.833333	0.595009	0.0277901	0.0240945	0.235176	0.955733	0.60873	0.575506	0.346756	0.476784	0.0416667	0.0297542	0.222125	0.208333	1	0.00644235	0.375	0.0983135	0.0666667	0.000711551	1	0.999997	0.596819	0.998946	0.999928	0.999999	0.971498	0.969141
153222_at	C5orf41	1	0.116667	0.55	0.618045	0.620879	0.0713122	0.428571	0.164835	-0.0181818	0.0126482	0.2	0.547431	0.422807	0.4	-0.5	0.350403	-0.8	-0.119048	0.5	0.0164835	0.166667	0.387814	0.0147889	0.00222718	0.0134335	0.309013	0.176786	0.295591	0.527008	0.467172	0.391667	0.00385666	0.0363315	0.375	0.833333	0.0269716	0.958333	0.623983	0.225	0.48193	0.925132	0.968974	0.696121	0.912162	0.759029	0.853245	0.99807	0.999236
4240_at	MFGE8	1	0.616667	0.141176	0.0827068	-0.192308	-0.0182805	0.214286	0.961538	0.390909	0.138208	0.9	0.663043	0.0473684	0.8	0.5	0.518145	-0.4	0.261905	0.4	-0.417582	0.166667	0.0428627	0.300758	0.364339	0.741422	0.550969	0.330754	0	0.11826	0.182024	0.0416667	0.000382163	0.424246	0.166667	0.5	0.00160382	0.791667	0.268204	0.258333	0.9242	0.925132	0.495599	1	0.958589	0.954226	0.999996	0.99807	0
5709_at	PSMD3	0.5	0.483333	-0.152941	-0.136842	-0.247253	0.098733	-0.142857	0.21978	-0.681818	0.132279	-0.9	-0.365613	-0.321053	-0.4	0.5	-0.35121	-0.4	0.0952381	-0.7	-0.884615	0.833333	0.911169	0.28551	0.281882	0.207485	0.755453	0.39127	0.770504	0.0127378	0.807666	0.0416667	0.0434697	0.0899781	0.375	0.833333	0.0266823	0.375	0.603497	0.116667	0	1	0.999997	0.853302	0.998946	0.999928	0.999999	0.962748	0.983996
10300_at	KATNB1	0.5	-0.416667	-0.520588	0.112782	0.241758	-0.122624	-0.428571	-0.351648	-0.845455	-0.121344	0.4	-0.785573	-0.12807	-1	-1	-0.0125	-0.4	-0.333333	-0.2	-0.763736	0.833333	0.134791	0.020507	0.684773	0.792515	0.195092	0.176786	0.119587	0.00103884	0.212955	0.775	6.62161e-06	0.300142	0.0416667	0.166667	0.473658	0.375	0.213938	0.391667	0.00180102	1	0.673436	0.568662	0.998946	0.999928	0.768382	0.954702	0.951747
10541_at	ANP32B	1	-0.616667	-0.258824	-0.266165	0.208791	-0.237376	-0.678571	-0.56044	0.163636	-0.426746	0.9	-0.764822	-0.750877	0	-0.5	-0.28629	0.8	0.547619	-0.6	0.32967	1	0.0428627	0.16594	0.127795	0.759074	0.0467695	0.0547619	0.024943	0.692787	0.00186741	0.991667	1.65544e-05	0.000160443	0.541667	0.5	0.0592156	0.958333	0.92443	0.175	0.868426	1	0.518274	0.774279	0.998946	0.999928	0.476152	0.952758	0.951747
3015_at	H2AFZ	0.5	-0.216667	-0.579412	0.288722	-0.208791	-0.382262	0.142857	-0.258242	-0.536364	-0.398946	-0.8	-0.731225	-0.34386	0	-1	0.00967742	-0.4	-0.0952381	-0.5	-0.450549	0.833333	0.290471	0.0103953	0.893095	0.246743	0.00296582	0.643452	0.196918	0.0468212	0.00349954	0.0666667	5.66709e-05	0.0748242	0.541667	0.166667	0.521166	0.375	0.420064	0.225	0.0623504	1	0.826906	0.553653	0.998946	0.999928	0.197621	0.971498	0.951747
6241_at	RRM2	1	-0.05	-0.702941	-0.42406	-0.461538	-0.247783	-0.392857	0.137363	-0.190909	0.0225296	-0.8	-0.632411	-0.235088	-1	0.5	-0.199194	-0.4	-0.285714	-0.6	-0.78022	1	0.455809	0.00161696	0.0318659	0.0574678	0.0398606	0.197817	0.678586	0.288129	0.558809	0.0666667	0.000768411	0.165568	0.0416667	0.833333	0.140715	0.375	0.250397	0.175	0.00131031	1	0.946709	0.436242	0.998946	0.999928	0.452406	0.957658	0.979675
64151_at	NCAPG	1	-0.783333	-0.111765	-0.452632	-0.307692	-0.397285	0	-0.241758	0.00909091	-0.415415	-0.4	-0.697628	-0.363158	1	-0.5	-0.190726	0.2	-0.0714286	-0.2	-0.472527	1	0.00861166	0.340267	0.0232877	0.153144	0.00207157	0.518254	0.212879	0.516212	0.00242642	0.258333	0.000156333	0.0634963	1	0.5	0.151358	0.625	0.440997	0.391667	0.0528596	1	0.344201	0.882427	0.998946	0.999928	0.186297	0.971498	0.951747
8089_at	YEATS4	0.5	-0.966667	0.132353	-0.147368	-0.269231	-0.295928	0.178571	-0.285714	0.2	-0.392227	-0.7	-0.492095	-0.624561	-0.6	-1	-0.0225806	0.2	-0.285714	-0.9	0.5	0.833333	8.2672e-05	0.691494	0.266888	0.18665	0.0176941	0.669246	0.171823	0.730443	0.00404423	0.116667	0.00911539	0.0025764	0.208333	0.166667	0.452143	0.625	0.250397	0.0416667	0.959392	1	0.178434	0.990251	0.998946	0.999928	0.341487	0.971498	0.951747
28977_at	MRPL42	0.5	-0.783333	0.0264706	-0.524812	0.296703	-0.131855	-0.357143	-0.214286	-0.154545	-0.0611331	-0.8	-0.749012	-0.470175	-0.8	-0.5	-0.284677	0.6	-0.428571	-0.9	-0.318681	0.833333	0.00861166	0.541453	0.00947641	0.842305	0.177638	0.222222	0.240926	0.326769	0.344544	0.0666667	3.05411e-05	0.0219404	0.166667	0.5	0.0602947	0.833333	0.149603	0.0416667	0.144277	1	0.344201	0.953989	0.998946	0.999928	0.745651	0.959239	0.951747
26271_at	FBXO5	1	-0.45	-0.402941	-0.174436	-0.554945	-0.243529	-0.464286	-0.186813	0.0363636	-0.355599	-0.9	-0.555336	-0.491228	0.2	-1	-0.26129	0.4	-0.333333	-0.8	-0.379121	1	0.114909	0.0614624	0.230163	0.0262662	0.0425794	0.15119	0.270671	0.548541	0.00849675	0.0416667	0.00337395	0.0171958	0.625	0.166667	0.0776456	0.791667	0.213938	0.0666667	0.101194	1	0.645022	0.672813	0.998946	0.999928	0.461425	0.952758	0.951747
81620_at	CDT1	0.5	-0.316667	-0.617647	-0.160902	-0.285714	-0.038733	-0.142857	-0.43956	-0.763636	-0.0137022	-0.6	-0.62747	-0.426316	-0.6	-1	-0.116532	-0.4	0.119048	-0.8	-0.587912	0.833333	0.20504	0.00629084	0.248186	0.171823	0.393382	0.39127	0.0675141	0.00460799	0.464429	0.175	0.000854221	0.0350678	0.208333	0.166667	0.265464	0.375	0.623983	0.0666667	0.0190535	1	0.743773	0.535963	0.998946	0.999928	0.947248	0.962748	0.951747
4801_at	NFYB	1	-0.883333	0.00588235	-0.17594	-0.115385	-0.405882	0.392857	-0.00549451	0.218182	-0.588669	0.1	-0.48419	-0.347368	-0.4	-1	-0.075	0.8	-0.404762	-0.9	0.17033	1	0.0015377	0.510926	0.228204	0.354812	0.00167525	0.823214	0.496385	0.748467	1.51128e-05	0.608333	0.0102056	0.0726649	0.375	0.166667	0.343734	0.958333	0.163418	0.0416667	0.716988	1	0.276572	0.951451	0.998946	0.999928	0.174956	0.980648	0.967372
5994_at	RFXAP	1	-0.666667	-0.235294	0.309774	0.0934066	-0.590045	0.107143	-0.0714286	-0.227273	-0.513043	-0.2	-0.355731	-0.121053	0.2	-1	-0.477419	0.8	0	-0.4	0.00549451	1	0.029445	0.189511	0.909372	0.624635	3.99276e-06	0.60873	0.410316	0.251533	0.000188992	0.391667	0.0481579	0.310326	0.625	0.166667	0.00358895	0.958333	0.511607	0.258333	0.510844	1	0.48949	0.793971	0.998946	0.999928	0.0517063	0.971498	0.962084
55210_at	ATAD3A	1	-0.283333	-0.773529	-0.266165	-0.192308	0.101629	-0.464286	-0.203297	-0.9	0.0952569	-0.8	-0.112648	0.0736842	-1	0.5	-0.37621	0.8	-0.0238095	-0.6	-0.692308	1	0.231495	0.000341511	0.127795	0.264592	0.761801	0.15119	0.252627	0.000112662	0.734063	0.0666667	0.303787	0.620417	0.0416667	0.833333	0.018877	0.958333	0.488393	0.175	0.00557359	1	0.773842	0.334664	0.998946	0.999928	0.999999	0.952758	0.951747
132660_at	LIN54	0.5	-0.766667	-0.0558824	-0.0511278	-0.423077	-0.32009	-0.25	-0.653846	0.0727273	-0.428458	-0.8	-0.507905	-0.338596	0	-1	0.355242	0.8	-0.380952	-0.8	-0.192308	0.833333	0.010695	0.41965	0.415639	0.0758002	0.0112247	0.297421	0.00916245	0.591175	0.00179364	0.0666667	0.0072206	0.0781481	0.541667	0.166667	0.974865	0.958333	0.179936	0.0666667	0.264592	1	0.366403	0.912129	0.998946	0.999928	0.299813	0.961457	0.943255
6877_at	TAF5	1	-0.716667	0.0323529	-0.169925	-0.203297	-0.419729	-0.0714286	-0.335165	-0.381818	-0.354677	-0.5	-0.459486	-0.254386	-0.8	-0.5	-0.254839	-0.2	-0.119048	-0.8	-0.576923	1	0.0184331	0.550141	0.236093	0.252627	0.00117699	0.453175	0.131574	0.12419	0.00864867	0.225	0.0143188	0.145989	0.166667	0.5	0.0830161	0.458333	0.396503	0.0666667	0.0212686	1	0.424748	0.957314	0.998946	0.999928	0.160443	0.963939	0.951747
83743_at	GRWD1	-0.5	-0.35	-0.297059	-0.0887218	0.225275	0.269231	0.285714	0.148352	-0.8	0.0511199	-0.7	-0.382411	-0.396491	-0.4	0.5	-0.729435	0.6	-0.0238095	-0.5	-0.796703	0.5	0.179291	0.131566	0.354792	0.776114	0.971862	0.75119	0.691604	0.00260075	0.631294	0.116667	0.0363076	0.0469405	0.375	0.833333	3.29599e-06	0.833333	0.488393	0.225	0.000921772	1	0.720166	0.745637	0.998946	0.999928	0.999999	0.973765	0.980322
23397_at	NCAPH	0.5	0.166667	-0.485294	-0.356391	-0.263736	-0.263258	-0.357143	0.0714286	-0.227273	-0.0629776	-0.8	-0.529644	-0.440351	0	-0.5	-0.428226	-0.4	-0.571429	-0.4	-0.692308	0.833333	0.67818	0.0294562	0.0617274	0.191746	0.0311118	0.222222	0.596735	0.251533	0.340099	0.0666667	0.00515656	0.0303449	0.541667	0.5	0.00850145	0.375	0.0755704	0.258333	0.00557359	1	0.999997	0.598834	0.998946	0.999928	0.419686	0.959239	0.972651
26528_at	DAZAP1	1	-0.65	-0.105882	-0.0887218	-0.450549	0.0167421	-0.25	-0.142857	-0.309091	-0.394993	-0.7	-0.646245	-0.580702	0.4	-1	-0.209274	0.4	-0.404762	-0.9	-0.0934066	1	0.033281	0.348384	0.354792	0.0623504	0.54671	0.297421	0.321414	0.17802	0.00381161	0.116667	0.000565819	0.00520274	0.791667	0.166667	0.128698	0.791667	0.163418	0.0416667	0.382291	1	0.495959	0.883754	0.998946	0.999928	0.999999	0.961457	0.951774
1062_at	CENPE	0.5	0.0833333	-0.458824	-0.193985	0.115385	-0.45267	-0.357143	0.208791	0.136364	-0.336232	0	-0.682806	-0.254386	-0.4	1	-0.155645	0.6	-0.47619	-0.6	-0.71978	0.833333	0.595009	0.0379025	0.205395	0.651958	0.000479842	0.222222	0.759074	0.663288	0.0122098	0.525	0.000232945	0.145989	0.375	1	0.200754	0.833333	0.121528	0.175	0.00374891	1	0.999997	0.617406	0.998946	0.999928	0.141226	0.959239	0.983887
27316_at	RBMX	1	-0.883333	-0.179412	0.154887	-0.598901	-0.242624	-0.428571	0.159341	0.427273	-0.406719	-0.6	-0.356719	-0.277193	-0.4	-1	-0.2375	0.2	0.119048	-0.7	-0.675824	1	0.0015377	0.252509	0.745654	0.0170153	0.0431763	0.176786	0.704409	0.908734	0.00295019	0.175	0.0476726	0.12481	0.375	0.166667	0.0987677	0.625	0.623983	0.116667	0.0069485	1	0.276572	0.827218	0.998946	0.999928	0.465169	0.954702	0.981082
55076_at	TMEM45A	-0.5	0.85	-0.285294	-0.169925	0.521978	0.433756	0.214286	0.021978	0.218182	0.103426	0.7	0.18083	0.215789	0.2	0.5	0.340726	0.8	0.904762	0.5	0.324176	0.833333	0.00303682	0.860937	0.765892	0.0353174	0.000811419	0.330754	0.474709	0.260474	0.248867	0.116667	0.20361	0.186654	0.458333	0.5	0.0306428	0.166667	0.00228175	0.225	0.139963	0.979903	0.316963	1	0.976585	0.846808	0.0950016	0.99807	0.999236
2175_at	FANCA	1	-0.216667	-0.273529	0.0691729	-0.445055	-0.15457	0	-0.291209	-0.745455	-0.169829	-0.9	-0.577075	-0.0684211	-1	-1	-0.0209677	-0.8	-0.333333	-0.8	-0.483516	1	0.290471	0.152139	0.616335	0.0648967	0.13895	0.518254	0.167035	0.00593295	0.131888	0.0416667	0.00229942	0.390632	0.0416667	0.166667	0.455578	0.166667	0.213938	0.0666667	0.0485185	1	0.826906	0.765723	0.998946	0.999928	0.687321	0.971498	0.951747
6632_at	SNRPD1	-0.5	0.116667	-0.329412	-0.162406	-0.269231	0.0143891	0.178571	-0.230769	-0.563636	-0.352042	-0.5	-0.5583	-0.484211	-0.8	-0.5	-0.641935	0.8	-0.357143	0.4	-0.0384615	0.5	0.62823	0.106307	0.246149	0.18665	0.540187	0.669246	0.223886	0.0379695	0.00909554	0.225	0.00320649	0.0186772	0.166667	0.5	7.048e-05	0.958333	0.194692	0.775	0.453101	1	0.999997	0.729946	0.998946	0.999928	0.999999	0.971498	0.951747
10577_at	NPC2	-0.5	0.633333	0.0705882	0.251128	0.472527	0.245973	0.678571	0.582418	0.136364	0.309354	0.3	0.547431	-0.0491228	0.6	1	0.314516	0.8	0.47619	-0.1	-0.0824176	0.833333	0.0380181	0.398327	0.142116	0.0528596	0.0410002	0.0547619	0.0201383	0.346756	0.0195514	0.341667	0.00385666	0.581399	0.208333	0.166667	0.0425972	0.166667	0.121528	0.608333	0.610749	0.979903	0.477531	1	0.951664	0.871711	0.406758	0.99807	0.999236
6573_at	SLC19A1	-0.5	-0.433333	-0.208824	-0.386466	-0.412088	0.240633	0.0357143	-0.565934	-0.290909	-0.188011	-0.6	-0.568182	-0.336842	-0.8	1	-0.504032	0.8	0.357143	-0.8	-0.554945	0.5	0.124959	0.218161	0.0466296	0.081693	0.955549	0.546825	0.0236698	0.193217	0.10772	0.175	0.00269767	0.0792789	0.166667	1	0.00214195	0.958333	0.820064	0.0666667	0.0262662	1	0.658346	0.806504	0.998946	0.999928	0.999999	0.971498	0.951747
83719_at	YPEL3	0.5	0.35	0.0852941	0.389474	0.313187	0.316109	0.285714	0.21978	0.0454545	0.0603426	0.6	0.703557	0.692982	0.2	-1	-0.141935	-0.4	0.142857	0.9	0.335165	0.5	0.179291	0.37728	0.0452881	0.148671	0.0121266	0.277976	0.235176	0.451459	0.346456	0.175	0.000132282	0.00069004	0.458333	1	0.778324	0.791667	0.376017	0.0416667	0.131574	0.947746	0.749456	1	0.912162	0.877648	0.248874	0.99807	0.999236
5717_at	PSMD11	-1	-0.333333	0.232353	-0.204511	-0.258242	-0.0430769	-0.214286	0.0879121	-0.409091	-0.119631	-0.5	-0.576087	-0.687719	-0.4	-0.5	-0.437097	-0.4	0.238095	-0.9	-0.554945	0.166667	0.192661	0.810489	0.1927	0.196918	0.381742	0.330754	0.617709	0.106932	0.216255	0.225	0.00234107	0.000773084	0.375	0.5	0.00733697	0.375	0.731796	0.0416667	0.0262662	1	0.731876	0.99996	0.998946	0.999928	0.936281	0.962748	0.973155
10149_at	GPR64	0.5	-0.433333	0.685294	0.336842	-0.043956	-0.179186	0.178571	-0.241758	0.781818	-0.106851	0.3	0.408103	0.392982	0.6	0.5	0.620161	0.8	0.571429	-0.6	0.274725	0.5	0.885091	0.00221544	0.0732846	0.561239	0.896259	0.356548	0.792515	0.00350606	0.758503	0.341667	0.0271566	0.0485129	0.208333	0.5	0.000133793	0.166667	0.0755704	0.883333	0.181631	0.947746	1	0.546902	0.926132	0.93612	0.999996	0.99807	0.999236
51728_at	POLR3K	0.5	-0.35	-0.194118	-0.15188	-0.021978	0.0293213	0.0357143	-0.0384615	-0.836364	-0.0772069	-0.9	-0.677866	0.0596491	-1	-0.5	-0.449194	-0.4	0.047619	-0.6	-0.450549	0.833333	0.179291	0.235016	0.260581	0.474709	0.581336	0.546825	0.453101	0.00128233	0.306565	0.0416667	0.000264611	0.598236	0.0416667	0.5	0.0059679	0.375	0.559003	0.175	0.0623504	1	0.720166	0.81572	0.998946	0.999928	0.999999	0.971498	0.965194
56919_at	DHX33	-0.5	-0.6	0.0470588	-0.333835	-0.395604	-0.104344	-0.714286	-0.571429	-0.1	-0.398814	-0.3	-0.599802	-0.363158	0.4	-1	0.0778226	-0.4	-0.214286	0.3	-0.450549	0.5	0.0483989	0.571756	0.0751913	0.0910979	0.232523	0.0440476	0.0224454	0.387832	0.00350957	0.341667	0.00149933	0.0634963	0.791667	0.166667	0.66264	0.375	0.309549	0.741667	0.0623504	1	0.530259	0.96259	0.998946	0.999928	0.808584	0.952758	0.951747
6773_at	STAT2	-1	0.166667	0.0588235	0.192481	0	0.127873	0.0714286	0.532967	-0.154545	0.486957	0.9	0.692688	-0.045614	0.4	0.5	0.231855	-0.6	0.428571	0.9	0.39011	1	0.338872	0.415366	0.207245	0.503615	0.185046	0.453175	0.0320811	0.683065	0.000400803	0.0416667	0.000179075	0.575754	0.375	0.5	0.104322	0.833333	0.149603	0.0416667	0.0943859	1	0.935493	1	0.951664	0.927427	0.726165	0.99807	0.999236
1200_at	TPP1	-0.5	0.7	0.167647	0.0781955	0.313187	0.458733	0.321429	0.593407	0.0727273	0.341107	0.7	0.306324	0.514035	0	0.5	0.245968	-1	-0.428571	0.6	0.010989	0.833333	0.021627	0.266944	0.371551	0.148671	0.000403043	0.24881	0.0180129	0.419412	0.0111659	0.116667	0.0774801	0.0130111	0.541667	0.5	0.0908315	1	0.86627	0.175	0.489156	0.979903	0.424992	1	0.958589	0.877648	0.069775	0.99807	0.999236
2189_at	FANCG	0.5	-0.0333333	-0.35	-0.421053	-0.0604396	-0.129321	-0.678571	-0.554945	-0.127273	-0.269433	-0.7	-0.399209	-0.559649	-0.2	-0.5	-0.381048	-0.2	0.261905	-0.6	-0.472527	0.833333	0.474195	0.0920332	0.032894	0.424494	0.182331	0.0547619	0.0262662	0.356896	0.0368539	0.116667	0.0300921	0.00707442	0.458333	0.5	0.0176066	0.458333	0.749603	0.175	0.0528596	1	0.954583	0.720126	0.998946	0.999928	0.751948	0.952758	0.951747
5496_at	PPM1G	-0.5	-0.0166667	-0.485294	-0.261654	0.115385	-0.176742	0.0714286	0.021978	-0.645455	0.30975	-0.2	-0.124506	-0.385965	-1	0.5	-0.649597	-0.4	-0.333333	-0.5	-0.675824	0.5	0.490785	0.0294562	0.131989	0.651958	0.107029	0.580159	0.532504	0.0185005	0.980622	0.391667	0.284974	0.0517748	0.0416667	0.833333	5.56102e-05	0.375	0.213938	0.225	0.0069485	1	0.96225	0.598834	0.998946	0.999928	0.629156	0.971498	0.968974
7334_at	UBE2N	0.5	-0.9	0.435294	-0.190977	-0.32967	-0.304977	-0.0357143	0.0274725	-0.218182	-0.185375	-0.9	-0.690711	-0.166667	0.4	-0.5	0.0649194	0.8	-0.833333	-0.6	-0.120879	0.833333	0.00101411	0.954373	0.209105	0.135729	0.0149788	0.481746	0.539707	0.260474	0.111016	0.0416667	0.000188916	0.246857	0.791667	0.5	0.636889	0.958333	0.00768849	0.175	0.348042	1	0.276572	0.99996	0.998946	0.999928	0.324241	0.963939	0.968974
967_at	CD63	-1	0.566667	0.617647	0.133835	0.335165	0.410407	0	0.631868	-0.154545	0.406851	0.1	0.348814	0.00701754	0	0.5	0.388306	0.2	0.357143	-0.4	-0.0494505	1	0.0602871	0.00629084	0.286234	0.131574	0.00149499	0.518254	0.0118717	0.683065	0.00294157	0.475	0.0516599	0.489939	0.541667	0.5	0.0158328	0.458333	0.194692	0.775	0.568382	1	0.554882	0.613367	0.951664	0.877386	0.118863	0.99807	0.999236
11339_at	OIP5	1	0.1	-0.767647	-0.407519	-0.137363	0.0650679	0.178571	0.142857	-0.372727	-0.285244	-0.2	-0.48913	-0.601754	-0.8	-0.5	-0.206048	-0.4	-0.214286	-0.5	-0.494505	1	0.612186	0.000399013	0.0378389	0.328	0.675632	0.669246	0.685121	0.130299	0.0289316	0.391667	0.00951244	0.00375528	0.166667	0.5	0.132466	0.375	0.309549	0.225	0.0444371	1	0.999997	0.334664	0.998946	0.999928	0.999999	0.971498	0.980322
30968_at	STOML2	-0.5	0.166667	-0.358824	0.00150376	0.258242	0.224434	-0.607143	-0.307692	-0.7	-0.300922	0.1	-0.476285	-0.242105	-0.4	-0.5	-0.627419	0.8	0.428571	-0.3	-0.736264	0.5	0.67818	0.0863348	0.503804	0.808254	0.943444	0.0833333	0.153144	0.0104062	0.0224951	0.608333	0.0114003	0.158273	0.375	0.5	0.000108613	0.958333	0.86627	0.341667	0.00289471	1	0.999997	0.710315	0.998946	0.999928	0.999999	0.952758	0.951747
26155_at	NOC2L	0.5	-0.616667	-0.658824	-0.326316	-0.00549451	0.0707692	-0.535714	-0.043956	-0.7	0.0277997	-0.3	0.00197628	0.289474	-0.8	0.5	-0.639113	-0.8	0.047619	0.3	-0.686813	0.833333	0.0428627	0.00342605	0.0801122	0.496385	0.689868	0.117857	0.445923	0.0104062	0.572391	0.341667	0.504502	0.887172	0.166667	0.833333	7.67908e-05	0.166667	0.559003	0.741667	0.00600668	1	0.518274	0.497563	0.998946	0.999928	0.999999	0.952758	0.965194
23137_at	SMC5	-0.5	-0.333333	0.108824	-0.0360902	-0.395604	-0.426878	-0.892857	-0.478022	0.745455	-0.391436	-1	-0.407115	-0.322807	0	-0.5	-0.0290323	0.8	0.142857	-0.6	0.472527	0.5	0.192661	0.659733	0.440608	0.0910979	0.000975536	0.00615079	0.0506561	0.994759	0.00411291	0.00833333	0.0274712	0.0887424	0.541667	0.5	0.43844	0.958333	0.648338	0.175	0.949344	1	0.731876	0.983499	0.998946	0.999928	0.150395	0.915549	0.951747
9188_at	DDX21	0.5	-0.366667	-0.502941	-0.303759	-0.175824	-0.0280543	-0.571429	-0.538462	0.0363636	-0.119895	-0.9	-0.329051	-0.464912	-0.4	-1	-0.406452	-0.4	-0.380952	-0.7	-0.307692	0.833333	0.16813	0.0246733	0.09623	0.283012	0.422376	0.1	0.0305468	0.548541	0.215745	0.0416667	0.0627175	0.023273	0.375	0.166667	0.0120315	0.375	0.179936	0.116667	0.153144	1	0.70806	0.584131	0.998946	0.999928	0.960956	0.952758	0.951747
5347_at	PLK1	1	-0.316667	-0.688235	-0.0601504	0.0714286	0.00470588	-0.357143	0	-0.645455	-0.0459816	-0.1	-0.313241	-0.0280702	-0.4	1	-0.518145	-0.8	-0.785714	-0.6	-0.697802	1	0.20504	0.00210523	0.400804	0.596735	0.513247	0.222222	0.503615	0.0185005	0.381809	0.475	0.0727462	0.455525	0.375	1	0.00160382	0.166667	0.0139633	0.175	0.00516445	1	0.743773	0.464234	0.998946	0.999928	0.999999	0.959239	0.968974
144165_at	PRICKLE1	-0.5	0.666667	-0.291176	-0.0255639	0.43956	0.38	0.428571	-0.0384615	0.245455	0.0500659	0.5	0.706522	0.492982	-0.8	1	0.0608871	0.4	0.785714	0.3	-0.324176	0.833333	0.029445	0.865964	0.544297	0.0675141	0.0031264	0.176786	0.554077	0.234092	0.371642	0.225	0.000121468	0.0168403	0.958333	0.166667	0.372109	0.375	0.0139633	0.341667	0.864271	0.979903	0.442872	1	0.968447	0.876161	0.153942	0.99807	0.999236
5660_at	PSAP	-0.5	0.466667	-0.00294118	0.159398	0.247253	0.0174661	0.785714	0.384615	0	0.357839	0.9	0.570158	0.307018	0	1	0.144355	0.2	-0.404762	0.2	0.736264	0.833333	0.106261	0.506556	0.250231	0.207485	0.451535	0.0240079	0.0977511	0.505405	0.00813724	0.0416667	0.00260451	0.100294	0.541667	0.166667	0.218431	0.458333	0.850397	0.391667	0.00289471	0.979903	0.621536	1	0.951664	0.879807	0.963225	0.99807	0.999236
51204_at	TACO1	-1	-0.116667	-0.0294118	-0.0781955	0.17033	0.122624	-0.107143	-0.241758	-0.681818	-0.0213439	0.2	-0.731225	-0.503509	-1	1	-0.0471774	0.6	0.166667	-0.6	-0.82967	0.166667	0.387814	0.458547	0.371551	0.716988	0.805084	0.419841	0.212879	0.0127378	0.444598	0.658333	5.66709e-05	0.0148278	0.0416667	1	0.400329	0.833333	0.667708	0.175	0.000388964	1	0.902785	0.930604	0.998946	0.999928	0.999999	0.963939	0.951747
2091_at	FBL	1	-0.466667	-0.302941	-0.148872	0.164835	0.121448	0.642857	-0.043956	-0.745455	-0.406719	0	-0.284585	-0.626316	0	-1	-0.344758	0.8	-0.52381	-0.6	-0.615385	1	0.106261	0.126713	0.264778	0.710728	0.80279	0.945238	0.445923	0.00593295	0.00295019	0.525	0.093789	0.00250004	0.541667	0.166667	0.0290677	0.958333	0.0983135	0.175	0.0142699	1	0.631519	0.74083	0.998946	0.999928	0.999999	0.9943	0.965194
3009_at	HIST1H1B	1	-0.783333	-0.232353	-0.0075188	-0.379121	-0.394751	-0.785714	-0.263736	0.1	-0.347826	-0.9	-0.332016	-0.382456	-0.8	-1	0.193548	0.8	-0.285714	0.1	0.104396	1	0.00861166	0.192584	0.488589	0.101194	0.0022032	0.0240079	0.191746	0.62256	0.00985136	0.0416667	0.0609564	0.0534653	0.166667	0.166667	0.852756	0.958333	0.250397	0.608333	0.638376	1	0.344201	0.794003	0.998946	0.999928	0.187739	0.952758	0.951747
9733_at	SART3	0.5	-0.733333	0.458824	-0.0992481	0.208791	-0.328326	-0.535714	0.197802	-0.181818	-0.38274	-0.8	-0.504941	-0.25614	-0.6	-1	-0.15121	-0.4	-0.142857	-0.4	-0.56044	0.833333	0.0155616	0.963116	0.338293	0.759074	0.00953873	0.117857	0.747373	0.297609	0.00493794	0.0666667	0.00754863	0.144285	0.208333	0.166667	0.207598	0.375	0.376017	0.258333	0.024943	1	0.418097	0.99996	0.998946	0.999928	0.281382	0.952758	0.983585
3183_at	HNRNPC	0.5	-0.716667	-0.232353	-0.118797	-0.401099	-0.0614494	-0.714286	-0.175824	-0.109091	-0.237418	-0.5	-0.567194	-0.449123	0.2	-0.5	-0.202419	0.4	-0.47619	-0.7	-0.516484	0.833333	0.0184331	0.192584	0.308432	0.0878868	0.334194	0.0440476	0.283012	0.37744	0.0581151	0.225	0.00274528	0.0276516	0.625	0.5	0.136793	0.791667	0.121528	0.116667	0.0370216	1	0.424748	0.794003	0.998946	0.999928	0.903235	0.952758	0.951747
64105_at	CENPK	1	0	-0.464706	-0.554887	-0.10989	-0.41448	0.535714	-0.324176	-0.0272727	-0.193149	-0.6	-0.625494	-0.314035	0	-0.5	0.165726	-1	-0.142857	-0.6	0.197802	1	0.509215	0.0358863	0.00618394	0.361624	0.00134771	0.9	0.139963	0.472992	0.101493	0.175	0.00089074	0.09504	0.541667	0.5	0.814895	0.0416667	0.376017	0.175	0.747373	1	0.97319	0.616322	0.998946	0.999928	0.1616	0.987879	0.951747
3837_at	KPNB1	-0.5	-0.0833333	-0.232353	-0.136842	-0.175824	-0.0853394	0.0357143	-0.0989011	0.218182	0.191304	-0.7	-0.66996	-0.414035	-0.6	0.5	-0.384677	0	0.0714286	-1	-0.769231	0.5	0.421591	0.192584	0.281882	0.283012	0.27524	0.546825	0.375365	0.748467	0.89646	0.116667	0.000322777	0.0396422	0.208333	0.833333	0.0167004	0.541667	0.579936	0.00833333	0.00162504	1	0.924104	0.794003	0.998946	0.999928	0.853124	0.971498	0.958773
55741_at	EDEM2	-1	0.9	-0.0852941	0.0887218	-0.043956	0.215837	-0.214286	0.307692	-0.427273	0.452042	0.6	0.503953	0.515789	-0.6	0.5	-0.0625	-0.2	0.285714	0.9	0.384615	1	0.00101411	0.626891	0.354792	0.561239	0.0640165	0.702579	0.153144	0.908734	0.00100937	0.175	0.00766067	0.0127264	0.833333	0.5	0.63199	0.625	0.250397	0.0416667	0.0977511	1	0.285494	1	0.958589	0.93612	0.48092	0.99807	0.999236
84811_at	BUD13	1	-0.65	-0.435294	-0.42406	-0.247253	-0.261448	-0.178571	0.395604	-0.163636	-0.160211	0.1	-0.399209	-0.101754	-0.8	-0.5	-0.495968	-0.4	-0.261905	-0.8	-0.456044	1	0.033281	0.0468177	0.0318659	0.207485	0.0320471	0.356548	0.912113	0.316935	0.146042	0.608333	0.0300921	0.339025	0.166667	0.5	0.00251451	0.375	0.268204	0.0666667	0.0598744	1	0.495959	0.639546	0.998946	0.999928	0.421329	0.962748	0.990825
2517_at	FUCA1	-0.5	0.2	0.179412	0.0902256	-0.0494505	0.387421	-0.142857	0.565934	-0.4	0.407378	-0.2	0.546443	0.664912	-0.4	0.5	0.133871	0.2	-0.190476	0.5	0.384615	0.833333	0.306702	0.252509	0.352419	0.568382	0.00262651	0.643452	0.0236698	0.893068	0.0029073	0.658333	0.00392086	0.00123214	0.791667	0.5	0.235589	0.458333	0.690451	0.225	0.0977511	0.979903	0.903912	1	0.958589	0.937105	0.141134	0.99807	0.999236
26517_at	TIMM13	1	-0.466667	-0.114706	0.0616541	-0.197802	0.179276	0.0714286	-0.302198	-0.263636	-0.446509	-0.8	-0.497036	-0.401754	-0.8	-1	-0.00806452	-0.2	-0.166667	-0.9	-0.642857	1	0.106261	0.336233	0.604113	0.258578	0.896375	0.580159	0.157695	0.217261	0.00115908	0.0666667	0.00848392	0.0446534	0.166667	0.166667	0.483151	0.458333	0.351662	0.0416667	0.0104509	1	0.631519	0.88053	0.998946	0.999928	0.999999	0.971498	0.951747
2720_at	GLB1	-0.5	0.366667	0.232353	0.533835	0.637363	0.326516	-0.25	0.445055	-0.4	0.453096	0.3	0.0355731	0.484211	-0.6	1	0.297177	0.2	-0.547619	0.3	-0.461538	0.833333	0.16813	0.192584	0.00836705	0.0111443	0.00988949	0.722024	0.0648967	0.893068	0.000982887	0.341667	0.436326	0.0186772	0.833333	0.166667	0.0523081	0.458333	0.92443	0.341667	0.94487	0.979903	0.736813	0.957008	0.912162	0.759029	0.231589	0.99807	0.999236
55270_at	NUDT15	0.5	-0.0333333	-0.488235	-0.341353	-0.428571	-0.319548	-0.107143	0.00549451	-0.527273	-0.405797	-0.9	-0.235178	0.0508772	-0.4	1	-0.0657258	-0.4	-0.619048	-0.9	-0.137363	0.833333	0.474195	0.028614	0.0704898	0.0729651	0.0113443	0.419841	0.510844	0.0500644	0.00301115	0.0416667	0.139362	0.584216	0.375	1	0.362296	0.375	0.0574901	0.0416667	0.328	1	0.954583	0.597663	0.998946	0.999928	0.299813	0.963939	0.968974
6182_at	MRPL12	-0.5	-0.466667	-0.35	-0.206015	0.131868	0.184796	0.0357143	-0.324176	-0.754545	0.142556	-1	-0.110672	-0.545614	-0.4	-0.5	-0.349597	-0.4	-0.261905	-0.7	-0.631868	0.5	0.106261	0.0920332	0.190924	0.672	0.903284	0.546825	0.139963	0.00524089	0.825707	0.00833333	0.306973	0.00860039	0.375	0.5	0.0272634	0.375	0.268204	0.116667	0.0118717	1	0.631519	0.720126	0.998946	0.999928	0.999999	0.971498	0.951747
51537_at	MTFP1	1	0.166667	-0.629412	-0.347368	-0.532967	-0.0628054	-0.0714286	-0.445055	-0.672727	-0.0422925	-0.9	-0.289526	-0.338596	-0.4	-1	0.0217742	-0.2	0.357143	0.3	-0.741758	1	0.67818	0.0053292	0.0668836	0.0320811	0.330318	0.453175	0.0648967	0.0140352	0.391061	0.0416667	0.0898881	0.0781481	0.375	0.166667	0.546999	0.458333	0.820064	0.741667	0.00264504	1	0.999997	0.511209	0.998946	0.999928	0.899038	0.963939	0.951747
94081_at	SFXN1	0.5	0.216667	-0.202941	0.162406	-0.203297	-0.203077	0.464286	-0.467033	-0.745455	-0.169433	-1	-0.386364	-0.422807	-0.8	-1	-0.33629	-0.8	0.0238095	-0.2	-0.340659	0.833333	0.724146	0.224824	0.755879	0.252627	0.076298	0.866667	0.0551299	0.00593295	0.132451	0.00833333	0.034763	0.0363315	0.166667	0.166667	0.0324529	0.166667	0.532564	0.391667	0.127499	1	0.999997	0.810996	0.998946	0.999928	0.562356	0.983619	0.951747
10024_at	TROAP	1	-0.183333	-0.444118	-0.464662	0.285714	-0.174389	-0.142857	0.230769	-0.427273	-0.0927536	0	-0.136364	-0.8	-0.8	-1	-0.0225806	-0.4	0.0952381	-0.9	-0.505495	1	0.32182	0.0433111	0.02027	0.832965	0.110148	0.39127	0.781653	0.0963125	0.271656	0.525	0.266707	2.54457e-05	0.166667	0.166667	0.452143	0.375	0.603497	0.0416667	0.0406076	1	0.857701	0.630909	0.998946	0.999928	0.635658	0.962748	0.983996
1104_at	RCC1	-1	-0.183333	-0.564706	0.0315789	0.0274725	0.0171946	-0.285714	-0.186813	-0.918182	0.0786561	-0.2	-0.36166	-0.0421053	-0.2	-0.5	-0.538306	-0.4	0.166667	0	-0.384615	0.166667	0.32182	0.0124412	0.554368	0.539707	0.547964	0.277976	0.270671	0	0.697072	0.391667	0.0453014	0.43274	0.458333	0.5	0.00103959	0.375	0.667708	0.525	0.0977511	1	0.857701	0.553653	0.998946	0.999928	0.999999	0.961457	0.951747
23517_at	SKIV2L2	0.5	-0.133333	0.00588235	-0.0345865	0.010989	0.35991	0.321429	-0.906593	-0.472727	-0.362451	-0.7	-0.530632	-0.340351	-0.6	-0.5	-0.122581	0	-0.285714	-0.3	-0.516484	0.833333	0.37177	0.510926	0.443119	0.51807	0.995089	0.777778	0	0.0728031	0.0074378	0.116667	0.00507586	0.0770288	0.208333	0.5	0.254837	0.541667	0.250397	0.341667	0.0370216	1	0.89338	0.951451	0.998946	0.999928	0.999999	0.978171	0
642_at	BLMH	-0.5	0.2	0.0529412	-0.138346	-0.28022	-0.0367421	0.285714	-0.0714286	-0.672727	-0.245455	-0.5	-0.375494	-0.266667	-0.2	-1	-0.395565	0.4	0.166667	-0.1	-0.912088	0.5	0.709529	0.58035	0.279717	0.176688	0.398749	0.75119	0.410316	0.0140352	0.0520572	0.225	0.0391373	0.134321	0.458333	0.166667	0.0142084	0.791667	0.667708	0.475	0	1	0.999997	0.963654	0.998946	0.999928	0.950801	0.973765	0.962084
9054_at	NFS1	-1	0.6	-0.238235	0.0781955	0.302198	0.0455204	-0.464286	0.10989	-0.918182	0.213834	0.8	0.0869565	-0.14386	0.8	-0.5	-0.343145	-1	-0.0952381	0.9	-0.494505	0.166667	0.957137	0.186465	0.630858	0.846856	0.625	0.15119	0.645188	0	0.921122	0.958333	0.655445	0.277764	0.958333	0.5	0.0296898	0.0416667	0.420064	0.991667	0.0444371	1	0.999997	0.790418	0.998946	0.999928	0.999999	0.952758	0.974479
23590_at	PDSS1	-0.5	-0.483333	-0.270588	-0.377444	-0.274725	0.0788235	-0.214286	-0.0604396	-0.463636	-0.322793	-0.8	-0.536561	-0.810526	-0.8	-0.5	-0.153226	0	0.285714	-0.9	-0.357143	0.5	0.0968998	0.154842	0.0508329	0.181631	0.709511	0.330754	0.424494	0.0771636	0.0155216	0.0666667	0.00461345	1.39652e-05	0.166667	0.5	0.204471	0.541667	0.769097	0.0416667	0.115751	1	0.615124	0.767394	0.998946	0.999928	0.999999	0.962748	0.964421
80010_at	RMI1	1	-0.583333	-0.294118	-0.169925	-0.236264	-0.335023	-0.5	-0.258242	0.318182	-0.226087	-0.8	-0.813241	-0.419298	-0.4	-1	-0.350806	0.6	-0.190476	-0.6	0.549451	1	0.0539986	0.134036	0.236093	0.218347	0.00833165	0.133333	0.196918	0.836492	0.0675527	0.0666667	1.66778e-06	0.0376296	0.375	0.166667	0.0268267	0.833333	0.332292	0.175	0.973734	1	0.539986	0.749791	0.998946	0.999928	0.272095	0.952758	0.951747
5725_at	PTBP1	1	-0.483333	-0.320588	-0.166917	-0.0769231	-0.0848869	-0.214286	0.236264	-0.172727	-0.100922	0.2	-0.531621	-0.770175	-0.4	0.5	-0.633065	-0.4	-0.190476	-0.8	-0.653846	1	0.0968998	0.11285	0.24009	0.403265	0.276301	0.330754	0.787121	0.307213	0.254122	0.658333	0.00499622	8.67282e-05	0.375	0.833333	9.20302e-05	0.375	0.332292	0.0666667	0.00916245	1	0.615124	0.732904	0.998946	0.999928	0.854573	0.962748	0.983996
84986_at	ARHGAP19	0.5	-0.816667	0.111765	-0.193985	-0.236264	-0.44724	-0.535714	-0.291209	-0.372727	-0.236759	-0.5	-0.592885	0.214035	-0.6	-0.5	-0.237097	-0.2	-0.452381	-0.6	-0.615385	0.833333	0.0053847	0.663767	0.205395	0.218347	0.000559554	0.117857	0.167035	0.130299	0.0586346	0.225	0.00171301	0.813346	0.208333	0.5	0.0991574	0.458333	0.13373	0.175	0.0142699	1	0.340155	0.983499	0.998946	0.999928	0.145348	0.952758	0.951747
1841_at	DTYMK	-0.5	-0.0833333	-0.355882	-0.130827	-0.472527	-0.0476018	-0.535714	-0.324176	-0.518182	-0.373518	-0.2	-0.608696	-0.249123	-0.4	-1	-0.0741935	-1	0.0714286	-0.1	-0.813187	0.5	0.421591	0.0882067	0.290616	0.0528596	0.369728	0.117857	0.139963	0.0534591	0.00596579	0.391667	0.001258	0.151178	0.375	0.166667	0.345335	0.0416667	0.579936	0.475	0.000619429	1	0.924104	0.715712	0.998946	0.999928	0.933147	0.952758	0.951747
55010_at	PARPBP	0.5	-0.6	0.0235294	-0.219549	-0.010989	-0.18914	-0.107143	-0.0879121	-0.172727	-0.433992	-0.6	-0.80336	-0.461404	-0.8	-0.5	-0.0608871	0	-0.119048	-0.8	-0.384615	0.833333	0.0483989	0.537102	0.175368	0.489156	0.0916234	0.419841	0.389251	0.307213	0.00157257	0.175	2.72895e-06	0.0241958	0.166667	0.5	0.372109	0.541667	0.396503	0.0666667	0.0977511	1	0.530259	0.953719	0.998946	0.999928	0.601075	0.963939	0.961646
2395_at	FXN	1	-0.116667	0.0823529	-0.263158	-0.302198	0.402353	-0.607143	-0.461538	-0.109091	-0.274967	-0.7	-0.849802	-0.447368	-0.4	-0.5	-0.34879	1	0.0714286	-0.6	-0.494505	1	0.387814	0.62272	0.130581	0.157695	0.998175	0.0833333	0.0574678	0.37744	0.0339052	0.116667	9.3134e-07	0.0281749	0.375	0.5	0.0275578	1	0.579936	0.175	0.0444371	1	0.902785	0.978312	0.998946	0.999928	0.999999	0.952758	0.951747
[truncated: 82 more rows]
[truncated: 20 more columns]

## Sheet: Panobinostat
ProbeID	GeneSymbol	autonomic_ganglia.rho	bone.rho	breast.rho	central_nervous_system.rho	endometrium.rho	haematopoietic_and_lymphoid_tissue.rho	kidney.rho	large_intestine.rho	liver.rho	lung.rho	oesophagus.rho	ovary.rho	pancreas.rho	pleura.rho	prostate.rho	skin.rho	soft_tissue.rho	stomach.rho	thyroid.rho	upper_aerodigestive_tract.rho	urinary_tract.rho	autonomic_ganglia.pv	bone.pv	breast.pv	central_nervous_system.pv	endometrium.pv	haematopoietic_and_lymphoid_tissue.pv	kidney.pv	large_intestine.pv	liver.pv	lung.pv	oesophagus.pv	ovary.pv	pancreas.pv	pleura.pv	prostate.pv	skin.pv	soft_tissue.pv	stomach.pv	thyroid.pv	upper_aerodigestive_tract.pv	urinary_tract.pv	autonomic_ganglia.fdr	bone.fdr	breast.fdr	central_nervous_system.fdr	endometrium.fdr	haematopoietic_and_lymphoid_tissue.fdr
[truncated: 542 more rows]
[truncated: 23 more columns]

[truncated: 12 more sheets: PD-0325901, AZD6244, 17-AAG, AEW541, AZD0530, Lapatinib, Paclitaxel, PF-2341066, RAF265, TAE684, TKI258, ZD-6474]
