# Supplementary material for: A Meta-Analysis Approach for Characterizing Pan-Cancer Mechanisms of Drug Sensitivity in Cell Lines
Source: PLoS One. 2014 Jul 18;9(7):e103050. doi: 10.1371/journal.pone.0103050 (PMC4103868; doi:10.1371/journal.pone.0103050)
Supplement: Table S6 — Pan-cancer pathways with predicted involvement in response to TOP1, HDAC, and MEK inhibitors. (XLSX) [file pone.0103050.s007.xlsx]

## Sheet: Topotecan
Canonical Pathway	PC-Meta	PC-Pool	PC-Union
Cell Cycle Control of Chromosomal Replication	6.61	4.95	0
Mitotic Roles of Polo-Like Kinase	4.82	0.532	0.339
Role of BRCA1 in DNA Damage Response	4.35	2.31	0
Mismatch Repair in Eukaryotes	3.62	0.181	0
Purine Nucleotides De Novo Biosynthesis II	3.62	0.181	0
Hereditary Breast Cancer Signaling	3.18	0.647	0
Role of CHK Proteins in Cell Cycle Checkpoint Control	2.79	0	0.339
5-aminoimidazole Ribonucleotide Biosynthesis I	2.43	0.181	0
Inosine-5'-phosphate Biosynthesis II	2.43	0	0
Cleavage and Polyadenylation of Pre-mRNA	2.37	0.656	0
ATM Signaling	1.37	0.259	0.339
Adenine and Adenosine Salvage III	1.33	0	0.396
Purine Ribonucleosides Degradation to Ribose-1-phosphate	1.33	0	0.396
EIF2 Signaling	1.31	0.515	0
Guanine and Guanosine Salvage I	1.31	0	0
Granzyme B Signaling	0.95	1.21	0
Hypusine Biosynthesis	0.899	0	0.396
Assembly of RNA Polymerase II Complex	0.843	0.181	0.339
Cyclins and Cell Cycle Regulation	0.809	0	0.339
Systemic Lupus Erythematosus Signaling	0.801	0.385	0
Estrogen Receptor Signaling	0.695	0.181	0.339
Cell Cycle: G1/S Checkpoint Regulation	0.549	0.156	0
Tetrahydrofolate Salvage from 5,10-methenyltetrahydrofolate	0.534	0	0
Nucleotide Excision Repair Pathway	0.519	0	0
DNA Double-Strand Break Repair by Homologous Recombination	0.507	3.72	0
Pyrimidine Deoxyribonucleotides De Novo Biosynthesis I	0.507	0.181	0
Estrogen-mediated S-phase Entry	0.507	0.0111	0
Granzyme A Signaling	0.295	0.515	0
Acetyl-CoA Biosynthesis III (from Citrate)	0.275	0	0
Endoplasmic Reticulum Stress Pathway	0.275	0	0
Xanthine and Xanthosine Salvage	0.275	0	0
GADD45 Signaling	0.229	0	0
Regulation of eIF4 and p70S6K Signaling	0.22	0	0.328
D-myo-inositol (1,4,5,6)-Tetrakisphosphate Biosynthesis	0.145	0.112	0
D-myo-inositol (3,4,5,6)-tetrakisphosphate Biosynthesis	0.145	0.112	0
Cell Cycle Regulation by BTG Family Proteins	0.138	0	0.339
Diphthamide Biosynthesis	0.103	0.181	0
Adenine and Adenosine Salvage I	0.103	0	0
All-trans-decaprenyl Diphosphate Biosynthesis	0.103	0	0
Uridine-5'-phosphate Biosynthesis	0.103	0	0
DNA Double-Strand Break Repair by Non-Homologous End Joining	0.0346	0.603	0
D-myo-inositol-5-phosphate Metabolism	0.0346	0.181	0
Thyroid Hormone Biosynthesis	0.0346	0.181	0
Cell Cycle: G2/M DNA Damage Checkpoint Regulation	0.0346	0.0656	0
Dopamine Receptor Signaling	0.0346	0	0.339
1,25-dihydroxyvitamin D3 Biosynthesis	0.0346	0	0
Oxidized GTP and dGTP Detoxification	0.0346	0	0
p53 Signaling	0.0346	0	0
PRPP Biosynthesis I	0.0346	0	0
Tetrahydrobiopterin Biosynthesis I	0.0346	0	0
Tetrahydrobiopterin Biosynthesis II	0.0346	0	0
3-phosphoinositide Degradation	0.0318	0.181	0
Telomere Extension by Telomerase	0.0149	0.181	0
Adenosine Nucleotides Degradation II	0.0149	0	0.339
Ceramide Signaling	0.0149	0	0.339
Pyridoxal 5'-phosphate Salvage Pathway	0.0149	0	0
Assembly of RNA Polymerase I Complex	0	0.265	0
3-phosphoinositide Biosynthesis	0	0.181	0
Agrin Interactions at Neuromuscular Junction	0	0.181	0
CDP-diacylglycerol Biosynthesis I	0	0.181	0
Inhibition of Angiogenesis by TSP1	0	0.181	0
Phosphatidylglycerol Biosynthesis II (Non-plastidic)	0	0.181	0
Role of Oct4 in Mammalian Embryonic Stem Cell Pluripotency	0	0.181	0
Superpathway of Inositol Phosphate Compounds	0	0.181	0
Triacylglycerol Biosynthesis	0	0.181	0
DNA Methylation and Transcriptional Repression Signaling	0	0.112	0.339
D-myo-inositol (1,4,5)-Trisphosphate Biosynthesis	0	0.0111	0
Pentose Phosphate Pathway (Non-oxidative Branch)	0	0.0111	0
Zymosterol Biosynthesis	0	0.0111	0
Neuroprotective Role of THOP1 in Alzheimer's Disease	0	0	0.396
Activation of IRF by Cytosolic Pattern Recognition Receptors	0	0	0.339
Acute Myeloid Leukemia Signaling	0	0	0.339
AMPK Signaling	0	0	0.339
Androgen Signaling	0	0	0.339
BMP signaling pathway	0	0	0.339
Cardiac β-adrenergic Signaling	0	0	0.339
CDK5 Signaling	0	0	0.339
Circadian Rhythm Signaling	0	0	0.339
Corticotropin Releasing Hormone Signaling	0	0	0.339
CTLA4 Signaling in Cytotoxic T Lymphocytes	0	0	0.339
Dopamine-DARPP32 Feedback in cAMP Signaling	0	0	0.339
ERK/MAPK Signaling	0	0	0.339
ERK5 Signaling	0	0	0.339
Estrogen-Dependent Breast Cancer Signaling	0	0	0.339
FGF Signaling	0	0	0.339
FLT3 Signaling in Hematopoietic Progenitor Cells	0	0	0.339
GDNF Family Ligand-Receptor Interactions	0	0	0.339
Glucocorticoid Receptor Signaling	0	0	0.339
GNRH Signaling	0	0	0.339
Gαs Signaling	0	0	0.339
Hematopoiesis from Multipotent Stem Cells	0	0	0.339
Hematopoiesis from Pluripotent Stem Cells	0	0	0.339
Hypoxia Signaling in the Cardiovascular System	0	0	0.339
ILK Signaling	0	0	0.339
Insulin Receptor Signaling	0	0	0.339
LPS-stimulated MAPK Signaling	0	0	0.339
Melanocyte Development and Pigmentation Signaling	0	0	0.339
Mouse Embryonic Stem Cell Pluripotency	0	0	0.339
Neuropathic Pain Signaling In Dorsal Horn Neurons	0	0	0.339
Neurotrophin/TRK Signaling	0	0	0.339
NGF Signaling	0	0	0.339
P2Y Purigenic Receptor Signaling Pathway	0	0	0.339
p38 MAPK Signaling	0	0	0.339
p70S6K Signaling	0	0	0.339
PI3K Signaling in B Lymphocytes	0	0	0.339
PI3K/AKT Signaling	0	0	0.339
Prostate Cancer Signaling	0	0	0.339
Protein Ubiquitination Pathway	0	0	0.339
PTEN Signaling	0	0	0.339
Purine Nucleotides Degradation II (Aerobic)	0	0	0.339
Regulation of the Epithelial-Mesenchymal Transition Pathway	0	0	0.339
Relaxin Signaling	0	0	0.339
Role of IL-17F in Allergic Inflammatory Airway Diseases	0	0	0.339
Role of Pattern Recognition Receptors in Recognition of Bacteria and Viruses	0	0	0.339
Synaptic Long Term Depression	0	0	0.339
Synaptic Long Term Potentiation	0	0	0.339
Telomerase Signaling	0	0	0.339
VEGF Signaling	0	0	0.339
Wnt/β-catenin Signaling	0	0	0.339
Tight Junction Signaling	0	0	0.311
B Cell Receptor Signaling	0	0	0.307
Dendritic Cell Maturation	0	0	0.301
Calcium Signaling	0	0	0.298
CREB Signaling in Neurons	0	0	0.298
Ephrin Receptor Signaling	0	0	0.298
Production of Nitric Oxide and Reactive Oxygen Species in Macrophages	0	0	0.294
Breast Cancer Regulation by Stathmin1	0	0	0.293
mTOR Signaling	0	0	0.293
Thrombin Signaling	0	0	0.293
cAMP-mediated signaling	0	0	0.269
Cardiac Hypertrophy Signaling	0	0	0.269
Huntington's Disease Signaling	0	0	0.269
Phospholipase C Signaling	0	0	0.269
G-Protein Coupled Receptor Signaling	0	0	0.238
Xenobiotic Metabolism Signaling	0	0	0.238
Role of Macrophages, Fibroblasts and Endothelial Cells in Rheumatoid Arthritis	0	0	0.211

## Sheet: Irinotecan
Canonical Pathway	PC-Meta	PC-Pool	PC-Union
Cell Cycle Control of Chromosomal Replication	1.41	5.39	0
Role of BRCA1 in DNA Damage Response	1.36	5.39	0
Mitotic Roles of Polo-Like Kinase	1.36	0.924	0
D-mannose Degradation	0.755	0	1.87
Alanine Biosynthesis III	0.755	0	1.87
Hereditary Breast Cancer Signaling	0.755	1.93	0
Mismatch Repair in Eukaryotes	0.755	1.35	0
Molybdenum Cofactor Biosynthesis	0.514	0	1.44
GDP-mannose Biosynthesis	0.37	0	1.42
Agrin Interactions at Neuromuscular Junction	0	1.57	0
DNA Double-Strand Break Repair by Homologous Recombination	0	1.57	0
Phosphatidylcholine Biosynthesis I	0	0	1.42

## Sheet: Panobinostat
Canonical Pathway	PC-Meta	PC-Pool	PC-Union
Hepatic Fibrosis / Hepatic Stellate Cell Activation	4.01	1.26	0.369
Interferon Signaling	4.01	0.0656	0.953
Glucocorticoid Receptor Signaling	3.96	0.622	0.233
Antigen Presentation Pathway	2.17	0	1.45
Role of Tissue Factor in Cancer	1.29	0.977	0.65
Cell Cycle Control of Chromosomal Replication	1.26	0.79	0
TGF-β Signaling	1.26	0.474	0.65
Renal Cell Carcinoma Signaling	1.26	0.246	0
Role of IL-17F in Allergic Inflammatory Airway Diseases	1.26	0.229	0
Granzyme A Signaling	1.26	0.142	0
Cardiac β-adrenergic Signaling	1.26	0.0656	0.376
Role of Hypercytokinemia/hyperchemokinemia in the Pathogenesis of Influenza	1.26	0.0485	0
NF-κB Signaling	1.26	0	0.341
IL-17 Signaling	1.24	0.41	0
Differential Regulation of Cytokine Production in Macrophages and T Helper Cells by IL-17A and IL-17F	1.24	0.0485	0
PPARα/RXRα Activation	1.22	0.232	0.755
ERK5 Signaling	1.12	0.845	0
IL-6 Signaling	1.09	0.194	0.386
Inhibition of Angiogenesis by TSP1	1.09	0.142	0
Regulation of the Epithelial-Mesenchymal Transition Pathway	1.09	0.0656	0
Bladder Cancer Signaling	0.98	0.246	0
Cleavage and Polyadenylation of Pre-mRNA	0.98	0.0656	0
Inhibition of Matrix Metalloproteases	0.979	0.104	0.508
Caveolar-mediated Endocytosis Signaling	0.96	0.937	1.09
Glioma Invasiveness Signaling	0.96	0.937	0.755
Tight Junction Signaling	0.96	0.622	0.351
HMGB1 Signaling	0.96	0.561	0.65
IL-17A Signaling in Gastric Cells	0.96	0.543	0
Role of JAK family kinases in IL-6-type Cytokine Signaling	0.96	0.543	0
NF-κB Activation by Viruses	0.96	0.117	0.681
p53 Signaling	0.96	0.0656	0
Communication between Innate and Adaptive Immune Cells	0.96	0	0.439
Hereditary Breast Cancer Signaling	0.96	0	0.387
IL-15 Production	0.96	0	0
Role of IL-17A in Arthritis	0.96	0	0
TREM1 Signaling	0.96	0	0
Atherosclerosis Signaling	0.883	0.0656	0
Epithelial Adherens Junction Signaling	0.775	0.35	0.566
Colorectal Cancer Metastasis Signaling	0.772	0.543	0.447
Neuregulin Signaling	0.737	0.144	0.65
TR/RXR Activation	0.737	0.0656	0
Pancreatic Adenocarcinoma Signaling	0.736	0.232	0
Neurotrophin/TRK Signaling	0.736	0.142	0
RAR Activation	0.736	0.117	0.508
CDK5 Signaling	0.728	1.15	0.42
Oncostatin M Signaling	0.722	0.622	0
IL-17A Signaling in Fibroblasts	0.722	0.589	0
Virus Entry via Endocytic Pathways	0.722	0.232	1.09
G Beta Gamma Signaling	0.722	0.131	0.65
Airway Pathology in Chronic Obstructive Pulmonary Disease	0.722	0.0656	0
tRNA Splicing	0.722	0	0.508
Role of Pattern Recognition Receptors in Recognition of Bacteria and Viruses	0.719	0	0.42
Relaxin Signaling	0.692	0	0.376
Chronic Myeloid Leukemia Signaling	0.69	0.0656	0
Prolactin Signaling	0.681	0.0656	0.439
L-cysteine Degradation III	0.662	0	0
ILK Signaling	0.659	1.26	0.508
PTEN Signaling	0.652	0.102	0.648
Graft-versus-Host Disease Signaling	0.637	0	0.508
Differential Regulation of Cytokine Production in Intestinal Epithelial Cells by IL-17A and IL-17F	0.637	0	0
Actin Cytoskeleton Signaling	0.631	0.695	0.282
Role of Macrophages, Fibroblasts and Endothelial Cells in Rheumatoid Arthritis	0.631	0.629	0.422
Acute Phase Response Signaling	0.631	0.295	0.332
Leukocyte Extravasation Signaling	0.631	0.263	0.681
HIF1α Signaling	0.631	0.263	0
Role of BRCA1 in DNA Damage Response	0.631	0.203	0.447
PDGF Signaling	0.631	0.102	1.09
VDR/RXR Activation	0.631	0.0656	0.428
Activation of IRF by Cytosolic Pattern Recognition Receptors	0.631	0.0494	0
Reelin Signaling in Neurons	0.631	0	0.428
Role of JAK1 and JAK3 in γc Cytokine Signaling	0.631	0	0
Estrogen-Dependent Breast Cancer Signaling	0.617	0.0799	0
Antiproliferative Role of Somatostatin Receptor 2	0.617	0	0
Protein Kinase A Signaling	0.614	0.698	0.376
Antiproliferative Role of TOB in T Cell Signaling	0.614	0.229	0
Agranulocyte Adhesion and Diapedesis	0.614	0.117	0.749
Cell Cycle: G2/M DNA Damage Checkpoint Regulation	0.614	0.0485	0.503
Estrogen Receptor Signaling	0.614	0	0
Ephrin Receptor Signaling	0.6	0.25	0.325
Role of NFAT in Cardiac Hypertrophy	0.583	0.0656	0.325
FGF Signaling	0.583	0	0.422
NGF Signaling	0.583	0	0
Angiopoietin Signaling	0.575	0	0
Agrin Interactions at Neuromuscular Junction	0.571	1.68	0.444
Human Embryonic Stem Cell Pluripotency	0.571	0.287	0
JAK/Stat Signaling	0.571	0.0485	0
Cardiolipin Biosynthesis II	0.571	0	0.888
Androgen Signaling	0.571	0	0.387
AMPK Signaling	0.571	0	0.376
Asparagine Degradation I	0.571	0	0
Choline Degradation I	0.571	0	0
Thiosulfate Disproportionation III (Rhodanese)	0.571	0	0
Systemic Lupus Erythematosus Signaling	0.556	0.232	0.319
CNTF Signaling	0.556	0	0
ERK/MAPK Signaling	0.548	0.232	0.508
Granulocyte Adhesion and Diapedesis	0.543	0.102	0.755
Dendritic Cell Maturation	0.521	0	0.337
FLT3 Signaling in Hematopoietic Progenitor Cells	0.52	0.0656	0
PEDF Signaling	0.52	0	0
Regulation of eIF4 and p70S6K Signaling	0.499	0.0485	0.366
Role of Cytokines in Mediating Communication between Immune Cells	0.49	0	0
Nitric Oxide Signaling in the Cardiovascular System	0.486	0.229	0.439
LXR/RXR Activation	0.486	0	0.385
Telomerase Signaling	0.486	0	0
TWEAK Signaling	0.486	0	0
Regulation of Cellular Mechanics by Calpain Protease	0.485	1.68	0.457
PI3K/AKT Signaling	0.485	0.0656	0.648
IL-9 Signaling	0.485	0.0656	0
Cardiac Hypertrophy Signaling	0.485	0.0602	0.275
D-glucuronate Degradation I	0.485	0	0
Lymphotoxin β Receptor Signaling	0.485	0	0
Regulation of IL-2 Expression in Activated and Anergic T Lymphocytes	0.481	0.102	0
Altered T Cell and B Cell Signaling in Rheumatoid Arthritis	0.481	0	0
HGF Signaling	0.476	0.0656	0.401
Phosphatidylglycerol Biosynthesis II (Non-plastidic)	0.475	0.142	1.09
Coagulation System	0.475	0.117	0.508
Type I Diabetes Mellitus Signaling	0.456	0	0.65
Ceramide Signaling	0.446	0.0969	0.428
Germ Cell-Sertoli Cell Junction Signaling	0.434	0.622	0.755
Rac Signaling	0.434	0.146	0.65
Xenobiotic Metabolism Signaling	0.434	0	0.234
Catecholamine Biosynthesis	0.434	0	0
Creatine-phosphate Biosynthesis	0.434	0	0
Pentose Phosphate Pathway (Oxidative Branch)	0.434	0	0
Thymine Degradation	0.434	0	0
Uracil Degradation II (Reductive)	0.434	0	0
GADD45 Signaling	0.433	0	0
B Cell Receptor Signaling	0.422	0.0656	0.342
Clathrin-mediated Endocytosis Signaling	0.422	0.0494	0.319
Thyroid Cancer Signaling	0.42	0.232	0
IL-8 Signaling	0.42	0.144	0.508
Aryl Hydrocarbon Receptor Signaling	0.42	0.117	0
DNA Methylation and Transcriptional Repression Signaling	0.42	0.104	0
Role of PKR in Interferon Induction and Antiviral Response	0.42	0	0.508
Crosstalk between Dendritic Cells and Natural Killer Cells	0.42	0	0.422
ErbB Signaling	0.42	0	0.422
CTLA4 Signaling in Cytotoxic T Lymphocytes	0.42	0	0
GM-CSF Signaling	0.42	0	0
IL-15 Signaling	0.42	0	0
FAK Signaling	0.412	0.422	0.421
Hypoxia Signaling in the Cardiovascular System	0.412	0.291	0.445
Role of MAPK Signaling in the Pathogenesis of Influenza	0.412	0	0.445
Serotonin and Melatonin Biosynthesis	0.399	0	0
Primary Immunodeficiency Signaling	0.396	0	0.508
VEGF Signaling	0.382	0.622	0.42
SAPK/JNK Signaling	0.382	0	0
Wnt/β-catenin Signaling	0.374	0.0799	0.755
PPAR Signaling	0.374	0.0485	0.42
Integrin Signaling	0.361	1.57	0.675
Macropinocytosis Signaling	0.361	0.246	0.444
P2Y Purigenic Receptor Signaling Pathway	0.361	0.102	0.386
UDP-N-acetyl-D-glucosamine Biosynthesis II	0.361	0.102	0
p70S6K Signaling	0.361	0.0656	0.386
IL-10 Signaling	0.361	0.0468	0
GDP-glucose Biosynthesis	0.361	0	0
Glycogen Biosynthesis II (from UDP-D-Glucose)	0.361	0	0
Role of JAK1, JAK2 and TYK2 in Interferon Signaling	0.361	0	0
Selenocysteine Biosynthesis II (Archaea and Eukaryotes)	0.361	0	0
OX40 Signaling Pathway	0.357	0	0.487
RhoGDI Signaling	0.349	0.0656	1.09
Heparan Sulfate Biosynthesis (Late Stages)	0.349	0.0656	0
IL-4 Signaling	0.349	0.045	0.439
G-Protein Coupled Receptor Signaling	0.349	0	0.65
IGF-1 Signaling	0.34	0.695	0
Glucose and Glucose-1-phosphate Degradation	0.328	0	0
Paxillin Signaling	0.323	0.937	0.401
LPS-stimulated MAPK Signaling	0.323	0	0.439
Tec Kinase Signaling	0.322	0	0.755
Production of Nitric Oxide and Reactive Oxygen Species in Macrophages	0.32	0	0.717
Insulin Receptor Signaling	0.305	0.232	0.376
HER-2 Signaling in Breast Cancer	0.305	0.0656	0.432
Dopamine Receptor Signaling	0.305	0.0656	0
Acute Myeloid Leukemia Signaling	0.305	0	0
CD27 Signaling in Lymphocytes	0.305	0	0
Ketolysis	0.305	0	0
TNFR2 Signaling	0.305	0	0
Endometrial Cancer Signaling	0.299	0.0656	0
Ovarian Cancer Signaling	0.296	0.295	0.376
Fatty Acid β-oxidation I	0.295	0	0
IL-12 Signaling and Production in Macrophages	0.293	0	0.376
IL-2 Signaling	0.293	0	0
Actin Nucleation by ARP-WASP Complex	0.287	0.232	0.755
Heparan Sulfate Biosynthesis	0.287	0.117	0
Acyl-CoA Hydrolysis	0.287	0.0656	0
ErbB2-ErbB3 Signaling	0.287	0.0656	0
Glycogen Degradation II	0.287	0.0656	0
Hepatic Cholestasis	0.287	0.0486	0.589
Thrombopoietin Signaling	0.287	0	0.454
fMLP Signaling in Neutrophils	0.287	0	0.387
Renin-Angiotensin Signaling	0.287	0	0.387
cAMP-mediated signaling	0.287	0	0.279
4-1BB Signaling in T Lymphocytes	0.287	0	0
G Protein Signaling Mediated by Tubby	0.287	0	0
MIF-mediated Glucocorticoid Regulation	0.287	0	0
Pathogenesis of Multiple Sclerosis	0.287	0	0
PKCθ Signaling in T Lymphocytes	0.287	0	0
Prostate Cancer Signaling	0.287	0	0
Toll-like Receptor Signaling	0.287	0	0
Axonal Guidance Signaling	0.284	0.41	0.65
Pentose Phosphate Pathway	0.284	0.0656	0
Stearate Biosynthesis I (Animals)	0.284	0.0656	0
Role of JAK2 in Hormone-like Cytokine Signaling	0.284	0	0.508
Ketogenesis	0.284	0	0
p38 MAPK Signaling	0.276	0	0.387
FXR/RXR Activation	0.276	0	0
Melanocyte Development and Pigmentation Signaling	0.276	0	0
ATM Signaling	0.27	0.622	0
Glutaryl-CoA Degradation	0.27	0.232	0
Factors Promoting Cardiogenesis in Vertebrates	0.27	0.0656	1.09
Glycogen Degradation III	0.27	0.0656	0
Autoimmune Thyroid Disease Signaling	0.27	0	0.508
Induction of Apoptosis by HIV1	0.27	0	0.447
Methylglyoxal Degradation III	0.27	0	0
Sertoli Cell-Sertoli Cell Junction Signaling	0.269	0.422	0.508
Apoptosis Signaling	0.269	0.41	0.65
PAK Signaling	0.269	0.232	0.42
Mitotic Roles of Polo-Like Kinase	0.269	0.194	0
UVA-Induced MAPK Signaling	0.269	0.142	1.09
Hematopoiesis from Pluripotent Stem Cells	0.269	0.117	0
PXR/RXR Activation	0.269	0.0799	0
Chondroitin Sulfate Degradation (Metazoa)	0.269	0.0656	0.65
Cell Cycle Regulation by BTG Family Proteins	0.269	0.0602	0
Signaling by Rho Family GTPases	0.269	0.0494	0.65
T Helper Cell Differentiation	0.269	0.0494	0.445
CD40 Signaling	0.269	0	0
Hematopoiesis from Multipotent Stem Cells	0.269	0	0
Nucleotide Excision Repair Pathway	0.269	0	0
Role of PI3K/AKT Signaling in the Pathogenesis of Influenza	0.269	0	0
CCR5 Signaling in Macrophages	0.264	0	0.445
Gαi Signaling	0.264	0	0.386
IL-17A Signaling in Airway Cells	0.264	0	0
Remodeling of Epithelial Adherens Junctions	0.263	0.286	0
Role of IL-17A in Psoriasis	0.263	0.224	0
tRNA Charging	0.263	0.102	0
Dermatan Sulfate Degradation (Metazoa)	0.263	0.0656	0.65
NRF2-mediated Oxidative Stress Response	0.263	0.0494	0.325
April Mediated Signaling	0.263	0.0494	0
Allograft Rejection Signaling	0.263	0	0.508
Assembly of RNA Polymerase III Complex	0.263	0	0
Fatty Acid Activation	0.263	0	0
IL-1 Signaling	0.263	0	0
Cdc42 Signaling	0.262	0.0656	0.648
Mouse Embryonic Stem Cell Pluripotency	0.262	0.0656	0
Non-Small Cell Lung Cancer Signaling	0.262	0.0485	0.444
DNA Double-Strand Break Repair by Homologous Recombination	0.259	0.194	0
mTOR Signaling	0.259	0.0656	0.508
Pyrimidine Deoxyribonucleotides De Novo Biosynthesis I	0.259	0.053	0
Vitamin-C Transport	0.259	0.053	0
Mechanisms of Viral Exit from Host Cells	0.259	0.0486	0.851
Neuroprotective Role of THOP1 in Alzheimer's Disease	0.259	0.0486	0.508
B Cell Activating Factor Signaling	0.259	0.0486	0
Erythropoietin Signaling	0.259	0.0485	0.444
Dermatan Sulfate Biosynthesis (Late Stages)	0.259	0	0
Docosahexaenoic Acid (DHA) Signaling	0.259	0	0
γ-glutamyl Cycle	0.259	0	0
Chemokine Signaling	0.255	0	0.444
Cellular Effects of Sildenafil (Viagra)	0.255	0	0.376
D-myo-inositol-5-phosphate Metabolism	0.254	0.297	0.376
3-phosphoinositide Degradation	0.254	0.228	0.615
CDP-diacylglycerol Biosynthesis I	0.254	0.181	0.65
UVC-Induced MAPK Signaling	0.254	0.0799	0.508
Thrombin Signaling	0.254	0.0656	0.508
Huntington's Disease Signaling	0.254	0.0656	0.459
Role of Osteoblasts, Osteoclasts and Chondrocytes in Rheumatoid Arthritis	0.254	0.0656	0.459
Glutathione Redox Reactions I	0.254	0.0494	0
Mismatch Repair in Eukaryotes	0.254	0.0494	0
Tryptophan Degradation X (Mammalian, via Tryptamine)	0.254	0.0494	0
Breast Cancer Regulation by Stathmin1	0.254	0.0485	0.31
FcγRIIB Signaling in B Lymphocytes	0.254	0.0485	0
Melanoma Signaling	0.254	0.0485	0
Cytotoxic T Lymphocyte-mediated Apoptosis of Target Cells	0.254	0	0.508
GNRH Signaling	0.254	0	0.376
Chondroitin Sulfate Biosynthesis (Late Stages)	0.254	0	0
iNOS Signaling	0.254	0	0
Methionine Degradation I (to Homocysteine)	0.254	0	0
RAN Signaling	0.254	0	0
Role of RIG1-like Receptors in Antiviral Innate Immunity	0.254	0	0
Role of NFAT in Regulation of the Immune Response	0.25	0	0
Leptin Signaling in Obesity	0.245	0.117	0
Role of Oct4 in Mammalian Embryonic Stem Cell Pluripotency	0.245	0.045	0
VEGF Family Ligand-Receptor Interactions	0.245	0	0.439
Cysteine Biosynthesis III (mammalia)	0.245	0	0
Mitochondrial L-carnitine Shuttle Pathway	0.245	0	0
MSP-RON Signaling Pathway	0.245	0	0
γ-linolenate Biosynthesis II (Animals)	0.245	0	0
Natural Killer Cell Signaling	0.236	0	0.65
Nur77 Signaling in T Lymphocytes	0.236	0	0
D-myo-inositol (1,4,5)-trisphosphate Degradation	0.234	0.0485	0.648
Fc Epsilon RI Signaling	0.234	0	0.65
Gαs Signaling	0.234	0	0
TNFR1 Signaling	0.233	0.0656	0.483
Cyclins and Cell Cycle Regulation	0.231	0.0656	0
Ephrin A Signaling	0.229	0.146	0
Tryptophan Degradation III (Eukaryotic)	0.229	0.117	0
3-phosphoinositide Biosynthesis	0.229	0.102	0.369
1D-myo-inositol Hexakisphosphate Biosynthesis II (Mammalian)	0.229	0.0468	0.648
D-myo-inositol (1,3,4)-trisphosphate Biosynthesis	0.229	0.0468	0.648
CREB Signaling in Neurons	0.229	0	0.327
EIF2 Signaling	0.226	0	0
Assembly of RNA Polymerase II Complex	0.22	0.0656	0
CCR3 Signaling in Eosinophils	0.22	0.0486	0.387
Maturity Onset Diabetes of Young (MODY) Signaling	0.22	0	0
Pyrimidine Ribonucleotides Interconversion	0.22	0	0
D-myo-inositol (1,4,5,6)-Tetrakisphosphate Biosynthesis	0.218	0.224	0.387
D-myo-inositol (3,4,5,6)-tetrakisphosphate Biosynthesis	0.218	0.224	0.387
UVB-Induced MAPK Signaling	0.218	0.0656	0.459
Type II Diabetes Mellitus Signaling	0.218	0	0.648
Chondroitin Sulfate Biosynthesis	0.218	0	0
Superpathway of Inositol Phosphate Compounds	0.215	0.189	0.325
Gαq Signaling	0.213	0	0.755
Phospholipases	0.213	0	0
Dermatan Sulfate Biosynthesis	0.209	0	0
Gα12/13 Signaling	0.209	0	0
Pyrimidine Ribonucleotides De Novo Biosynthesis	0.209	0	0
α-Adrenergic Signaling	0.205	0.0494	0.422
RANK Signaling in Osteoclasts	0.2	0	0
Role of CHK Proteins in Cell Cycle Checkpoint Control	0.197	0.0656	0
Superpathway of D-myo-inositol (1,4,5)-trisphosphate Metabolism	0.191	0	0.588
EGF Signaling	0.191	0	0.452
D-myo-inositol (1,4,5)-Trisphosphate Biosynthesis	0.185	0.0656	0
Retinoic acid Mediated Apoptosis Signaling	0.185	0	0.755
Death Receptor Signaling	0.185	0	0.447
ErbB4 Signaling	0.185	0	0.447
Eicosanoid Signaling	0.185	0	0
Myc Mediated Apoptosis Signaling	0.185	0	0
Antioxidant Action of Vitamin C	0.183	0	0
Cell Cycle: G1/S Checkpoint Regulation	0.18	0.0993	0
B Cell Development	0.17	0	0
Sonic Hedgehog Signaling	0.152	0.0656	0
Role of p14/p19ARF in Tumor Suppression	0.147	0	0
Serotonin Receptor Signaling	0.147	0	0
Superpathway of Methionine Degradation	0.147	0	0
Semaphorin Signaling in Neurons	0	0.246	0.459
Glioblastoma Multiforme Signaling	0	0.232	0.359
All-trans-decaprenyl Diphosphate Biosynthesis	0	0.232	0
Sulfate Activation for Sulfonation	0	0.232	0
4-aminobutyrate Degradation I	0	0.194	0
5-aminoimidazole Ribonucleotide Biosynthesis I	0	0.194	0
DNA Double-Strand Break Repair by Non-Homologous End Joining	0	0.194	0
Cholecystokinin/Gastrin-mediated Signaling	0	0.188	0.65
Granzyme B Signaling	0	0.146	0
Triacylglycerol Biosynthesis	0	0.142	0.508
Glutamate Degradation III (via 4-aminobutyrate)	0	0.117	0
Glycerol Degradation I	0	0.117	0
14-3-3-mediated Signaling	0	0.103	0.648
Synaptic Long Term Potentiation	0	0.102	0.386
Pentose Phosphate Pathway (Non-oxidative Branch)	0	0.102	0
Pregnenolone Biosynthesis	0	0.102	0
Zymosterol Biosynthesis	0	0.102	0
Transcriptional Regulatory Network in Embryonic Stem Cells	0	0.0993	0
Glycoaminoglycan-protein Linkage Region Biosynthesis	0	0.0799	0
PI3K Signaling in B Lymphocytes	0	0.0799	0
Sphingomyelin Metabolism	0	0.0799	0
Estrogen-mediated S-phase Entry	0	0.0796	0
Phospholipase C Signaling	0	0.0656	0.65
Sphingosine-1-phosphate Signaling	0	0.0656	0.65
IL-3 Signaling	0	0.0656	0.439
Molecular Mechanisms of Cancer	0	0.0656	0.387
Dopamine-DARPP32 Feedback in cAMP Signaling	0	0.0656	0.341
Assembly of RNA Polymerase I Complex	0	0.0656	0
Basal Cell Carcinoma Signaling	0	0.0656	0
BMP signaling pathway	0	0.0656	0
Calcium Transport I	0	0.0656	0
Cholesterol Biosynthesis I	0	0.0656	0
Cholesterol Biosynthesis II (via 24,25-dihydrolanosterol)	0	0.0656	0
Cholesterol Biosynthesis III (via Desmosterol)	0	0.0656	0
Complement System	0	0.0656	0
Embryonic Stem Cell Differentiation into Cardiac Lineages	0	0.0656	0
Fatty Acid α-oxidation	0	0.0656	0
Guanosine Nucleotides Degradation III	0	0.0656	0
Histamine Degradation	0	0.0656	0
Histidine Degradation VI	0	0.0656	0
Prostanoid Biosynthesis	0	0.0656	0
Purine Nucleotides De Novo Biosynthesis II	0	0.0656	0
Role of NANOG in Mammalian Embryonic Stem Cell Pluripotency	0	0.0656	0
Ubiquinol-10 Biosynthesis (Eukaryotic)	0	0.0656	0
Urate Biosynthesis/Inosine 5'-phosphate Degradation	0	0.0656	0
nNOS Signaling in Skeletal Muscle Cells	0	0.053	0
CXCR4 Signaling	0	0.0501	0.535
Adenosine Nucleotides Degradation II	0	0.0494	0
Extrinsic Prothrombin Activation Pathway	0	0.0494	0
Netrin Signaling	0	0.0494	0
Oxidative Ethanol Degradation III	0	0.0494	0
Putrescine Degradation III	0	0.0494	0
Telomere Extension by Telomerase	0	0.0494	0
The Visual Cycle	0	0.0494	0
Melatonin Signaling	0	0.0485	0.444
RhoA Signaling	0	0.0485	0.386
Ethanol Degradation IV	0	0.0485	0
Purine Nucleotides Degradation II (Aerobic)	0	0.0485	0
Thyroid Hormone Metabolism II (via Conjugation and/or Degradation)	0	0.0468	0
Glioma Signaling	0	0.045	0.411
Serotonin Degradation	0	0.045	0
T Cell Receptor Signaling	0	0.045	0
Dopamine Degradation	0	0.0432	0
NAD Salvage Pathway II	0	0.0318	0
Protein Ubiquitination Pathway	0	0	0.65
Sperm Motility	0	0	0.65
eNOS Signaling	0	0	0.638
Gap Junction Signaling	0	0	0.535
Endothelin-1 Signaling	0	0	0.508
nNOS Signaling in Neurons	0	0	0.487
Calcium-induced T Lymphocyte Apoptosis	0	0	0.459
Growth Hormone Signaling	0	0	0.444
Regulation of Actin-based Motility by Rho	0	0	0.422
Fcγ Receptor-mediated Phagocytosis in Macrophages and Monocytes	0	0	0.419
Neuropathic Pain Signaling In Dorsal Horn Neurons	0	0	0.401
Corticotropin Releasing Hormone Signaling	0	0	0.387
Synaptic Long Term Depression	0	0	0.376
Aldosterone Signaling in Epithelial Cells	0	0	0.351
LPS/IL-1 Mediated Inhibition of RXR Function	0	0	0.284

## Sheet: PD-0325901
Canonical Pathway	PC-Meta	PC-Pool	PC-Union
Human Embryonic Stem Cell Pluripotency	1.24	0.384	0.226
Neurotrophin/TRK Signaling	1.24	0.384	0
Hepatic Fibrosis / Hepatic Stellate Cell Activation	0.755	0.447	0.224
Axonal Guidance Signaling	0.595	0.384	0.283
RhoGDI Signaling	0.595	0.379	0
Role of NFAT in Cardiac Hypertrophy	0.595	0	0.323
Thyroid Cancer Signaling	0.595	0	0
Glutathione Redox Reactions I	0.581	0	0.283
α-Adrenergic Signaling	0.581	0	0.283
Breast Cancer Regulation by Stathmin1	0.581	0	0.188
Glucocorticoid Receptor Signaling	0.563	0.384	0.283
ErbB2-ErbB3 Signaling	0.56	0.447	0
Cardiac Hypertrophy Signaling	0.56	0.345	0.317
Phospholipase C Signaling	0.56	0.345	0.226
Colorectal Cancer Metastasis Signaling	0.56	0.341	0
Role of Macrophages, Fibroblasts and Endothelial Cells in Rheumatoid Arthritis	0.56	0.281	0.317
Differential Regulation of Cytokine Production in Macrophages and T Helper Cells by IL-17A and IL-17F	0.56	0	0.283
TREM1 Signaling	0.56	0	0.222
PXR/RXR Activation	0.56	0	0.21
Androgen Signaling	0.56	0	0.157
CCR5 Signaling in Macrophages	0.56	0	0
Lipoate Biosynthesis and Incorporation II	0.56	0	0
Atherosclerosis Signaling	0.543	0.447	0.226
LXR/RXR Activation	0.543	0.384	0.323
Chemokine Signaling	0.543	0	0.317
IL-17 Signaling	0.512	0	0.191
PEDF Signaling	0.512	0	0
Cardiac β-adrenergic Signaling	0.494	0	0.437
G Protein Signaling Mediated by Tubby	0.494	0	0.226
Catecholamine Biosynthesis	0.494	0	0
Regulation of IL-2 Expression in Activated and Anergic T Lymphocytes	0.494	0	0
IL-17A Signaling in Fibroblasts	0.442	0	0.226
Epithelial Adherens Junction Signaling	0.438	0.379	0.224
Serotonin and Melatonin Biosynthesis	0.438	0	0
Protein Kinase A Signaling	0.425	0.447	0.437
cAMP-mediated signaling	0.425	0.398	0.226
Dermatan Sulfate Biosynthesis (Late Stages)	0.425	0.398	0.226
Role of Hypercytokinemia/hyperchemokinemia in the Pathogenesis of Influenza	0.425	0	0.226
Role of IL-17F in Allergic Inflammatory Airway Diseases	0.425	0	0.226
CDK5 Signaling	0.425	0	0.183
HMGB1 Signaling	0.425	0	0.182
Selenocysteine Biosynthesis II (Archaea and Eukaryotes)	0.425	0	0
Signaling by Rho Family GTPases	0.4	0.341	0
Tryptophan Degradation to 2-amino-3-carboxymuconate Semialdehyde	0.4	0	0
HGF Signaling	0.394	0	0
Calcium Signaling	0.354	0.379	0.283
Corticotropin Releasing Hormone Signaling	0.352	0	0.159
fMLP Signaling in Neutrophils	0.352	0	0.159
Regulation of the Epithelial-Mesenchymal Transition Pathway	0.338	0.379	0.198
Dermatan Sulfate Biosynthesis	0.327	0.384	0.224
CCR3 Signaling in Eosinophils	0.327	0	0.157
ERK/MAPK Signaling	0.312	0.447	0
IL-6 Signaling	0.312	0.384	0
Glutamate Receptor Signaling	0.312	0	0
Thrombin Signaling	0.31	0.377	0.24
Gαi Signaling	0.31	0	0.226
Antiproliferative Role of Somatostatin Receptor 2	0.287	0	0
ERK5 Signaling	0.287	0	0
Estrogen Receptor Signaling	0.287	0	0
NAD biosynthesis II (from tryptophan)	0.287	0	0
Role of MAPK Signaling in the Pathogenesis of Influenza	0.28	0	0.21
nNOS Signaling in Skeletal Muscle Cells	0.279	0	0.317
Leukotriene Biosynthesis	0.279	0	0
RAR Activation	0.273	0.447	0.21
Role of Osteoblasts, Osteoclasts and Chondrocytes in Rheumatoid Arthritis	0.273	0.398	0
G-Protein Coupled Receptor Signaling	0.273	0.384	0.283
ErbB Signaling	0.273	0.384	0.183
Neuregulin Signaling	0.273	0.384	0.183
PAK Signaling	0.273	0.384	0.183
Agrin Interactions at Neuromuscular Junction	0.273	0.384	0
Basal Cell Carcinoma Signaling	0.273	0.384	0
Factors Promoting Cardiogenesis in Vertebrates	0.273	0.384	0
HER-2 Signaling in Breast Cancer	0.273	0.384	0
Mouse Embryonic Stem Cell Pluripotency	0.273	0.384	0
CXCR4 Signaling	0.273	0.379	0.224
Molecular Mechanisms of Cancer	0.273	0.239	0.183
G Beta Gamma Signaling	0.273	0	0.437
CREB Signaling in Neurons	0.273	0	0.283
PPARα/RXRα Activation	0.273	0	0.283
Differential Regulation of Cytokine Production in Intestinal Epithelial Cells by IL-17A and IL-17F	0.273	0	0.28
NF-κB Signaling	0.273	0	0.214
Apoptosis Signaling	0.273	0	0.183
Bladder Cancer Signaling	0.273	0	0.183
IL-1 Signaling	0.273	0	0.183
PPAR Signaling	0.273	0	0.183
Chronic Myeloid Leukemia Signaling	0.273	0	0.182
Acute Phase Response Signaling	0.273	0	0
Altered T Cell and B Cell Signaling in Rheumatoid Arthritis	0.273	0	0
Antiproliferative Role of TOB in T Cell Signaling	0.273	0	0
Aryl Hydrocarbon Receptor Signaling	0.273	0	0
Ceramide Signaling	0.273	0	0
Communication between Innate and Adaptive Immune Cells	0.273	0	0
Crosstalk between Dendritic Cells and Natural Killer Cells	0.273	0	0
Ephrin B Signaling	0.273	0	0
Germ Cell-Sertoli Cell Junction Signaling	0.273	0	0
Glioma Signaling	0.273	0	0
Glutathione-mediated Detoxification	0.273	0	0
Gαq Signaling	0.273	0	0
IL-15 Production	0.273	0	0
IL-4 Signaling	0.273	0	0
JAK/Stat Signaling	0.273	0	0
Macropinocytosis Signaling	0.273	0	0
p53 Signaling	0.273	0	0
Prolactin Signaling	0.273	0	0
Role of JAK family kinases in IL-6-type Cytokine Signaling	0.273	0	0
Role of NFAT in Regulation of the Immune Response	0.273	0	0
Role of Pattern Recognition Receptors in Recognition of Bacteria and Viruses	0.273	0	0
SAPK/JNK Signaling	0.273	0	0
T Cell Receptor Signaling	0.273	0	0
TGF-β Signaling	0.273	0	0
Tryptophan Degradation III (Eukaryotic)	0.273	0	0
Tryptophan Degradation X (Mammalian, via Tryptamine)	0.273	0	0
Xenobiotic Metabolism Signaling	0.273	0	0
IGF-1 Signaling	0.272	0.384	0.258
Telomerase Signaling	0.272	0	0
Intrinsic Prothrombin Activation Pathway	0.271	0.447	0
Paxillin Signaling	0.266	0	0
Sonic Hedgehog Signaling	0.265	0	0.226
Serotonin Receptor Signaling	0.256	0	0
MIF-mediated Glucocorticoid Regulation	0.247	0	0
Role of Tissue Factor in Cancer	0.24	0.384	0.323
Role of NANOG in Mammalian Embryonic Stem Cell Pluripotency	0.24	0.384	0
Gαs Signaling	0.24	0	0.323
Sperm Motility	0.24	0	0.323
Renin-Angiotensin Signaling	0.24	0	0.226
NGF Signaling	0.24	0	0
Oncostatin M Signaling	0.24	0	0
Retinol Biosynthesis	0.24	0	0
p38 MAPK Signaling	0.232	0.384	0
Hematopoiesis from Pluripotent Stem Cells	0.227	0	0
14-3-3-mediated Signaling	0.223	0	0.226
Gα12/13 Signaling	0.221	0.384	0.156
Synaptic Long Term Potentiation	0.22	0	0.323
tRNA Charging	0.22	0	0
P2Y Purigenic Receptor Signaling Pathway	0.218	0	0.323
LPS/IL-1 Mediated Inhibition of RXR Function	0.218	0	0.226
Graft-versus-Host Disease Signaling	0.218	0	0
Cellular Effects of Sildenafil (Viagra)	0.213	0.384	0.437
Actin Cytoskeleton Signaling	0.213	0.349	0.183
Huntington's Disease Signaling	0.213	0	0.226
PI3K Signaling in B Lymphocytes	0.213	0	0.226
Cell Cycle: G2/M DNA Damage Checkpoint Regulation	0.213	0	0
FcγRIIB Signaling in B Lymphocytes	0.213	0	0
iNOS Signaling	0.213	0	0
Melanoma Signaling	0.213	0	0
UVC-Induced MAPK Signaling	0.213	0	0
AMPK Signaling	0.207	0.384	0.226
IL-12 Signaling and Production in Macrophages	0.207	0.384	0
Ovarian Cancer Signaling	0.207	0.384	0
MSP-RON Signaling Pathway	0.207	0	0.224
nNOS Signaling in Neurons	0.207	0	0.224
Nur77 Signaling in T Lymphocytes	0.207	0	0
Relaxin Signaling	0.203	0	0.226
Hepatic Cholestasis	0.201	0	0.317
CNTF Signaling	0.201	0	0
Role of Wnt/GSK-3β Signaling in the Pathogenesis of Influenza	0.19	0.384	0
Gap Junction Signaling	0.19	0.379	0.411
Tight Junction Signaling	0.19	0.379	0.411
Glioblastoma Multiforme Signaling	0.19	0.379	0.224
Dendritic Cell Maturation	0.19	0.379	0.213
Agranulocyte Adhesion and Diapedesis	0.19	0.379	0.21
Wnt/β-catenin Signaling	0.19	0.379	0.21
ILK Signaling	0.19	0.379	0.191
Clathrin-mediated Endocytosis Signaling	0.19	0.379	0
NRF2-mediated Oxidative Stress Response	0.19	0.379	0
Melatonin Signaling	0.19	0	0.437
Nitric Oxide Signaling in the Cardiovascular System	0.19	0	0.437
Sertoli Cell-Sertoli Cell Junction Signaling	0.19	0	0.283
Calcium-induced T Lymphocyte Apoptosis	0.19	0	0.224
Regulation of Cellular Mechanics by Calpain Protease	0.19	0	0.224
Role of IL-17A in Arthritis	0.19	0	0.224
Cell Cycle: G1/S Checkpoint Regulation	0.19	0	0.213
Induction of Apoptosis by HIV1	0.19	0	0.213
BMP signaling pathway	0.19	0	0.191
Caveolar-mediated Endocytosis Signaling	0.19	0	0.191
IL-8 Signaling	0.19	0	0.191
Acute Myeloid Leukemia Signaling	0.19	0	0.188
Cyclins and Cell Cycle Regulation	0.19	0	0.188
Dopamine Receptor Signaling	0.19	0	0.188
PDGF Signaling	0.19	0	0.188
Actin Nucleation by ARP-WASP Complex	0.19	0	0
Activation of IRF by Cytosolic Pattern Recognition Receptors	0.19	0	0
Angiopoietin Signaling	0.19	0	0
B Cell Receptor Signaling	0.19	0	0
Endometrial Cancer Signaling	0.19	0	0
Ephrin Receptor Signaling	0.19	0	0
ErbB4 Signaling	0.19	0	0
Erythropoietin Signaling	0.19	0	0
Estrogen-Dependent Breast Cancer Signaling	0.19	0	0
FLT3 Signaling in Hematopoietic Progenitor Cells	0.19	0	0
GDNF Family Ligand-Receptor Interactions	0.19	0	0
Glioma Invasiveness Signaling	0.19	0	0
GM-CSF Signaling	0.19	0	0
Hypoxia Signaling in the Cardiovascular System	0.19	0	0
IL-10 Signaling	0.19	0	0
IL-15 Signaling	0.19	0	0
IL-17A Signaling in Airway Cells	0.19	0	0
IL-2 Signaling	0.19	0	0
IL-3 Signaling	0.19	0	0
LPS-stimulated MAPK Signaling	0.19	0	0
mTOR Signaling	0.19	0	0
Myc Mediated Apoptosis Signaling	0.19	0	0
NF-κB Activation by Viruses	0.19	0	0
Non-Small Cell Lung Cancer Signaling	0.19	0	0
Remodeling of Epithelial Adherens Junctions	0.19	0	0
Renal Cell Carcinoma Signaling	0.19	0	0
Role of Cytokines in Mediating Communication between Immune Cells	0.19	0	0
Role of JAK1 and JAK3 in γc Cytokine Signaling	0.19	0	0
Systemic Lupus Erythematosus Signaling	0.19	0	0
T Helper Cell Differentiation	0.19	0	0
Tec Kinase Signaling	0.19	0	0
Thrombopoietin Signaling	0.19	0	0
Toll-like Receptor Signaling	0.19	0	0
VEGF Family Ligand-Receptor Interactions	0.19	0	0
VDR/RXR Activation	0.189	0	0.188
Reelin Signaling in Neurons	0.187	0	0
Prostate Cancer Signaling	0.185	0	0
Regulation of Actin-based Motility by Rho	0.184	0.384	0.183
FXR/RXR Activation	0.179	0	0.411
Integrin Signaling	0.179	0	0.188
Melanocyte Development and Pigmentation Signaling	0.179	0	0.183
FGF Signaling	0.178	0	0.283
FAK Signaling	0.178	0	0.183
RANK Signaling in Osteoclasts	0.178	0	0
UVA-Induced MAPK Signaling	0.177	0	0.283
Virus Entry via Endocytic Pathways	0.175	0	0.183
VEGF Signaling	0.175	0	0
Neuropathic Pain Signaling In Dorsal Horn Neurons	0.154	0	0.323
Cholecystokinin/Gastrin-mediated Signaling	0.154	0	0.17
HIF1α Signaling	0.154	0	0
iCOS-iCOSL Signaling in T Helper Cells	0.154	0	0
Rac Signaling	0.145	0	0
Stearate Biosynthesis I (Animals)	0	0.447	0.411
Acyl-CoA Hydrolysis	0	0.447	0.323
Superpathway of Inositol Phosphate Compounds	0	0.447	0.323
D-myo-inositol-5-phosphate Metabolism	0	0.447	0.317
Aldosterone Signaling in Epithelial Cells	0	0.447	0.224
D-myo-inositol (1,4,5,6)-Tetrakisphosphate Biosynthesis	0	0.447	0.157
D-myo-inositol (3,4,5,6)-tetrakisphosphate Biosynthesis	0	0.447	0.157
3-phosphoinositide Biosynthesis	0	0.447	0
3-phosphoinositide Degradation	0	0.447	0
Parkinson's Signaling	0	0.447	0
TR/RXR Activation	0	0.384	0.283
RhoA Signaling	0	0.384	0.156
Cdc42 Signaling	0	0.384	0
Hereditary Breast Cancer Signaling	0	0.384	0
PI3K/AKT Signaling	0	0.384	0
Protein Ubiquitination Pathway	0	0.384	0
Role of BRCA1 in DNA Damage Response	0	0.384	0
Production of Nitric Oxide and Reactive Oxygen Species in Macrophages	0	0.379	0
Leukocyte Extravasation Signaling	0	0.377	0
Aspartate Biosynthesis	0	0	0.437
Choline Degradation I	0	0	0.437
D-myo-inositol (1,4,5)-Trisphosphate Biosynthesis	0	0	0.437
Glutamate Degradation II	0	0	0.437
L-cysteine Degradation III	0	0	0.437
Leptin Signaling in Obesity	0	0	0.437
Thiosulfate Disproportionation III (Rhodanese)	0	0	0.437
L-cysteine Degradation I	0	0	0.411
Amyloid Processing	0	0	0.323
Aspartate Degradation II	0	0	0.323
Phospholipases	0	0	0.323
Dolichyl-diphosphooligosaccharide Biosynthesis	0	0	0.318
Cholesterol Biosynthesis I	0	0	0.317
Cholesterol Biosynthesis II (via 24,25-dihydrolanosterol)	0	0	0.317
Cholesterol Biosynthesis III (via Desmosterol)	0	0	0.317
Chondroitin Sulfate Degradation (Metazoa)	0	0	0.317
Dermatan Sulfate Degradation (Metazoa)	0	0	0.317
Phenylalanine Degradation IV (Mammalian, via Side Chain)	0	0	0.317
1D-myo-inositol Hexakisphosphate Biosynthesis II (Mammalian)	0	0	0.283
D-myo-inositol (1,3,4)-trisphosphate Biosynthesis	0	0	0.283
Dopamine-DARPP32 Feedback in cAMP Signaling	0	0	0.283
GADD45 Signaling	0	0	0.283
Glycolysis I	0	0	0.283
Antioxidant Action of Vitamin C	0	0	0.28
Superpathway of D-myo-inositol (1,4,5)-trisphosphate Metabolism	0	0	0.27
Superpathway of Cholesterol Biosynthesis	0	0	0.24
Chondroitin Sulfate Biosynthesis (Late Stages)	0	0	0.226
eNOS Signaling	0	0	0.226
GNRH Signaling	0	0	0.226
Insulin Receptor Signaling	0	0	0.226
Netrin Signaling	0	0	0.226
Neuroprotective Role of THOP1 in Alzheimer's Disease	0	0	0.226
p70S6K Signaling	0	0	0.226
PTEN Signaling	0	0	0.226
Sphingosine-1-phosphate Signaling	0	0	0.226
Superpathway of Methionine Degradation	0	0	0.226
Synaptic Long Term Depression	0	0	0.226
tRNA Splicing	0	0	0.226
Assembly of RNA Polymerase II Complex	0	0	0.224
CD27 Signaling in Lymphocytes	0	0	0.224
Chondroitin Sulfate Biosynthesis	0	0	0.224
Heparan Sulfate Biosynthesis	0	0	0.224
Heparan Sulfate Biosynthesis (Late Stages)	0	0	0.224
Phototransduction Pathway	0	0	0.224
Role of Oct4 in Mammalian Embryonic Stem Cell Pluripotency	0	0	0.224
Semaphorin Signaling in Neurons	0	0	0.224
Endothelin-1 Signaling	0	0	0.21
Growth Hormone Signaling	0	0	0.193
Amyotrophic Lateral Sclerosis Signaling	0	0	0.173
Pancreatic Adenocarcinoma Signaling	0	0	0.159
Type II Diabetes Mellitus Signaling	0	0	0.157
